# Supplementary material for: High-Resolution Mapping of Gene Expression Using Association in an Outbred Mouse Stock
Source: PLoS Genet. 2008 Aug 8;4(8):e1000149. doi: 10.1371/journal.pgen.1000149 (PMC2483929; doi:10.1371/journal.pgen.1000149)
Supplement: Table S1 — Cis and trans eQTL at 1%, 5%, 10%, and 25% FDR. (1.17 MB XLS) [file pgen.1000149.s006.xls]

## Sheet: Cis_and_Trans_1%_FDR
Gene Symbol	Probe ID	Chromosomal Location of the Gene	Base Pair Position of the Gene (NCBI Build 36)	SNP ID (most significant)	Chromosomal Location of the SNP	Base Pair Position of the SNP (NCBI Build 36)	Association p-value	Cis vs Trans Association
Gdi3	scl014569.11_60-S	13	3537379	rs6198959	13	11155687	1.05e-53	Cis
Smad3	scl35708.10_49-S	9	63444773	rs13480239	9	63609066	3.75e-50	Cis
Atp6v1d	scl0073834.1_147-S	12	79761822	rs3662628	12	80180317	3.9e-46	Cis
AI838661	scl24858.5.1_216-S	4	132856456	rs13477989	4	132836442	6.06e-46	Cis
BC003331	scl16174.14.1_64-S	1	152124739	rs6264289	1	151466300	2.26e-44	Cis
Uap1	scl15961.15.1_3-S	1	171978678	rs13476229	1	171141849	4.86e-44	Cis
Hsd17b13	scl0243168.1_11-S	5	104195742	rs13478429	5	103150833	8.24e-43	Cis
Abhd1	scl27967.7.1_149-S	5	31226653	rs13478167	5	31202322	1.67e-40	Cis
Gcs1	scl29846.4_459-S	6	83081164	rs13478863	6	83521678	2.28e-40	Cis
H2-T17	scl015032.1_236-S	17	35646462	rs8242283	17	33797859	1.06e-39	Cis
C530043G21Rik	scl0215015.1_6-S	1	158517710	rs13476193	1	158100088	7.24e-38	Cis
Lrp11	scl39172.7_550-S	10	7280007	rs3658895	5	80311032	1.07e-37	Trans
Rusc2	scl25518.12_3-S	4	43403082	rs6206598	4	43920819	1.56e-37	Cis
4833421E05Rik	scl067732.2_80-S	12	21562882	rs3023949	12	17217442	1.45e-36	Cis
2610042O14Rik	scl0066460.1_267-S	2	164152201	rs13476881	2	161762649	2.86e-36	Cis
AV340375	scl35702.23.1_49-S	9	64104764	rs13480241	9	63991600	1.73e-35	Cis
1810045K07Rik	scl33916.7_57-S	8	35623093	rs13479694	8	35680246	2.3e-35	Cis
Csrp1	scl17432.6_297-S	1	137536472	rs8260536	1	137622183	4.06e-35	Cis
9130227C08Rik	scl00219094.2_112-S	14	54839040	rs8236916	14	54998911	9.25e-35	Cis
1810023F06Rik	scl42110.7.200_45-S	12	103843360	rs4229538	12	104055529	7.74e-33	Cis
2010319C14Rik	scl48556.8.1_18-S	16	32004171	rs4168961	16	31246003	6.3e-32	Cis
1110061O04Rik	scl29636.20.1_18-S	6	113203670	rs13478971	6	111265570	2.16e-31	Cis
Akr1b3	scl0011677.2_223-S	6	34234092	rs13478705	6	34437664	7.11e-31	Cis
Vps35	scl34540.19_229-S	8	88151235	rs13479862	8	85679940	9.87e-31	Cis
Gna14	scl53313.7_541-S	19	16502781	rs13483543	19	16489715	6.75e-30	Cis
Mobk1b	scl00232157.2_124-S	6	83291738	rs13478863	6	83521678	1.21e-29	Cis
Net1	scl0056349.2_77-S	13	3882582	rs6198959	13	11155687	2.07e-29	Cis
Camk2b	scl40549.24_164-S	11	5869675	rs3023385	11	6582805	3.14e-29	Cis
A330049M08Rik	scl23674.9_251-S	4	134641971	rs13477994	4	134010974	3.28e-29	Cis
Mipep	scl070478.15_14-S	14	59738692	rs13482207	14	58722215	3.89e-29	Cis
Pkd2	scl27505.17_595-S	5	104699752	rs13478429	5	103150833	9.06e-29	Cis
Pml	scl0018854.2_223-S	9	58016222	rs4227694	9	58060519	1.72e-28	Cis
A630042L21Rik	scl51365.21_674-S	18	61256640	rs8255195	18	60874480	1.78e-28	Cis
Abhd1	scl0004065.1_58-S	5	31226653	rs13478167	5	31202322	1.92e-28	Cis
Bckdhb	scl36650.13.1_185-S	9	83721868	rs13480314	9	84277114	4.41e-28	Cis
Nagk	scl0001171.1_13-S	6	83760702	rs13478863	6	83521678	7.6e-28	Cis
Zfp30	scl32836.5_532-S	7	29493549	rs4226520	7	29490211	1.03e-27	Cis
1810034K20Rik	scl45535.5_307-S	14	54611965	rs8251313	14	52772285	2.09e-27	Cis
Mthfd1	scl0002379.1_67-S	12	77174138	rs13481542	12	77511070	2.32e-27	Cis
Bcdo2	scl35878.11.1_130-S	9	50285382	rs13480188	9	50321489	3.23e-27	Cis
1700027M01Rik	scl0069994.1_21-S	4	140949625	rs8260738	4	141098247	4.1e-27	Cis
Tmc5	scl32145.20.1_15-S	7	118414228	rs4226875	7	118528214	7.24e-27	Cis
2810004N20Rik	scl19009.5.1_4-S	2	90711552	rs3719272	2	92174499	7.29e-27	Cis
Ring1	scl50033.7.1_0-S	17	33631538	rs8242283	17	33797859	7.9e-27	Cis
Cobl	scl0012808.2_292-S	11	12136611	rs13480875	11	12195809	3.74e-26	Cis
Mir	scl071779.8_36-S	6	116303657	rs4226214	6	115908654	2.17e-25	Cis
Cops3	scl40153.15.1_46-S	11	59633992	rs13481052	11	60363330	3.58e-25	Cis
4930455C21Rik	scl48481.8.1_48-S	16	38417660	rs4175233	16	38923808	4.23e-25	Cis
Ebpl	scl068177.1_35-S	14	60294860	rs13482235	14	66864508	4.56e-25	Cis
Stard7	scl20327.6_25-S	2	126961680	rs6369977	2	126125504	5.03e-25	Cis
Thumpd1	scl30741.3_137-S	7	119506242	rs4226875	7	118528214	8.92e-25	Cis
Vamp4	scl17296.11_403-S	1	164407398	rs4222751	1	164435392	1.35e-24	Cis
Sh3md2	scl000575.1_1731-S	8	64116351	rs13479786	8	62370254	1.82e-24	Cis
Supv3l1	scl0338359.1_185-S	10	61824697	rs13480622	10	60362338	3.2e-24	Cis
Crym	scl30734.8.1_4-S	7	119977533	rs4226875	7	118528214	8.49e-24	Cis
Gdf2	scl46463.1.8_87-S	14	32770131	rs13482134	14	33564662	9.1e-24	Cis
Pdrg1	scl068559.1_22-S	2	152700331	rs4223564	2	152701074	1.43e-23	Cis
1600002H07Rik	scl50214.9.1_45-S	17	23942654	rs13482922	17	24238985	2.25e-23	Cis
A130072J07	scl00240832.1_75-S	1	157797621	rs13476193	1	158100088	2.49e-23	Cis
Chchd4	scl28683.3_131-S	6	91429780	rs13478882	6	89630673	2.82e-23	Cis
Corin	scl26505.24.257_286-S	5	72579161	rs6340166	5	73076174	2.84e-23	Cis
1810054O13Rik	scl32642.3_586-S	7	46920872	rs6286370	7	48896758	6.56e-23	Cis
Ube2i	scl0022196.1_321-S	17	24988111	rs13482922	17	24238985	9.12e-23	Cis
H2-T10	scl015024.2_236-S	17	35646462	rs8242283	17	33797859	1.26e-22	Cis
Nagk	scl0001145.1_39-S	6	83760702	rs13478863	6	83521678	1.27e-22	Cis
Rdh9	scl38308.4.1_188-S	10	127179344	rs8259806	10	126759817	2.37e-22	Cis
Eif4el3	scl026987.6_0-S	1	89045085	rs13475963	1	87900988	2.42e-22	Cis
2310003P10Rik	scl069470.6_81-S	2	126939416	rs6369977	2	126125504	2.76e-22	Cis
Ntan1	scl49405.9.1_2-S	16	13732855	rs4163058	16	13183242	3.65e-22	Cis
Slc2a9	scl26665.22_394-S	5	38637555	rs13478197	5	39364730	4.03e-22	Cis
Ear2	scl013586.1_302-S	14	42982523	rs13482143	14	38477138	4.88e-22	Cis
Sfrs2ip	scl072193.1_10-S	15	96241690	rs6208415	15	97718522	6.23e-22	Cis
Htr1d	scl24813.3_604-S	4	135695602	rs13478000	4	135144390	7.01e-22	Cis
BC037135	scl0229905.15_25-S	3	142638466	rs13477457	3	142374066	8.9e-22	Cis
2300004C15Rik	scl36894.13.1_20-S	9	57709123	rs4227694	9	58060519	1e-21	Cis
Pik3c2g	scl29407.39.1_52-S	6	139586084	rs3024135	6	139957634	1.04e-21	Cis
6430402H13Rik	scl0378937.1_229-S	15	76542531	rs6236706	15	77034591	1.73e-21	Cis
Metapl1	scl20801.11.1_31-S	2	71254177	rs13476443	2	71249547	2.08e-21	Cis
Nfatc1	scl0018018.1_212-S	18	80797750	rs13483462	18	81352399	3.02e-21	Cis
BC003479	scl41473.7.1_27-S	11	60646882	rs13481052	11	60363330	3.66e-21	Cis
BC031781	scl17134.7_259-S	1	182687826	rs13476269	1	182702840	5.12e-21	Cis
Ctsf	scl52823.10.1_53-S	19	4855129	rs13483525	19	10511087	7.45e-21	Cis
Pyp	scl38868.13.1_10-S	10	61043978	rs13480622	10	60362338	1.38e-20	Cis
Ptgs1	scl0019224.1_106-S	2	36052509	rs13476395	2	27153130	1.79e-20	Cis
2210021J22Rik	scl46876.5.1_23-S	15	85635170	rs13482688	15	86097059	2.03e-20	Cis
Rps3a	scl020091.3_53-S	3	86223873	rs13477239	3	85330653	2.06e-20	Cis
B230369L08Rik	scl46955.19_187-S	15	79551326	rs13459189	15	79552743	2.12e-20	Cis
2610103J23Rik	scl0067154.2_142-S	15	34027370	rs13482514	15	33870520	2.51e-20	Cis
Taf6	scl0000117.1_15-S	5	138408405	rs4225536	5	138686927	2.72e-20	Cis
Fcgr1	scl21814.6_497-S	3	96368314	rs13477273	3	96128306	2.89e-20	Cis
Ptpn9	scl36912.14_1-S	9	56793105	rs13480204	9	54039629	2.89e-20	Cis
Akr1c18	scl44314.9.1_18-S	13	4131870	rs3023640	13	4791160	3.14e-20	Cis
AI851464	scl18731.9_1-S	2	125254531	rs6369977	2	126125504	3.43e-20	Cis
Prss25	scl28808.5.1_108-S	6	83016938	rs13478863	6	83521678	3.72e-20	Cis
8430408G22Rik	scl29590.2_145-S	6	116616303	rs4226214	6	115908654	4.11e-20	Cis
Zfp297	scl081630.1_308-S	17	33526652	rs8242283	17	33797859	4.3e-20	Cis
Cecr5	scl0214932.1_204-S	6	120475114	rs3677013	6	119727252	4.93e-20	Cis
Cops8	scl17665.8_37-S	1	92433385	rs13475960	1	91041409	5.83e-20	Cis
Arpc4	scl068089.7_12-S	6	113343892	rs13478971	6	111265570	7.69e-20	Cis
Ptp4a2	scl0019244.1_47-S	4	129322782	rs13477972	4	127755458	7.76e-20	Cis
Adprtl2	scl000341.1_0-S	14	49729897	rs13482191	14	53600551	1.21e-19	Cis
Apex1	scl46370.4_89-S	14	49846929	rs13482191	14	53600551	2.95e-19	Cis
0610042E07Rik	scl31797.6.1_289-S	7	4448047	rs13479104	7	3953959	3.8e-19	Cis
Klhdc2	scl43155.10.40_7-S	12	70215335	rs3023345	12	70503092	3.94e-19	Cis
Slc35b4	scl29168.10_523-S	6	34079089	rs13478705	6	34437664	4.38e-19	Cis
Leprotl1	scl34938.5_401-S	8	35604089	rs13479694	8	35680246	5.87e-19	Cis
Rad23a	scl019358.2_23-S	8	87724757	rs13479907	8	92271456	8.93e-19	Cis
Pep4	scl32792.15.1_2-S	7	34621153	rs3023117	7	34260676	1.18e-18	Cis
Ddah2	scl50795.8.1_75-S	17	34667141	rs8238040	17	34810129	1.32e-18	Cis
Rabl4	scl46995.11.1_59-S	15	77986715	rs6236706	15	77034591	1.41e-18	Cis
AI449705	scl38599.5.1_164-S	10	86135611	rs13480687	10	86526276	1.48e-18	Cis
6720467C03Rik	scl24545.4.1_12-S	4	12080870	rs6403469	4	11634315	1.52e-18	Cis
Dctn4	scl067665.1_0-S	18	60651590	rs6364818	18	59531296	1.56e-18	Cis
1700021C14Rik	scl21980.4.1_109-S	3	88368687	rs13477239	3	85330653	2.1e-18	Cis
Esrrb	scl42945.8.1_35-S	12	87250220	rs6288403	12	91376149	3.39e-18	Cis
Copeb	scl45096.3_115-S	13	5860735	rs3023640	13	4791160	5.52e-18	Cis
Asgr2	scl41344.9.1_32-S	11	69908839	rs13481084	11	68586711	6.71e-18	Cis
E030030I06Rik	scl0319887.1_22-S	10	21833837	rs3088997	10	21743686	8.9e-18	Cis
Celsr1	scl012614.2_32-S	15	85728699	rs13482688	15	86097059	1.13e-17	Cis
D1Ertd396e	scl0052477.2_74-S	1	192629160	rs13492775	1	194424351	1.38e-17	Cis
Rbks	scl26728.9.1_113-S	5	31901033	rs13478170	5	32069349	1.69e-17	Cis
Prdx1	scl018477.6_2-S	4	116183531	rs13477930	4	115512738	1.95e-17	Cis
Arl8	scl21260.7_101-S	2	14967149	rs6351643	2	18737634	2.81e-17	Cis
Hdac11	scl29747.11_233-S	6	91122308	rs13478882	6	89630673	3.13e-17	Cis
2410030J07Rik	scl23696.18_276-S	4	133401942	rs13477991	4	133151574	3.18e-17	Cis
Mmrn2	scl00105450.2_179-S	14	33204621	rs13482134	14	33564662	4.07e-17	Cis
1110031B06Rik	scl40160.8.1_28-S	11	59223329	rs6245211	11	59145409	7.6e-17	Cis
Calml4	scl36843.5.19_46-S	9	62656248	rs13480239	9	63609066	8.77e-17	Cis
Apg7l	scl29614.24_170-S	6	114638616	rs3023087	6	114698224	9.15e-17	Cis
AU067695	scl0381802.12_9-S	6	115510323	rs4226214	6	115908654	9.33e-17	Cis
Tpm2	scl0002655.1_13-S	4	43535812	rs13477673	4	43277275	1.28e-16	Cis
Ntn3	scl018209.1_33-S	17	23906155	rs13482922	17	24238985	1.79e-16	Cis
1810045K07Rik	scl000679.1_109-S	8	35623093	rs13479694	8	35680246	2.34e-16	Cis
Fgd6	scl38536.23.1_129-S	10	93465960	rs13480714	10	93477084	2.34e-16	Cis
Ttf2	scl21762.21_330-S	3	101067917	rs4224133	3	101068343	2.74e-16	Cis
Abca3	scl0027410.2_52-S	17	24079728	rs13482922	17	24238985	3.14e-16	Cis
Asph	scl0065973.1_101-S	4	9378438	rs13477549	4	8730859	3.37e-16	Cis
BC018601	scl00104479.1_248-S	11	5428893	rs13480844	11	5272353	3.99e-16	Cis
Cck	scl35202.5.1_0-S	9	121338523	rs8254358	9	119186837	4e-16	Cis
Arf5	scl011844.1_12-S	6	28373650	rs13478685	6	29517313	7.32e-16	Cis
Dhrs1	scl45528.8.1_39-S	14	54693089	rs8251313	14	52772285	1.07e-15	Cis
Mia2	scl43181.4.1_246-S	12	60013812	rs13481483	12	60885507	1.09e-15	Cis
Rtn4rl1	scl41270.2_525-S	11	75009978	rs13481097	11	73506600	1.11e-15	Cis
Cd207	scl28790.6.1_57-S	6	83636873	rs13478863	6	83521678	1.45e-15	Cis
Samsn1	scl0067742.1_215-S	16	75741474	rs4205765	16	75640739	1.64e-15	Cis
Actr10	scl056444.13_2-S	12	71856462	rs13481519	12	71938171	1.89e-15	Cis
Bcl2l13	scl29560.8_88-S	6	120801849	rs13479008	6	121625816	1.94e-15	Cis
Glt25d2	scl17368.14_311-S	1	154162139	rs13476178	1	152534016	2.12e-15	Cis
Shmt2	scl0003775.1_106-S	10	126920088	rs8259806	10	126759817	2.21e-15	Cis
Wars2	scl070560.6_1-S	3	99270151	rs13477287	3	99418420	2.44e-15	Cis
Mkks	scl0003351.1_17-S	2	136565224	rs13476794	2	136433404	2.63e-15	Cis
Scn1b	scl31496.6.1_91-S	7	30825284	rs13479179	7	31156791	4.84e-15	Cis
Hint2	scl24398.4.1_27-S	4	43675329	rs4224449	4	41669282	5.15e-15	Cis
Hmgcl	scl24827.11.452_11-S	4	135218541	rs13478004	4	136310515	7.11e-15	Cis
4933408F15	scl0231510.14_8-S	5	101086598	rs6169275	5	100895203	1.36e-14	Cis
Wnt2	scl29258.5.1_11-S	6	17938940	rs13478649	6	18518250	1.49e-14	Cis
1110015E22Rik	scl32054.9.1_17-S	7	126557566	rs13479573	7	127172000	1.49e-14	Cis
6720456B07Rik	scl29626.4_8-S	6	113570535	rs13478971	6	111265570	1.6e-14	Cis
0610037D15Rik	scl068394.8_16-S	4	116206556	rs13477930	4	115512738	2.03e-14	Cis
Slc35c1	scl18985.4_291-S	2	92253594	rs13476635	2	91295878	2.08e-14	Cis
2510049J12Rik	scl070291.1_88-S	6	115549164	rs4226214	6	115908654	2.96e-14	Cis
Scamp5	scl35792.9_485-S	9	57241807	rs13480204	9	54039629	3.92e-14	Cis
Bcap29	scl42558.9_151-S	12	32181110	rs6236391	12	33399720	4.31e-14	Cis
Rhpn2	scl32786.14_33-S	7	35043074	rs4226547	7	35483176	4.32e-14	Cis
Nagk	scl29832.6.7_1-S	6	83760702	rs13478863	6	83521678	7.04e-14	Cis
Eya3	scl014050.16_119-S	4	131911122	rs13459077	4	132135324	7.94e-14	Cis
1110049F12Rik	scl066193.1_138-S	4	135247681	rs13478000	4	135144390	8.15e-14	Cis
Hexa	scl36873.16.1_34-S	9	59337673	rs4227694	9	58060519	8.66e-14	Cis
9030612M13Rik	scl00208292.2_202-S	17	32509735	rs8242283	17	33797859	1.23e-13	Cis
AU016977	scl26187.4.1_94-S	5	114384933	rs3700556	5	114907185	1.52e-13	Cis
Cyp2d13	scl0068444.2_292-S	15	82464516	rs8279182	15	83960915	1.91e-13	Cis
Harp	scl32126.2_354-S	7	119965025	rs4226875	7	118528214	2.05e-13	Cis
4930471O16Rik	scl0002833.1_35-S	4	99257420	rs13477881	4	103138638	2.14e-13	Cis
Pnp	scl018950.7_181-S	14	49777557	rs3023409	14	48748666	2.52e-13	Cis
Gnpat	scl33179.17_29-S	8	127749143	rs13459175	8	127445470	3.01e-13	Cis
BC066107	scl0240066.1_321-S	17	32617637	rs8242283	17	33797859	3.48e-13	Cis
Pi4k2b	scl0004021.1_968-S	5	53029839	rs13478257	5	54136234	3.5e-13	Cis
Cap1	scl012331.2_166-S	4	122361365	rs13477954	4	123004313	3.64e-13	Cis
Fmip	scl0107829.17_13-S	11	4795346	rs13480842	11	4932100	4.36e-13	Cis
Fbxo7	scl38604.10.1_9-S	10	85451796	rs8236839	10	85727637	4.78e-13	Cis
Ivns1abp	scl000898.1_12-S	1	153106716	rs13476157	1	147065746	5.34e-13	Cis
Cyp2d22	scl056448.1_20-S	15	82199236	rs8279182	15	83960915	5.7e-13	Cis
Itga9	scl36362.30_255-S	9	118455407	rs8254358	9	119186837	5.81e-13	Cis
BC004636	scl0228019.1_0-S	2	70765637	rs13476443	2	71249547	6.04e-13	Cis
Nr5a2	scl16229.10.1_244-S	1	138660687	rs13476129	1	138952149	6.9e-13	Cis
2310005E10Rik	scl0067861.2_64-S	6	34314405	rs13478705	6	34437664	8.76e-13	Cis
Cxcl12	scl0001241.1_2518-S	6	117134182	rs3677013	6	119727252	9.1e-13	Cis
Dusp19	scl068082.4_12-S	2	80418053	rs13476595	2	79752167	9.28e-13	Cis
Abcb11	scl19173.28.1_24-S	2	69039121	rs8263229	2	69109282	9.3e-13	Cis
1110018G07Rik	scl42235.24_353-S	12	85807503	rs3674330	12	81036163	1.3e-12	Cis
Commd4	scl35797.7.1_123-S	9	56953377	rs13480204	9	54039629	1.41e-12	Cis
Ppapdc1	scl33962.6.1_87-S	8	27185606	rs13479658	8	27604119	1.54e-12	Cis
BC021614	scl53440.6.1_16-S	19	4057530	rs13483525	19	10511087	1.63e-12	Cis
Ssbp2	scl0003713.1_190-S	13	91935328	rs13481939	13	91357924	1.85e-12	Cis
Mrpl53	scl29852.1_47-S	6	83068783	rs13478863	6	83521678	1.99e-12	Cis
Cyp2c54	scl000511.1_89-S	19	40091252	rs13479573	7	127172000	2.07e-12	Trans
Dguok	scl28799.5.1_30-S	6	83445877	rs13478863	6	83521678	2.07e-12	Cis
H2-Eb1	scl50824.6.23_33-S	17	33913591	rs8242283	17	33797859	2.81e-12	Cis
Gfer	scl50203.3_209-S	17	24420790	rs13482922	17	24238985	3.12e-12	Cis
Mlh1	scl35303.18.1_6-S	9	111073071	rs13480417	9	110625783	3.93e-12	Cis
1300019J08Rik	scl37599.9_354-S	10	92953137	rs13480712	10	92946033	5.01e-12	Cis
Gtf3c1	scl0233863.1_140-S	7	125432102	rs13479573	7	127172000	5.71e-12	Cis
Cidec	scl28542.7_206-S	6	113390413	rs13478971	6	111265570	5.76e-12	Cis
D730019B10Rik	scl39161.6.1_317-S	10	7522660	rs8252703	10	7354223	7.46e-12	Cis
Rad23a	scl000680.1_0-S	8	87724757	rs13479907	8	92271456	7.67e-12	Cis
Coq7	scl30756.4.28_1-S	7	118300959	rs4226875	7	118528214	8.85e-12	Cis
Sspn	scl016651.4_36-S	6	145891306	rs3023101	6	146154780	1.19e-11	Cis
BC013529	scl00215751.1_299-S	10	7458137	rs3700694	10	10688019	1.3e-11	Cis
Plcl2	scl00224860.2_197-S	17	49974970	rs13483020	17	49978084	1.36e-11	Cis
BC065120	scl00328365.2_167-S	14	24292476	rs13482098	14	22840800	1.55e-11	Cis
Mcm6	scl16333.16_85-S	1	130159137	rs13476089	1	124494708	1.72e-11	Cis
BC003281	scl0080285.2_59-S	16	35863116	rs4174469	16	38089979	1.74e-11	Cis
6430512A10Rik	scl0381626.4_101-S	5	28647987	rs13478160	5	29305540	1.88e-11	Cis
Atp10d	scl27730.23_48-S	5	72482464	rs6340166	5	73076174	1.98e-11	Cis
Efemp2	scl52843.9.1_76-S	19	5474701	rs13483525	19	10511087	2.35e-11	Cis
3830408G10Rik	scl27727.5.1_11-S	5	72926931	rs6340166	5	73076174	2.36e-11	Cis
Hist1h4f	scl00319157.1_0-S	13	21742527	rs6314295	13	20128654	2.39e-11	Cis
Rrm1	scl32275.19.1_102-S	7	102315638	rs13479433	7	101619959	2.69e-11	Cis
Smarcc1	scl0020588.1_305-S	9	109977231	rs13480419	9	111037810	2.94e-11	Cis
Cyp4a14	scl23970.12_438-S	4	114984077	rs13477930	4	115512738	3.05e-11	Cis
C130022K22Rik	scl29739.10.1_239-S	6	91843563	rs3142215	6	88976208	3.69e-11	Cis
Ncoa6ip	scl00116940.1_270-S	4	3502022	rs13477549	4	8730859	3.71e-11	Cis
5730455A04Rik	scl27195.11.1_4-S	5	127921465	rs6224637	5	123660070	3.87e-11	Cis
E030030I06Rik	scl00319887.1_120-S	10	21833837	rs3088997	10	21743686	4.92e-11	Cis
Rpo1-2	scl20303.17.1_101-S	2	128792436	rs13476764	2	127839759	5.01e-11	Cis
Rpp14	scl46641.9_62-S	14	6872246	rs13482048	14	7810217	5.37e-11	Cis
Capn10	scl023830.13_151-S	1	94764782	rs8239527	1	94906822	5.93e-11	Cis
Pgbpll	scl26235.9.1_65-S	5	110344281	rs13478454	5	109289319	6.93e-11	Cis
Map4k3	scl49581.35_225-S	17	80488847	rs13483133	17	82979893	8.36e-11	Cis
Il11ra2	scl0016158.2_239-S	4	42326917	rs6206598	4	43920819	9.04e-11	Cis
Ebpl	scl000389.1_0-S	14	60294860	rs13482235	14	66864508	9.47e-11	Cis
Acaa1	scl00113868.1_328-S	9	119189992	rs8254358	9	119186837	9.91e-11	Cis
Cd3e	scl012501.1_271-S	9	44749738	rs13480172	9	45988348	1.09e-10	Cis
Accn5	scl23062.10.1_85-S	3	82082861	rs6196421	3	81715736	1.16e-10	Cis
2810036L13Rik	scl49589.13.8_8-S	17	79937814	rs13483133	17	82979893	1.19e-10	Cis
Zfp496	scl0268417.1_220-S	11	59301739	rs6245211	11	59145409	1.27e-10	Cis
Kif3a	scl0016568.1_42-S	11	53410826	rs13479070	6	137944101	1.36e-10	Trans
Ddx47	scl067755.12_300-S	6	134977313	rs3675615	6	107760667	1.51e-10	Trans
2010005J08Rik	scl0072046.1_240-S	11	5614188	rs13480844	11	5272353	1.72e-10	Cis
4930528F23Rik	scl51003.6.1_57-S	17	24556689	rs13482922	17	24238985	1.86e-10	Cis
Rnase4	scl058809.2_14-S	14	50013068	rs13482191	14	53600551	1.92e-10	Cis
Capn5	scl31022.12_350-S	7	97996757	rs13479425	7	99202553	1.94e-10	Cis
Ptp4a3	scl0002580.1_4-S	15	73552053	rs6323879	15	73414574	2.12e-10	Cis
D7Rp2e	scl31469.3.28_7-S	7	35256574	rs3023117	7	34260676	2.14e-10	Cis
Fbxo36	scl17733.6.1_38-S	1	84718898	rs13475967	1	89320807	2.28e-10	Cis
Sdh1	scl20365.10_131-S	2	121926280	rs13476741	2	121505278	2.3e-10	Cis
Frzb	scl0020378.1_36-S	2	80212809	rs13476595	2	79752167	2.31e-10	Cis
Ogdh	scl018293.8_37-S	11	6191600	rs3023385	11	6582805	2.62e-10	Cis
Cdv1	scl26073.20.7_5-S	5	122810823	rs4225482	5	122811281	2.62e-10	Cis
5730494N06Rik	scl070612.1_126-S	2	131930935	rs4223511	2	131684975	2.89e-10	Cis
Vps33a	scl26053.13_109-S	5	123789720	rs6224637	5	123660070	3.02e-10	Cis
Acp2	scl0011432.2_96-S	2	91003758	rs13476620	2	86950664	3.1e-10	Cis
Dmn	scl31222.7.115_17-S	7	67606115	rs13479314	7	68264990	3.38e-10	Cis
5730469M10Rik	scl45683.9_474-S	14	39902453	rs13482143	14	38477138	3.68e-10	Cis
Hc	scl19403.42.1_262-S	2	34805340	rs13476424	2	34223447	3.75e-10	Cis
Cryzl1	scl0001778.1_28-S	16	91578183	rs4219629	16	92419045	3.87e-10	Cis
6030411F23Rik	scl0102657.1_90-S	9	58322260	rs4227694	9	58060519	4.19e-10	Cis
Mat2b	scl0001524.1_45-S	11	40522739	rs13477797	4	78662145	4.34e-10	Trans
Gsta3	scl18127.10.1_92-S	1	21225764	rs13475756	1	21046741	4.41e-10	Cis
D4Ertd22e	scl0213491.1_175-S	4	140385077	rs8260738	4	141098247	4.53e-10	Cis
Tex261	scl28784.6_160-S	6	83736074	rs13478863	6	83521678	4.89e-10	Cis
Pcaf	scl018519.18_103-S	17	53032244	rs13483051	17	57392417	4.97e-10	Cis
Rnf3	scl0069587.2_5-S	5	108701634	rs13478454	5	109289319	4.99e-10	Cis
4732482E20Rik	scl26250.10.1_30-S	5	108681356	rs13478454	5	109289319	7.03e-10	Cis
Mrps17	scl066258.4_19-S	5	130030236	rs13478520	5	128425629	7.23e-10	Cis
AA536749	scl0026936.2_165-S	11	59478727	rs13481055	11	60152775	7.45e-10	Cis
BC031353	scl0235493.12_117-S	9	74739488	rs13480300	9	80169352	7.6e-10	Cis
Cnr2	scl24829.3_156-S	4	135167470	rs13478000	4	135144390	7.72e-10	Cis
Prkcn	scl0075292.1_77-S	17	78855620	rs13483133	17	82979893	7.89e-10	Cis
5830427H10Rik	scl29632.2_358-S	6	113408380	rs13478971	6	111265570	8.33e-10	Cis
1810022C23Rik	scl069123.1_17-S	13	34954258	rs13479054	6	134415560	9.29e-10	Trans
9430063L05Rik	scl00229622.1_168-S	3	97775229	rs13477279	3	98070219	1.07e-09	Cis
Trh	scl28676.3_567-S	6	92207566	rs13477797	4	78662145	1.21e-09	Trans
Ccdc5	scl51245.13.1_81-S	18	77961643	rs6298532	18	77618279	1.38e-09	Cis
Spp1	scl0020750.1_112-S	5	104675436	rs13478454	5	109289319	1.41e-09	Cis
5430428G01Rik	scl0066789.2_51-S	3	121283796	rs13477379	3	122829729	1.53e-09	Cis
Cyp2a12	scl013085.8_30-S	7	26737850	rs4226520	7	29490211	1.56e-09	Cis
Scamp5	scl0003462.1_87-S	9	57241807	rs13480204	9	54039629	1.64e-09	Cis
Rnps1	scl51016.8.1_19-S	17	24142275	rs13482922	17	24238985	1.89e-09	Cis
Sah	scl32134.16.1_14-S	7	119552072	rs4226875	7	118528214	1.91e-09	Cis
2810037C14Rik	scl067211.6_180-S	5	21157637	rs13478135	5	21451517	2.16e-09	Cis
AI527266	scl28543.6.1_114-S	6	113381109	rs13478971	6	111265570	2.26e-09	Cis
Isgf3g	scl016391.8_62-S	14	54558274	rs8251313	14	52772285	2.4e-09	Cis
Sah	scl00080.1_62-S	7	119552072	rs4226875	7	118528214	2.49e-09	Cis
Nudt8	scl52798.4.1_101-S	19	4000580	rs13483525	19	10511087	2.53e-09	Cis
BC023741	scl0209200.1_109-S	16	35846258	rs4174469	16	38089979	2.54e-09	Cis
BC003331	scl16174.14.1_64-S	1	152124739	rs13482636	15	69461078	2.77e-09	Trans
AW060207	scl0231571.13_44-S	5	107837998	rs13478454	5	109289319	2.87e-09	Cis
1200006F02Rik	scl25758.6.1_14-S	5	148188801	rs13477797	4	78662145	3.16e-09	Trans
Hcph	scl28418.16.1_2-S	6	124686727	rs13479008	6	121625816	3.17e-09	Cis
2810027O19Rik	scl0068201.2_1-S	2	109818687	rs13475914	1	71562928	3.25e-09	Trans
Enpp5	scl50698.5_378-S	17	43541924	rs13480155	9	40786255	3.47e-09	Trans
Klf1	scl33570.4.1_25-S	8	87792033	rs13479862	8	85679940	3.56e-09	Cis
9330164H19Rik	scl31465.20_298-S	7	35397572	rs13477797	4	78662145	3.74e-09	Trans
Slco1a4	scl0001096.1_118-S	6	141767844	rs8262456	6	141531314	3.88e-09	Cis
Atp9b	scl0050771.2_184-S	18	80896202	rs13483460	18	80937021	4.3e-09	Cis
Akr1c18	scl44314.9.1_18-S	13	4131870	rs13478536	5	132540141	4.42e-09	Trans
1110014L17Rik	scl00103694.2_279-S	11	6170717	rs13480835	11	3234215	4.76e-09	Cis
0610037D15Rik	scl068394.8_16-S	4	116206556	rs13481825	13	57450061	4.84e-09	Trans
9430063L05Rik	scl0229622.3_21-S	3	97775229	rs13477279	3	98070219	5.14e-09	Cis
Nme6	scl36442.5.5_16-S	9	109690200	rs13480413	9	109734390	5.36e-09	Cis
Tlr12	scl0384059.1_27-S	4	128118039	rs13477972	4	127755458	5.37e-09	Cis
5033428A16Rik	scl000719.1_1-S	8	91008892	rs6305026	8	79926840	5.38e-09	Trans
Amid	scl38865.10.4_3-S	10	61110645	rs13480622	10	60362338	5.38e-09	Cis
Kif3a	scl0016568.1_42-S	11	53410826	rs13481032	11	54565269	5.72e-09	Cis
Sod3	scl27823.3_67-S	5	52656189	rs13478254	5	52944507	5.89e-09	Cis
Cd72	scl012517.2_30-S	4	43468835	rs6206598	4	43920819	6.15e-09	Cis
Creb3	scl25513.7.1_27-S	4	43583432	rs4224449	4	41669282	6.31e-09	Cis
BC020535	scl20102.9.1_6-S	2	152757448	rs4223564	2	152701074	6.6e-09	Cis
AU018778	scl34488.15.1_131-S	8	96145364	rs13479907	8	92271456	7.03e-09	Cis
BC051083	scl22869.17.1_4-S	3	96247442	rs13477273	3	96128306	7.06e-09	Cis
Rassf4	scl00213391.1_239-S	6	116598627	rs4226214	6	115908654	7.17e-09	Cis
Slc12a2	scl51913.28_530-S	18	58004047	rs13483379	18	57799449	7.83e-09	Cis
Slc39a4	scl0002553.1_206-S	15	76439640	rs3088560	15	70982635	7.85e-09	Cis
Tgfb1i4	scl46082.11_140-S	14	75149847	rs6202061	14	75642668	7.86e-09	Cis
Clecsf13	scl28791.7.1_8-S	6	83610200	rs13478863	6	83521678	8.42e-09	Cis
Rnf166	scl34222.7_318-S	8	125352237	rs8238624	8	123558510	8.87e-09	Cis
Etv3	scl027049.22_14-S	3	87611568	rs6398474	3	85974250	9.01e-09	Cis
Ndufa4	scl017992.3_16-S	6	11850373	rs13478630	6	11108798	1.03e-08	Cis
Ptp4a3	scl0002580.1_4-S	15	73552053	rs13476383	2	23261347	1.09e-08	Trans
BC042513	scl41261.18_193-S	11	75347898	rs3143279	2	106150277	1.1e-08	Trans
Vps33b	scl32478.21.1_1-S	7	80143192	rs6351643	2	18737634	1.13e-08	Trans
Fgd6	scl38536.23.1_129-S	10	93465960	rs13483655	19	48738098	1.21e-08	Trans
Fez1	scl0003544.1_55-S	9	36582480	rs13480139	9	35550054	1.35e-08	Cis
1110018J23Rik	scl073713.3_139-S	19	53730720	rs13479573	7	127172000	1.43e-08	Trans
AI527266	scl28543.6.1_114-S	6	113381109	rs3023117	7	34260676	1.43e-08	Trans
Fastk	scl0004207.1_37-S	5	23951105	rs6349956	5	24381703	1.43e-08	Cis
Birc4	scl0002971.1_369-S	20	38315952	rs3724460	2	104014563	1.48e-08	Trans
Hist1h4i	scl00319158.2_61-S	13	21742527	rs3090768	13	36612141	1.51e-08	Trans
Epb7.2	scl19399.8_192-S	2	35135999	rs13476424	2	34223447	1.52e-08	Cis
Pcolce2	scl0003537.1_10-S	9	95446980	rs13478096	5	4994702	1.53e-08	Trans
Adcy4	scl45526.26.1_78-S	14	54723163	rs13482161	14	44977305	1.53e-08	Cis
Tbrg1	scl36022.9.1_13-S	9	37398853	rs13480139	9	35550054	1.54e-08	Cis
Ptpn9	scl36912.14_1-S	9	56793105	rs13476383	2	23261347	1.59e-08	Trans
Sgk	scl020393.12_71-S	10	21617758	rs13475914	1	71562928	1.64e-08	Trans
Rasgrp1	scl0019419.1_154-S	2	116971424	rs4223406	2	113628190	1.64e-08	Cis
BC018222	scl36063.7.1_2-S	9	31175761	rs13480139	9	35550054	1.67e-08	Cis
Zfp94	scl022756.1_232-S	7	24010556	rs13479150	7	23693604	1.69e-08	Cis
1110018G07Rik	scl42235.24_353-S	12	85807503	rs13479300	7	64574902	1.71e-08	Trans
Zfp28	scl0022690.2_132-S	7	5987396	rs13478429	5	103150833	1.75e-08	Trans
Kptn	scl33059.9.1_102-S	7	15278417	rs13479120	7	8975238	1.77e-08	Cis
Glo1	scl50087.9.265_72-S	17	30319878	rs6358703	17	28506798	1.84e-08	Cis
Cx3cr1	scl35213.3_207-S	9	119750314	rs13480450	9	119619321	1.85e-08	Cis
Cldn10	scl000293.1_16-S	14	117701416	rs4227694	9	58060519	1.9e-08	Trans
Adrb3	scl34974.1.1_106-S	8	28691712	rs13479665	8	29083093	1.92e-08	Cis
1110007C02Rik	scl071784.1_62-S	13	95042274	rs13481951	13	95518736	2.06e-08	Cis
Enpp5	scl50698.5_378-S	17	43541924	rs13479054	6	134415560	2.07e-08	Trans
Ptpn9	scl36912.14_1-S	9	56793105	rs13480714	10	93477084	2.13e-08	Trans
Creld1	scl29631.10_10-S	6	113449203	rs13478971	6	111265570	2.13e-08	Cis
Slc39a4	scl47037.12.1_89-S	15	76439640	rs6236706	15	77034591	2.17e-08	Cis
Nab2	scl0017937.2_143-S	10	127063868	rs8259806	10	126759817	2.25e-08	Cis
Surb7	scl29355.4.1_15-S	6	146599749	rs3023103	6	146943265	2.4e-08	Cis
6330407G04Rik	scl45363.6_489-S	14	68452081	rs13482236	14	67411459	2.44e-08	Cis
1500031L02Rik	scl49245.4_458-S	16	32023625	rs4167907	16	30000890	2.45e-08	Cis
6530413N01Rik	scl067792.1_262-S	1	155415255	rs13476178	1	152534016	2.49e-08	Cis
Cldn10	scl000316.1_269-S	14	117701416	rs13475914	1	71562928	2.51e-08	Trans
Sik2	scl00235344.1_224-S	9	50645029	rs13477026	3	26572751	2.69e-08	Trans
Tmem2	scl0083921.1_123-S	19	21845439	rs13481562	12	83448334	2.79e-08	Trans
C1qtnf5	scl00235312.1_98-S	9	43852837	rs13477688	4	48052721	2.83e-08	Trans
E2f6	scl0050496.2_252-S	12	16836457	rs3023949	12	17217442	2.92e-08	Cis
Zfp219	scl069890.1_204-S	14	50928037	rs3023117	7	34260676	2.93e-08	Trans
Fkbpl	scl50813.2_82-S	17	34252939	rs6327437	8	48291901	3.02e-08	Trans
Acbd6	scl17348.11.20_75-S	1	157320337	rs13476193	1	158100088	3.2e-08	Cis
Lsm10	scl0116748.2_296-S	4	125599028	rs3657938	4	125086202	3.29e-08	Cis
Echdc1	scl39044.8_33-S	10	29003022	rs4225482	5	122811281	3.34e-08	Trans
Dap	scl48021.6_11-S	15	31169014	rs13482507	15	31385957	3.46e-08	Cis
A930040G15Rik	scl0077827.2_271-S	6	48325172	rs6255939	6	47306676	3.59e-08	Cis
Olfr1136	scl0258653.1_88-S	2	87493787	rs13477797	4	78662145	3.68e-08	Trans
Psen2	scl15849.13_157-S	1	182063681	rs13476264	1	181236827	3.79e-08	Cis
Tnks1bp1	scl20681.7.1_45-S	2	84858998	rs6199827	2	85081459	3.86e-08	Cis
Atf5	scl31408.4_131-S	7	44680299	rs8252339	7	45000692	3.88e-08	Cis
App	scl0011820.2_119-S	16	84837873	rs13480898	11	18776571	4.02e-08	Trans
2310047O13Rik	scl0003100.1_18-S	2	12265117	rs13482134	14	33564662	4.04e-08	Trans
1700009P13Rik	scl0215814.3_35-S	10	17903101	rs13480525	10	18950122	4.06e-08	Cis
Scamp2	scl36902.11_284-S	9	57359117	rs4227694	9	58060519	4.11e-08	Cis
Tceb3	scl23664.11_168-S	4	135275446	rs13478004	4	136310515	4.18e-08	Cis
Bckdhb	scl36650.13.1_185-S	9	83721868	rs4167317	16	29259930	4.24e-08	Trans
Apobec1	scl28441.10_311-S	6	122543411	rs6393943	6	114372839	4.25e-08	Cis
Commd10	scl51985.8_140-S	18	47084207	rs6172138	18	49263622	4.29e-08	Cis
Tbxa2r	scl0003875.1_135-S	10	80731957	rs13482094	14	21302824	4.32e-08	Trans
Sema5b	scl49191.18.1_6-S	16	35461109	rs13475914	1	71562928	4.38e-08	Trans
Ly6c	scl47073.5.231_36-S	15	74822133	rs6406086	15	74204736	4.55e-08	Cis
Nde1	scl0001910.1_38-S	16	14076884	rs6287262	12	61085186	4.56e-08	Trans
Atp6v1e1	scl0011973.2_248-S	6	120760865	rs13479008	6	121625816	4.59e-08	Cis
Tmem18	scl43318.5_59-S	12	31170523	rs13477797	4	78662145	4.74e-08	Trans
Clecsf10	scl056620.6_30-S	6	123195476	rs13479008	6	121625816	4.81e-08	Cis
Slc9a1	scl24865.12_18-S	4	132642305	rs13477989	4	132836442	4.83e-08	Cis
Fmo5	scl22846.10_380-S	3	97714280	rs13477279	3	98070219	4.92e-08	Cis
2410001E19Rik	scl37132.7_178-S	9	35017536	rs13480130	9	33041068	5.03e-08	Cis
Fcgr2b	scl014130.1_14-S	1	172797236	rs3090340	1	172250433	5.09e-08	Cis
Pfkfb1	scl018639.4_213-S	20	145930637	rs13481560	12	82684697	5.1e-08	Trans
Lepre1	scl056401.15_9-S	4	118730847	rs13476395	2	27153130	5.3e-08	Trans
Plxna4	scl29179.32.1_30-S	6	32080285	rs13477797	4	78662145	5.33e-08	Trans
Mki67	scl017345.1_50-S	7	135528432	rs13477797	4	78662145	5.35e-08	Trans
BC056929	scl36405.5.1_303-S	9	111283929	rs13476695	2	110010541	5.38e-08	Trans
Kir3dl1	scl0002941.1_145-S	20	131864390	rs13477797	4	78662145	5.43e-08	Trans
Upb1	scl0003871.1_18-S	10	74850749	rs13478547	5	137031629	5.57e-08	Trans
Ank1	scl33987.4.1_0-S	8	24440681	rs13475907	1	68008647	5.66e-08	Trans
D430044G18Rik	scl00225608.2_164-S	18	62078453	rs6256752	5	20759298	5.74e-08	Trans
Nupr1	scl30680.4.1_44-S	7	126414397	rs13479573	7	127172000	5.75e-08	Cis
Mak10	scl44694.18.1_26-S	13	59595034	rs13481825	13	57450061	5.83e-08	Cis
Cd14	scl51506.2_48-S	18	36851038	rs6230993	18	39588411	5.98e-08	Cis
3632413B07Rik	scl00228880.2_93-S	2	165476494	rs13482706	15	90825617	6.41e-08	Trans
Pdlim4	scl40219.8.1_51-S	11	53898355	rs13481032	11	54565269	7.2e-08	Cis
0610037H22Rik	scl0001831.1_14-S	16	44658213	rs4179117	16	42652204	7.33e-08	Cis
Git2	scl026431.1_24-S	5	114988410	rs13480241	9	63991600	7.35e-08	Trans
Smpdl3b	scl23726.8.8_267-S	4	132005039	rs13459077	4	132135324	7.47e-08	Cis
Igsf11	scl49144.8.1_51-S	16	38821677	rs13479071	6	138219206	7.69e-08	Trans
Mx2	scl017858.14_123-S	16	97690999	rs4215832	16	88770875	7.94e-08	Cis
Gp5	scl48582.2_713-S	16	30227440	rs4167907	16	30000890	8.07e-08	Cis
Htatip2	scl32632.7.1_23-S	7	49627174	rs8237214	20	129943889	8.08e-08	Trans
Gnpda1	scl026384.2_40-S	18	38453524	rs13483310	18	38781128	8.1e-08	Cis
Ear2	scl013586.1_302-S	14	42982523	rs13477841	4	92264729	8.18e-08	Trans
Chd8	scl067772.1_248-S	14	51120102	rs13482191	14	53600551	8.43e-08	Cis
1110020P15Rik	scl40580.5.1_111-S	11	4601979	rs13480842	11	4932100	8.44e-08	Cis
Klrb1c	scl28352.5_665-S	6	128745078	rs13478484	5	118526489	9.12e-08	Trans
Lmnb2	scl37715.13_93-S	10	80304493	rs13475914	1	71562928	9.14e-08	Trans
Coq7	scl30756.4.28_1-S	7	118300959	rs13480130	9	33041068	9.19e-08	Trans
4930455C21Rik	scl48481.8.1_48-S	16	38417660	rs13483595	19	32463544	9.47e-08	Trans
G430055L02Rik	scl00227682.2_166-S	2	29598120	rs3023117	7	34260676	9.83e-08	Trans
Sorl1	scl0020660.2_10-S	9	41719598	rs4165602	16	27351548	1.01e-07	Trans
Enpp5	scl50698.5_378-S	17	43541924	rs13478092	5	3601412	1.03e-07	Trans
Zfp297b	scl0071834.2_182-S	2	33272296	rs13476395	2	27153130	1.04e-07	Cis
Kcnj16	scl40763.6_142-S	11	110840488	rs13481229	11	110530289	1.06e-07	Cis
Slamf9	scl17201.4.1_50-S	1	174312049	rs13481905	13	81570690	1.07e-07	Trans
Plxna4	scl29179.32.1_30-S	6	32080285	rs3143279	2	106150277	1.07e-07	Trans
C2ta	scl49439.24_604-S	16	10393637	rs13477007	3	20649336	1.07e-07	Trans
Hmgcl	scl0002854.1_22-S	4	135218541	rs13478017	4	138941784	1.09e-07	Cis
Srd5a2l	scl27696.10_114-S	5	77215052	rs13478402	5	96430952	1.11e-07	Trans
Casc3	scl0192160.16_158-S	11	98611606	rs6182565	15	57342666	1.11e-07	Trans
Armcx1	scl54629.5_192-S	20	130064334	rs13477549	4	8730859	1.11e-07	Trans
Ly6e	scl017069.4_4-S	15	74782872	rs6406086	15	74204736	1.12e-07	Cis
Fgd6	scl38536.23.1_129-S	10	93465960	rs13477549	4	8730859	1.18e-07	Trans
Ttc8	scl0002347.1_9-S	12	99321639	rs13481611	12	99981077	1.18e-07	Cis
Nr1i3	scl000059.1_14-S	1	173050645	rs13482372	14	109997096	1.19e-07	Trans
D19Ertd737e	scl000485.1_77-S	19	60253249	rs4167317	16	29259930	1.19e-07	Trans
1110038M16Rik	scl25052.6.1_35-S	4	116749921	rs3023117	7	34260676	1.22e-07	Trans
Rab32	scl38210.4_147-S	10	10235229	rs13480488	10	8934507	1.24e-07	Cis
E030030I06Rik	scl0319887.1_22-S	10	21833837	rs13477487	3	150092495	1.25e-07	Trans
Zfp639	scl23294.9_553-S	3	32706844	rs13477043	3	31671455	1.27e-07	Cis
Map1lc3a	scl20056.4.1_63-S	2	154967885	rs6395130	2	155002245	1.29e-07	Cis
Slco1b2	scl29389.16_66-S	6	141591924	rs8262456	6	141531314	1.29e-07	Cis
Pkm2	scl018746.1_82-S	9	59454614	rs4227694	9	58060519	1.3e-07	Cis
Unc13a	scl073695.2_9-S	8	74558412	rs3658895	5	80311032	1.31e-07	Trans
0710001P09Rik	scl28701.8.1_115-S	6	89350242	rs13481609	12	99664302	1.52e-07	Trans
S3-12	scl057435.1_222-S	17	55695065	rs8254771	6	115325777	1.53e-07	Trans
Trim33	scl22788.4.1_19-S	3	103408354	rs13477797	4	78662145	1.53e-07	Trans
0610012C01Rik	scl068338.3_10-S	1	135137373	rs13459052	1	133809249	1.53e-07	Cis
Ftcd	scl0003872.1_9-S	10	76019383	rs13480881	11	14278767	1.55e-07	Trans
Rps2	scl016898.7_20-S	17	24447707	rs13482922	17	24238985	1.57e-07	Cis
Chd1l	scl068058.2_29-S	3	97646147	rs13477283	3	98981632	1.57e-07	Cis
Pmpcb	scl28064.14.1_8-S	5	21248984	rs13478135	5	21451517	1.58e-07	Cis
Etv6	scl29445.10.1_1-S	6	134091327	rs13482028	13	117370792	1.65e-07	Trans
Osgep	scl45612.9.1_2-S	14	49828429	rs13482191	14	53600551	1.66e-07	Cis
Stk2	scl0020874.2_150-S	19	47632989	rs4165602	16	27351548	1.67e-07	Trans
A530057A03Rik	scl20322.10.1_168-S	2	127116640	rs6369977	2	126125504	1.68e-07	Cis
Jak1	scl24063.27.1_21-S	4	100650299	rs13477026	3	26572751	1.71e-07	Trans
Mpi1	scl35790.9.1_0-S	9	57342857	rs4227694	9	58060519	1.74e-07	Cis
Cyp2c54	scl000511.1_89-S	19	40091252	rs4230027	13	101596757	1.77e-07	Trans
D15Ertd405e	scl0380967.6_277-S	15	97792313	rs13482733	15	98238690	1.78e-07	Cis
Aif1	scl0001712.1_14-S	17	34779048	rs8242283	17	33797859	1.8e-07	Cis
Eef1e1	scl44070.4.1_3-S	13	38653157	rs6208271	10	10589187	1.82e-07	Trans
Akr1b8	scl30225.10.1_18-S	6	34284322	rs13478705	6	34437664	1.83e-07	Cis
Tbrg1	scl36022.9.1_13-S	9	37398853	rs6255939	6	47306676	1.84e-07	Trans
BC022641	scl33400.27.1_21-S	8	108770080	rs3023117	7	34260676	1.85e-07	Trans
Trp53	scl41368.8.97_6-S	11	69396600	rs13482601	15	60943719	1.85e-07	Trans
Insig2	scl000765.1_6-S	1	123131899	rs13476089	1	124494708	1.88e-07	Cis
Cmya4	scl41150.22.1_20-S	11	82727875	rs13481123	11	82073678	1.91e-07	Cis
1500041N16Rik	scl0067836.2_257-S	8	87965140	rs13477717	4	55511343	1.94e-07	Trans
D4Ertd89e	scl25420.7.1_19-S	4	53847162	rs13477704	4	52417975	1.95e-07	Cis
AI428855	scl0107173.1_330-S	19	7005114	rs13481319	12	16169162	2e-07	Trans
Zfp30	scl32836.5_532-S	7	29493549	rs4211709	16	83088973	2.08e-07	Trans
A130010J15Rik	scl0319266.2_123-S	1	194853886	rs13476294	1	190145347	2.08e-07	Cis
Bcdo2	scl35878.11.1_130-S	9	50285382	rs13476562	2	69817380	2.09e-07	Trans
Opn1sw	scl29212.6_52-S	6	29326667	rs13477797	4	78662145	2.18e-07	Trans
Crym	scl30734.8.1_4-S	7	119977533	rs13479832	8	76548152	2.2e-07	Trans
Ephb2	scl0013844.2_257-S	4	135925688	rs13478004	4	136310515	2.25e-07	Cis
Bat1a	scl50778.12.1_32-S	17	34849866	rs8238040	17	34810129	2.31e-07	Cis
Nfatc3	scl0018021.2_84-S	8	108948972	rs13482706	15	90825617	2.35e-07	Trans
Fxyd3	scl017178.4_5-S	7	30779297	rs13481825	13	57450061	2.35e-07	Trans
Cxcr3	scl53984.2_610-S	20	97934255	rs13477026	3	26572751	2.39e-07	Trans
Entpd4	scl0067464.2_263-S	14	68290504	rs13482236	14	67411459	2.44e-07	Cis
Crym	scl30734.8.1_4-S	7	119977533	rs13478162	5	29656341	2.46e-07	Trans
Gstt1	scl37811.6.1_5-S	10	75227531	rs8236839	10	85727637	2.49e-07	Trans
2810423O19Rik	scl067905.1_18-S	9	106052273	rs13483164	17	90820510	2.49e-07	Trans
Snf1lk	scl50075.14_101-S	17	31572967	rs13476395	2	27153130	2.51e-07	Trans
F630022B06Rik	scl0239827.3_270-S	16	31853701	rs13481339	5	12334938	2.56e-07	Trans
Cyp2d9	scl47686.9.1_164-S	15	82280158	rs6155595	6	148055560	2.57e-07	Trans
BC024806	scl0003528.1_25-S	9	34953879	rs13477797	4	78662145	2.63e-07	Trans
Gtf3c1	scl0233863.1_140-S	7	125432102	rs13481769	13	38698906	2.63e-07	Trans
Pole	scl27442.47.1_8-S	5	110526686	rs13476395	2	27153130	2.66e-07	Trans
1500005A01Rik	scl45540.5.1_3-S	14	54535592	rs13482200	14	57265954	2.71e-07	Cis
Nol4	scl0002252.1_88-S	18	22836189	rs13477797	4	78662145	2.73e-07	Trans
Zfp30	scl32836.5_532-S	7	29493549	rs4230027	13	101596757	2.74e-07	Trans
Igfbp7	scl26445.6.1_1-S	5	78424021	rs13476383	2	23261347	2.76e-07	Trans
Brp16	scl059053.6_177-S	15	76196153	rs13475914	1	71562928	2.77e-07	Trans
2610012O22Rik	scl069902.2_6-S	4	138619517	rs13478000	4	135144390	2.8e-07	Cis
2610020N02Rik	scl38191.11.1_70-S	10	12869084	rs13478573	5	144008504	2.81e-07	Trans
Pdrg1	scl068559.1_22-S	2	152700331	rs13477673	4	43277275	2.84e-07	Trans
Vgll2	scl0003769.1_81-S	10	51710946	rs13477797	4	78662145	2.86e-07	Trans
BC051080	scl0237422.9_211-S	10	84347415	rs13480687	10	86526276	2.9e-07	Cis
Olfml1	scl32224.3.1_237-S	7	107358943	rs13479461	7	111739732	2.92e-07	Cis
Ap3s1	scl011777.6_49-S	18	46867257	rs13483343	18	46755507	2.94e-07	Cis
B230399E16Rik	scl51714.6.1_318-S	18	84854435	rs13483474	18	84206625	2.96e-07	Cis
4833439L19Rik	scl0097820.1_166-S	13	54560847	rs13481830	13	58451443	3e-07	Cis
4732429D16Rik	scl39351.4_153-S	11	114798364	rs13478460	5	111512036	3.03e-07	Trans
Picalm	scl32408.23_56-S	7	90005765	rs13477549	4	8730859	3.15e-07	Trans
Dgka	scl37347.19.1_52-S	10	128123083	rs3697243	10	126215959	3.25e-07	Cis
Rbm6	scl0003415.1_6-S	9	107631666	rs13482028	13	117370792	3.28e-07	Trans
Igsf11	scl49144.8.1_51-S	16	38821677	rs13478397	5	94514441	3.32e-07	Trans
Gtf2f1	scl098053.3_1-S	17	56688526	rs13476395	2	27153130	3.34e-07	Trans
2610510L01Rik	scl41883.7.1_5-S	11	4604681	rs13480875	11	12195809	3.35e-07	Cis
Thumpd1	scl30741.3_137-S	7	119506242	rs13480161	9	42929488	3.39e-07	Trans
Reln	scl0019699.2_228-S	5	21397297	rs13478145	5	24158464	3.4e-07	Cis
1700048E23Rik	scl073373.8_41-S	2	69590576	rs3023117	7	34260676	3.41e-07	Trans
Spp1	scl0020750.1_112-S	5	104675436	rs13498627	18	36927650	3.45e-07	Trans
2400003N08Rik	scl26137.12_266-S	5	117352712	rs13481339	5	12334938	3.47e-07	Trans
Akr1d1	scl30202.10.1_68-S	6	37459781	rs13476695	2	110010541	3.49e-07	Trans
4922503N01Rik	scl25130.20.1_3-S	4	108905044	rs13477906	4	108282612	3.49e-07	Cis
Cmah	scl0012763.1_321-S	13	24334869	rs13478402	5	96430952	3.51e-07	Trans
Fbxo36	scl17733.6.1_38-S	1	84718898	rs13477218	3	80013891	3.51e-07	Trans
Dnajc7	scl39557.17.1_8-S	11	100398921	rs3023117	7	34260676	3.54e-07	Trans
Scn5a	scl0020271.2_300-S	9	119332109	rs13477797	4	78662145	3.6e-07	Trans
Gprasp1	scl54622.12_49-S	20	131142503	rs3023117	7	34260676	3.65e-07	Trans
Mtap	scl25288.8_80-S	4	88608655	rs13477831	4	88422960	3.65e-07	Cis
Rnpc2	scl00170791.1_106-S	2	155838689	rs13476383	2	23261347	3.66e-07	Trans
Amid	scl38865.10.4_3-S	10	61110645	rs13478374	5	87700512	3.71e-07	Trans
Bbs4	scl35765.18_440-S	9	59120876	rs13476882	2	161894873	3.73e-07	Trans
Wars2	scl070560.6_1-S	3	99270151	rs13482094	14	21302824	3.74e-07	Trans
BC019731	scl25839.9.1_1-S	5	140057430	rs13475907	1	68008647	3.86e-07	Trans
Psca	scl072373.3_313-S	15	74542094	rs6406086	15	74204736	3.9e-07	Cis
Nktr	scl0018087.1_31-S	9	121567874	rs13480138	9	35265782	3.95e-07	Trans
Atp6v1d	scl0073834.1_147-S	12	79761822	rs13476294	1	190145347	4.05e-07	Trans
Wrnip1	scl0003612.1_5-S	13	32809495	rs13477797	4	78662145	4.08e-07	Trans
Bcan	scl21988.12.1_0-S	3	88073458	rs13477797	4	78662145	4.11e-07	Trans
Nfatc1	scl0002217.1_348-S	18	80797750	rs13479537	7	132709476	4.15e-07	Trans
Zfp238	scl000842.1_292-S	1	179279082	rs13481968	13	99958446	4.17e-07	Trans
Mia2	scl43181.4.1_246-S	12	60013812	rs13476598	2	80824239	4.22e-07	Trans
Ptp4a3	scl0002580.1_4-S	15	73552053	rs13481076	11	66535046	4.25e-07	Trans
Trh	scl28676.3_567-S	6	92207566	rs3143279	2	106150277	4.26e-07	Trans
Ces1	scl34487.14.1_100-S	8	96191522	rs4229749	13	53340443	4.27e-07	Trans
Maob	scl54377.16.1_8-S	20	15866998	rs13481499	12	65306421	4.3e-07	Trans
1810009M01Rik	scl29041.8.1_24-S	6	48763404	rs13483299	18	36246046	4.45e-07	Trans
Dcbld1	scl0066686.2_263-S	10	51922034	rs3683440	10	47219321	4.48e-07	Cis
Pparg	scl29611.11.1_50-S	6	115387685	rs4226214	6	115908654	4.5e-07	Cis
1700024C24Rik	scl40212.8.1_71-S	11	54670291	rs13477797	4	78662145	4.51e-07	Trans
Krt1-23	scl0001486.1_9-S	11	99294064	rs13459167	3	19325869	4.57e-07	Trans
Mrps17	scl066258.4_19-S	5	130030236	rs13484035	20	136323087	4.7e-07	Trans
Mgea6	scl43180.27.1_0-S	12	60047758	rs13482357	14	105855322	4.73e-07	Trans
Alas2	scl54562.12.1_64-S	20	145888161	rs6206598	4	43920819	4.79e-07	Trans
Aox1	scl17939.35.1_294-S	1	57974515	rs13478630	6	11108798	4.84e-07	Trans
Nme6	scl0003589.1_16-S	9	109690200	rs13480413	9	109734390	4.85e-07	Cis
Ddx24	scl0002318.1_312-S	12	103809032	rs13482713	15	92376308	4.97e-07	Trans
Mrps10	scl50660.8.1_1-S	17	46832083	rs13480881	11	14278767	5.03e-07	Trans
Fmo5	scl0014263.1_71-S	3	97714280	rs13478454	5	109289319	5.11e-07	Trans
Srp68	scl39311.17_24-S	11	116061254	rs13476424	2	34223447	5.31e-07	Trans
Lrrfip2	scl0003459.1_490-S	9	110962951	rs13476395	2	27153130	5.34e-07	Trans
2810046C01Rik	scl067219.1_81-S	4	131730807	rs13459077	4	132135324	5.38e-07	Cis
Bckdk	scl32013.13.1_60-S	7	127695251	rs13476383	2	23261347	5.43e-07	Trans
Golgb1	scl078090.2_4-S	16	36794441	rs13481337	5	11974063	5.63e-07	Trans
Cog4	scl33321.20.266_29-S	8	113733724	rs13475914	1	71562928	5.67e-07	Trans
1110061O04Rik	scl29636.20.1_18-S	6	113203670	rs3023117	7	34260676	5.7e-07	Trans
Klrb1d	scl080782.1_76-S	6	128745078	rs13477026	3	26572751	5.76e-07	Trans
Ddx47	scl29434.9.1_30-S	6	134977313	rs13479054	6	134415560	5.76e-07	Cis
Sbds	scl25991.5.1_3-S	5	130530438	rs13478520	5	128425629	5.83e-07	Cis
Ccs	scl53474.8.1_75-S	19	4825367	rs4165602	16	27351548	5.86e-07	Trans
Pou5f1	scl0001667.1_341-S	17	35114104	rs13481483	12	60885507	5.91e-07	Trans
6430402H13Rik	scl0378937.1_229-S	15	76542531	rs13478983	6	114228944	5.93e-07	Trans
Nr1h2	scl31411.7.1_30-S	7	44417659	rs3023117	7	34260676	5.98e-07	Trans
E4f1	scl013560.2_71-S	17	24171379	rs13476548	2	65459332	5.99e-07	Trans
Hist1h2bn	scl0319187.1_0-S	13	21723228	rs13479179	7	31156791	6.04e-07	Trans
Barhl1	scl19489.6_533-S	2	28729682	rs13477026	3	26572751	6.06e-07	Trans
Ncoa3	scl0017979.2_290-S	2	165683882	rs13475914	1	71562928	6.1e-07	Trans
Bcr	scl0003865.1_8-S	10	74505374	rs6230993	18	39588411	6.13e-07	Trans
Ctsz	scl0064138.2_328-S	2	174070434	rs3023117	7	34260676	6.22e-07	Trans
Polm	scl40553.9.1_1-S	11	5727864	rs13477685	4	47392501	6.31e-07	Trans
AI851464	scl18731.9_1-S	2	125254531	rs13483537	19	13512661	6.34e-07	Trans
4732429D16Rik	scl39351.4_153-S	11	114798364	rs13480155	9	40786255	6.36e-07	Trans
Cyp2a5	scl00023.1_1-S	7	26544101	rs8259806	10	126759817	6.37e-07	Trans
Rnpc2	scl00170791.1_106-S	2	155838689	rs13475914	1	71562928	6.43e-07	Trans
Lnx2	scl25768.11_206-S	5	147327452	rs3023117	7	34260676	6.48e-07	Trans
Za20d1	scl0229603.11_13-S	3	96189932	rs13480081	9	16126414	6.69e-07	Trans
Nola2	scl052530.1_22-S	11	51463196	rs3023117	7	34260676	6.72e-07	Trans
1110025I09Rik	scl00027.1_8-S	7	65523864	rs6199827	2	85081459	6.83e-07	Trans
2510015F01Rik	scl46497.11.10_2-S	14	29963862	rs13476395	2	27153130	6.86e-07	Trans
Ptp4a3	scl0002580.1_4-S	15	73552053	rs6327437	8	48291901	6.9e-07	Trans
Akr1a4	scl058810.1_30-S	4	116134440	rs4166422	16	27995780	6.94e-07	Trans
1600012K10Rik	scl32562.20.1_76-S	7	67520954	rs3022888	2	84402978	6.99e-07	Trans
Slc2a4	scl40010.11.1_28-S	11	69758738	rs13481084	11	68586711	6.99e-07	Cis
BC037034	scl0231807.1_240-S	5	138489448	rs6182565	15	57342666	7.01e-07	Trans
Zfp537	scl32778.3_549-S	7	36477381	rs13482028	13	117370792	7.03e-07	Trans
Arntl2	scl0272322.13_8-S	6	146762700	rs13459189	15	79552743	7.13e-07	Trans
Tle1	scl021885.1_30-S	4	71603503	rs13479179	7	31156791	7.18e-07	Trans
Pes1	scl0064934.1_269-S	11	3863978	rs3023117	7	34260676	7.19e-07	Trans
Mscp	scl45372.3_35-S	14	68195176	rs13482236	14	67411459	7.19e-07	Cis
Dkk3	scl30798.9_425-S	7	111907200	rs13477883	4	103459994	7.22e-07	Trans
2410004C24Rik	scl53527.2.1_48-S	19	6116094	rs13483656	19	48920679	7.39e-07	Trans
Tial1	scl0021843.2_5-S	7	128233450	rs13479516	7	127575082	7.39e-07	Cis
Xpa	scl0022590.2_38-S	4	46176448	rs6163912	4	46772822	7.39e-07	Cis
Agpt2	scl35042.9.1_7-S	8	18691314	rs8260429	2	163443200	7.41e-07	Trans
Tnrc11	scl54745.40.1_21-S	20	97476980	rs3023117	7	34260676	7.51e-07	Trans
Vil2	scl0022350.2_262-S	17	6587789	rs3023673	17	7600619	7.58e-07	Cis
Tmc5	scl32145.20.1_15-S	7	118414228	rs13480130	9	33041068	7.59e-07	Trans
Hes6	scl000908.1_4-S	1	93241889	rs13477517	3	157988136	7.67e-07	Trans
H2-Eb1	scl50824.6.23_33-S	17	33913591	rs13479537	7	132709476	7.82e-07	Trans
Sec23ip	scl000184.1_1-S	7	128536129	rs13481076	11	66535046	7.83e-07	Trans
Scamp5	scl35792.9_485-S	9	57241807	rs13478050	4	149779314	7.85e-07	Trans
Thsd1	scl0056229.2_225-S	8	23692885	rs13476339	2	8237600	7.95e-07	Trans
Gmip	scl33748.23.1_11-S	8	72737676	rs13476339	2	8237600	7.98e-07	Trans
Bzrp	scl0002467.1_77-S	15	83391377	rs13482676	15	82608893	8.01e-07	Cis
Tef	scl47703.8_132-S	15	81630072	rs13479179	7	31156791	8.05e-07	Trans
BC024806	scl0235169.2_28-S	9	34953879	rs13477797	4	78662145	8.11e-07	Trans
Pclo	scl0026875.1_310-S	5	14521228	rs3669635	5	14507596	8.14e-07	Cis
Sec8l1	scl30230.21.1_91-S	6	33179286	rs4227694	9	58060519	8.27e-07	Trans
Arl2	scl53528.4.1_29-S	19	6134387	rs13481194	11	101415112	8.27e-07	Trans
Wisp1	scl47854.5_552-S	15	66721062	rs13482620	15	66074304	8.28e-07	Cis
2010315L10Rik	scl000645.1_1-S	8	74296224	rs6327437	8	48291901	8.54e-07	Trans
BC033596	scl0216345.21_201-S	10	114802155	rs3023117	7	34260676	8.54e-07	Trans
Alox15b	scl40042.12.1_56-S	11	69000080	rs13481337	5	11974063	8.57e-07	Trans
Mtf2	scl0017765.2_254-S	5	108321125	rs3023087	6	114698224	8.61e-07	Trans
Cyp1a2	scl35783.6.1_22-S	9	57475074	rs4165602	16	27351548	8.64e-07	Trans
2410012H22Rik	scl40109.5.1_10-S	11	62083425	rs13480881	11	14278767	8.73e-07	Trans
Fbln2	scl014115.17_10-S	6	91178368	rs4227694	9	58060519	8.73e-07	Trans
Upb1	scl0003871.1_18-S	10	74850749	rs13480677	10	84010482	8.8e-07	Cis
Gja12	scl40171.3.1_197-S	11	58991761	rs6315002	4	102547290	8.86e-07	Trans
Fkbp8	scl33725.12_115-S	8	73456794	rs13479832	8	76548152	8.87e-07	Cis
Cebpa	scl0012606.2_178-S	7	34828063	rs3023117	7	34260676	8.98e-07	Cis
Skiip	scl0066354.2_231-S	12	88339013	rs13482636	15	69461078	9.12e-07	Trans
Frag1	scl32282.14.1_19-S	7	102096895	rs13479446	7	105311956	9.21e-07	Cis
Mia2	scl43181.4.1_246-S	12	60013812	rs13477954	4	123004313	9.25e-07	Trans
C630002B14Rik	scl38595.2_598-S	10	86135611	rs3023117	7	34260676	9.34e-07	Trans
Coxvib2	scl31804.3.1_22-S	7	4354881	rs13479104	7	3953959	9.41e-07	Cis
Golga5	scl42857.13.1_22-S	12	102873078	rs6288403	12	91376149	9.42e-07	Trans
Pcaf	scl0018519.1_112-S	17	53032244	rs13483051	17	57392417	9.46e-07	Cis
Drd5	scl27874.1.190_60-S	5	38607758	rs13477797	4	78662145	9.52e-07	Trans
1810015M01Rik	scl27363.2_20-S	5	115602246	rs3023117	7	34260676	9.6e-07	Trans
Gp5	scl48582.2_713-S	16	30227440	rs13478092	5	3601412	9.68e-07	Trans
Wnt2	scl29258.5.1_11-S	6	17938940	rs13477875	4	101508769	9.85e-07	Trans
Cpeb1	scl012877.1_54-S	7	81220965	rs13480239	9	63609066	9.94e-07	Trans
LOC384677	scl000107.1_4-S	7	132448986	rs13476119	1	136027124	9.98e-07	Trans
Armcx3	scl071703.5_40-S	20	130102961	rs8237214	20	129943889	9.99e-07	Cis
Lig4	scl0319583.2_43-S	8	9969992	rs13478402	5	96430952	1e-06	Trans
BC003331	scl16174.14.1_64-S	1	152124739	rs13483898	20	94126732	1.01e-06	Trans
S100a1	scl21916.1_21-S	3	90596964	rs4224133	3	101068343	1.02e-06	Trans
Cdh5	scl33446.12_65-S	8	106990828	rs6182565	15	57342666	1.02e-06	Trans
1110029E03Rik	scl00242406.1_148-S	4	43600029	rs6206598	4	43920819	1.02e-06	Cis
Dscr5	scl0001801.1_3-S	16	94467561	rs13478402	5	96430952	1.03e-06	Trans
Eef1e1	scl44070.4.1_3-S	13	38653157	rs3088825	13	37639426	1.03e-06	Cis
Hapln4	scl33741.4_276-S	8	73013409	rs13482372	14	109997096	1.04e-06	Trans
Dgka	scl37347.19.1_52-S	10	128123083	rs13477954	4	123004313	1.04e-06	Trans
Zadh2	scl51719.2_118-S	18	84222351	rs13483471	18	83842751	1.04e-06	Cis
Tgoln1	scl0022134.1_224-S	6	72543578	rs13477797	4	78662145	1.08e-06	Trans
Tex2	scl39445.1.46_133-S	11	106318224	rs13476383	2	23261347	1.08e-06	Trans
Arrdc4	scl066412.2_22-S	7	68612993	rs13479315	7	68730571	1.08e-06	Cis
D5Ertd593e	scl27580.3_53-S	5	93678255	rs6412631	2	77017104	1.09e-06	Trans
Azi1	scl39247.26.1_37-S	11	119880525	rs13482028	13	117370792	1.09e-06	Trans
2810423O19Rik	scl067905.1_18-S	9	106052273	rs13475963	1	87900988	1.1e-06	Trans
Arhgap24	scl0004201.1_110-S	5	102721693	rs13477529	3	146019140	1.11e-06	Trans
Rev1l	scl16846.27.1_59-S	1	37997330	rs13478396	5	94232188	1.11e-06	Trans
BC025076	scl0216829.1_190-S	11	62464875	rs13480881	11	14278767	1.12e-06	Trans
Cyp4a10	scl0013117.1_24-S	4	115016219	rs13459167	3	19325869	1.12e-06	Trans
Lgals4	scl016857.8_15-S	7	28542750	rs13479172	7	29049106	1.12e-06	Cis
Zfp101	scl0022643.1_281-S	17	32989767	rs13477134	3	58907119	1.13e-06	Trans
1810010N17Rik	scl066264.3_24-S	4	129121578	rs13477972	4	127755458	1.14e-06	Cis
Stk19	scl0001620.1_1-S	17	34432049	rs13477688	4	48052721	1.16e-06	Trans
Zfp30	scl32836.5_532-S	7	29493549	rs13479832	8	76548152	1.17e-06	Trans
Sf3b5	scl0066125.2_261-S	10	12695541	rs3023117	7	34260676	1.18e-06	Trans
Ethe1	scl32956.7.1_6-S	7	24296303	rs13479150	7	23693604	1.18e-06	Cis
4732471D19Rik	scl00319719.1_26-S	13	54534960	rs13482028	13	117370792	1.19e-06	Trans
Fbxo2	scl24708.6.1_98-S	4	147004468	rs13477797	4	78662145	1.19e-06	Trans
1110007C24Rik	scl23680.13_149-S	4	134074835	rs13479179	7	31156791	1.19e-06	Trans
Rutbc2	scl26197.25_374-S	5	113485308	rs13482143	14	38477138	1.24e-06	Trans
LOC223672	scl0223672.1_326-S	15	77231045	rs6346101	18	68639843	1.25e-06	Trans
Thrap5	scl37745.17_21-S	10	79297838	rs13482601	15	60943719	1.25e-06	Trans
2310022M17Rik	scl0001408.1_125-S	11	31565145	rs13480944	11	31492521	1.25e-06	Cis
Txln	scl23766.9_174-S	4	129128387	rs13477980	4	129997724	1.26e-06	Cis
Bzrp	scl47677.6.2_17-S	15	83391377	rs13482676	15	82608893	1.26e-06	Cis
Fbxo46	scl33009.3_512-S	7	18278392	rs3023117	7	34260676	1.27e-06	Trans
Tnfrsf22	scl0319679.1_12-S	7	143444205	rs13482028	13	117370792	1.27e-06	Trans
Gnb2	scl014693.1_109-S	5	137757915	rs3023117	7	34260676	1.28e-06	Trans
Lepre1	scl056401.15_9-S	4	118730847	rs13477472	3	145793459	1.28e-06	Trans
Fgd6	scl38536.23.1_129-S	10	93465960	rs6196421	3	81715736	1.3e-06	Trans
2900010J23Rik	scl19447.7.1_15-S	2	32100825	rs13476424	2	34223447	1.31e-06	Cis
Phc1	scl28444.18.1_1-S	6	122283357	rs13477954	4	123004313	1.32e-06	Trans
Eps15-rs	scl34655.25.1_28-S	8	75270370	rs3023117	7	34260676	1.32e-06	Trans
Habp4	scl056541.13_2-S	13	64171088	rs4165602	16	27351548	1.33e-06	Trans
Kpna1	scl49185.16_349-S	16	35903110	rs3023117	7	34260676	1.33e-06	Trans
Prpsap1	scl39304.10.1_23-S	11	116286936	rs13475914	1	71562928	1.35e-06	Trans
Acox2	scl45913.15.1_122-S	14	7019267	rs13480835	11	3234215	1.35e-06	Trans
Trim26	scl50746.12_453-S	17	36445239	rs13478002	4	135946724	1.36e-06	Trans
2610507L03Rik	scl32785.20.1_122-S	7	35105795	rs4226547	7	35483176	1.36e-06	Cis
G22p1	scl0002561.1_38-S	15	81842774	rs13481339	5	12334938	1.38e-06	Trans
Tmem8	scl0001696.1_24-S	17	25840917	rs13482601	15	60943719	1.4e-06	Trans
Cml2	scl093673.1_29-S	6	85831056	rs6255362	5	119246943	1.4e-06	Trans
A930009M04Rik	scl00320806.1_195-S	13	98238636	rs3023051	5	117479131	1.42e-06	Trans
BC003251	scl41519.8_316-S	11	58146945	rs3023051	5	117479131	1.42e-06	Trans
Cpne6	scl46281.16.1_127-S	14	54464694	rs13477797	4	78662145	1.42e-06	Trans
4930527D15Rik	scl34564.9_192-S	8	87148407	rs13479862	8	85679940	1.42e-06	Cis
Oprs1	scl0002696.1_5-S	4	41927007	rs3023087	6	114698224	1.44e-06	Trans
Sipa1l1	scl00217692.2_267-S	12	83088874	rs13481339	5	12334938	1.44e-06	Trans
Igf2bp3	scl0140488.1_27-S	6	49016928	rs13481339	5	12334938	1.44e-06	Trans
Tyk2	scl054721.1_119-S	9	20854476	rs3023117	7	34260676	1.45e-06	Trans
S100a1	scl21916.1_21-S	3	90596964	rs6207869	12	94763234	1.45e-06	Trans
Cdx4	scl54721.3.1_47-S	20	99524117	rs13477797	4	78662145	1.45e-06	Trans
Ankrd27	scl00245886.1_51-S	7	35295010	rs13477026	3	26572751	1.46e-06	Trans
Glg1	scl0020340.2_254-S	8	114044214	rs3023117	7	34260676	1.48e-06	Trans
Ranbp9	scl44046.14.7_2-S	13	43414351	rs13481339	5	12334938	1.49e-06	Trans
Cdc25a	scl012530.13_135-S	9	109732985	rs13482094	14	21302824	1.51e-06	Trans
Scarb1	scl0004054.1_5-S	5	125570084	rs4225482	5	122811281	1.51e-06	Cis
Cyp2c54	scl000511.1_89-S	19	40091252	rs13479832	8	76548152	1.55e-06	Trans
Metapl1	scl20801.11.1_31-S	2	71254177	rs13480188	9	50321489	1.55e-06	Trans
Bucs1	scl32136.14.1_5-S	7	119408972	rs4226520	7	29490211	1.56e-06	Trans
Tpm2	scl0002655.1_13-S	4	43535812	rs13476827	2	148223127	1.56e-06	Trans
Nkx2-5	scl50145.2_248-S	17	26566254	rs4229511	12	100610610	1.58e-06	Trans
Erbb3	scl37355.3.1_6-S	10	127972317	rs13480808	10	123799691	1.6e-06	Cis
Rod1	scl00230257.2_191-S	4	59569120	rs6243157	12	37784746	1.61e-06	Trans
2610039E05Rik	scl078779.1_155-S	8	126116613	rs13480300	9	80169352	1.61e-06	Trans
2010002N16Rik	scl17889.26.19_108-S	1	61573110	rs6364818	18	59531296	1.61e-06	Trans
Ttc8	scl42881.15.1_25-S	12	99321639	rs13481611	12	99981077	1.61e-06	Cis
Ppp1r12a	scl0003827.1_21-S	10	107566510	rs13482601	15	60943719	1.62e-06	Trans
Lipe	scl31633.12_17-S	7	25088287	rs6327437	8	48291901	1.62e-06	Trans
1110006O17Rik	scl51523.11.1_152-S	18	35839609	rs13477797	4	78662145	1.63e-06	Trans
Tcfe3	scl55073.12_278-S	20	6919632	rs13482601	15	60943719	1.63e-06	Trans
1600002H07Rik	scl50214.9.1_45-S	17	23942654	rs13476999	3	18917541	1.66e-06	Trans
Fbxo3	scl0003006.1_310-S	2	103828638	rs13477797	4	78662145	1.67e-06	Trans
Ostb	scl35692.3.1_12-S	9	65210759	rs13481588	12	92374285	1.67e-06	Trans
Nrp	scl018186.2_129-S	8	131245328	rs13480893	11	12578543	1.68e-06	Trans
Gm111	scl19512.8.1_10-S	2	26775572	rs13479516	7	127575082	1.68e-06	Trans
Llglh	scl41479.21_1-S	11	60515918	rs3023117	7	34260676	1.68e-06	Trans
2310065K24Rik	scl0102122.1_65-S	8	97463267	rs3023117	7	34260676	1.69e-06	Trans
App	scl0011820.2_119-S	16	84837873	rs13480826	10	127840348	1.72e-06	Trans
9530046H09Rik	scl0224703.1_41-S	17	33252927	rs13480927	11	27728598	1.72e-06	Trans
Rai2	scl024004.2_257-S	20	157061732	rs13483664	19	51000810	1.73e-06	Trans
Alox15b	scl40042.12.1_56-S	11	69000080	rs4229511	12	100610610	1.73e-06	Trans
Rab3a	scl019339.5_272-S	8	73684845	rs13476304	1	192931531	1.74e-06	Trans
Rpo1-2	scl20303.17.1_101-S	2	128792436	rs13477485	3	149363618	1.74e-06	Trans
0610016J10Rik	scl0076890.1_96-S	17	74105655	rs13475914	1	71562928	1.75e-06	Trans
Map3k1	scl43508.21.1_5-S	13	112867468	rs4166422	16	27995780	1.76e-06	Trans
Cyp8b1	scl35191.1.7_235-S	9	121763460	rs13477991	4	133151574	1.77e-06	Trans
V1rk1	scl9195.1.1_203-S	7	12031650	rs13477797	4	78662145	1.77e-06	Trans
Cidec	scl28542.7_206-S	6	113390413	rs13482689	15	86434884	1.78e-06	Trans
A730032D07Rik	scl46883.13_90-S	15	84613150	rs3658895	5	80311032	1.78e-06	Trans
A330049M08Rik	scl23674.9_251-S	4	134641971	rs3021895	12	74847937	1.79e-06	Trans
Lum	scl38510.3.1_11-S	10	96995491	rs13483302	18	36773128	1.79e-06	Trans
2610039E05Rik	scl078779.1_155-S	8	126116613	rs13480024	8	125780327	1.79e-06	Cis
Top3a	scl0021975.2_34-S	11	60556253	rs3023641	14	10146660	1.8e-06	Trans
2810040O04Rik	scl072701.15_8-S	4	62451971	rs13477797	4	78662145	1.81e-06	Trans
BC039161	scl45611.6.1_108-S	14	49848021	rs3023409	14	48748666	1.82e-06	Cis
Usp52	scl38286.24.1_5-S	10	127706284	rs3023117	7	34260676	1.83e-06	Trans
Bucs1	scl32136.14.1_5-S	7	119408972	rs13481769	13	38698906	1.85e-06	Trans
Dvl1	scl24607.15_131-S	4	154691212	rs3023117	7	34260676	1.86e-06	Trans
Klrb1c	scl28352.5_665-S	6	128745078	rs13482704	15	90251250	1.86e-06	Trans
Snai3	scl34228.3.1_289-S	8	125340296	rs4226520	7	29490211	1.87e-06	Trans
D730019B10Rik	scl39161.6.1_317-S	10	7522660	rs13482372	14	109997096	1.88e-06	Trans
Dhrs7	scl066375.2_40-S	12	73569192	rs13481519	12	71938171	1.88e-06	Cis
Cdkn1c	scl30455.5_27-S	7	143267730	rs13475931	1	76258163	1.89e-06	Trans
1600025D17Rik	scl49852.7_79-S	17	46198896	rs3023117	7	34260676	1.89e-06	Trans
1810021J13Rik	scl37119.4.1_30-S	9	36958004	rs13477549	4	8730859	1.9e-06	Trans
Atp6v0a1	scl011975.20_15-S	11	100825542	rs4227694	9	58060519	1.91e-06	Trans
Mrpl28	scl50963.5.1_38-S	17	25851122	rs4165602	16	27351548	1.91e-06	Trans
Drap1	scl53495.6.1_70-S	19	5422811	rs13483513	19	7340232	1.92e-06	Cis
Asb9	scl54484.8.1_12-S	20	159850473	rs13477797	4	78662145	1.94e-06	Trans
Gzmd	scl014941.4_46-S	14	55083651	rs4229511	12	100610610	1.95e-06	Trans
Lzf	scl066049.1_83-S	16	4924050	rs3023051	5	117479131	1.95e-06	Trans
Rpl3l	scl51006.12.1_70-S	17	24460903	rs13482514	15	33870520	1.95e-06	Trans
Sms	scl53675.10_10-S	20	59036250	rs13481337	5	11974063	1.95e-06	Trans
2510010F15Rik	scl000872.1_37-S	12	36600642	rs3023117	7	34260676	1.96e-06	Trans
AU040829	scl40078.22.435_203-S	11	64818234	rs4166422	16	27995780	1.96e-06	Trans
Prodh2	scl32814.10.1_3-S	7	30202418	rs4166422	16	27995780	1.97e-06	Trans
Lrp4	scl20633.35.1_246-S	2	91258540	rs13476635	2	91295878	1.98e-06	Cis
Tnfsf10	scl23340.5.1_148-S	3	27508150	rs3022950	3	27289219	1.99e-06	Cis
1810014F10Rik	scl069064.1_23-S	7	139949831	rs3700241	7	139639693	2e-06	Cis
Pkm2	scl0004183.1_9-S	9	59454614	rs13481076	11	66535046	2.01e-06	Trans
Pemt	scl40150.13.1_57-S	11	59786809	rs13480138	9	35265782	2.01e-06	Trans
1500026D16Rik	scl52849.1.37_5-S	19	5601873	rs13483508	19	5795602	2.01e-06	Cis
1810022C23Rik	scl069123.1_17-S	13	34954258	rs13477797	4	78662145	2.02e-06	Trans
Sdh1	scl20365.10_131-S	2	121926280	rs13479179	7	31156791	2.02e-06	Trans
Atp6v0b	scl23930.5.1_96-S	4	117382262	rs13477940	4	118096455	2.02e-06	Cis
Lrrn2	scl17473.2_640-S	1	134707901	rs4222857	1	180157609	2.03e-06	Trans
Fech	scl0002190.1_16-S	18	64581919	rs13477797	4	78662145	2.03e-06	Trans
Ctsk	scl22881.8.1_12-S	3	95584660	rs3024135	6	139957634	2.03e-06	Trans
C1rl	scl0232371.6_16-S	6	124458753	rs13476548	2	65459332	2.04e-06	Trans
1500016O10Rik	scl32050.6.1_24-S	7	126588816	rs13478484	5	118526489	2.04e-06	Trans
Adck4	scl076889.12_92-S	7	26941783	rs13477685	4	47392501	2.06e-06	Trans
Hdac7a	scl46782.29_11-S	15	97620713	rs13476339	2	8237600	2.06e-06	Trans
Alg8	scl0381903.13_135-S	7	97246820	rs4220927	16	95114091	2.08e-06	Trans
0610042E07Rik	scl31797.6.1_289-S	7	4448047	rs4230027	13	101596757	2.08e-06	Trans
2310047O13Rik	scl0003179.1_0-S	2	12265117	rs13481339	5	12334938	2.09e-06	Trans
Strn3	scl42484.15.73_1-S	12	52531245	rs13478374	5	87700512	2.09e-06	Trans
C330046L10Rik	scl0224836.7_210-S	17	47093881	rs13475914	1	71562928	2.1e-06	Trans
ORF9	scl48150.3.1_29-S	16	97576044	rs13476269	1	182702840	2.1e-06	Trans
Ncoa6ip	scl0116940.11_15-S	4	3502022	rs13477549	4	8730859	2.1e-06	Cis
Prnp	scl019122.2_199-S	2	131601398	rs3089366	10	89110842	2.11e-06	Trans
Pex7	scl0003772.1_20-S	10	19549944	rs13482601	15	60943719	2.12e-06	Trans
Adam23	scl023792.26_1-S	1	63380180	rs13479179	7	31156791	2.14e-06	Trans
Fchsd2	scl32303.22_382-S	7	100982900	rs13479425	7	99202553	2.18e-06	Cis
G6pc3	scl0001294.1_4-S	11	102005710	rs13477685	4	47392501	2.19e-06	Trans
BC034054	scl41018.11_650-S	11	94825969	rs3090660	7	50217097	2.19e-06	Trans
Catsper1	scl52834.10.1_4-S	19	5335741	rs13459189	15	79552743	2.22e-06	Trans
Irak4	scl47581.8.1_10-S	15	94371840	rs6285067	15	95142725	2.22e-06	Cis
Chrna2	scl46158.7.1_95-S	14	65095070	rs13477797	4	78662145	2.23e-06	Trans
Stard4	scl00170459.2_123-S	18	33326232	rs13476685	2	106025323	2.24e-06	Trans
Il10rb	scl016155.8_10-S	16	91295167	rs13478454	5	109289319	2.24e-06	Trans
Rgr	scl000348.1_43-S	14	35948731	rs6230993	18	39588411	2.25e-06	Trans
D2Ertd391e	scl0051897.1_90-S	2	91475464	rs3023117	7	34260676	2.25e-06	Trans
4933405A16Rik	scl21501.10.1_60-S	3	131311893	rs13475705	1	5585593	2.25e-06	Trans
Arl2bp	scl000628.1_299-S	8	97555780	rs13479041	6	132367211	2.26e-06	Trans
Pank1	scl52531.6_219-S	19	34876892	rs13477797	4	78662145	2.26e-06	Trans
Btbd2	scl0208198.1_7-S	10	80045754	rs13477952	4	122454187	2.28e-06	Trans
Shank2	scl31845.29.1_306-S	7	143985283	rs6346101	18	68639843	2.28e-06	Trans
2010012F05Rik	scl075608.7_106-S	2	154348565	rs13476896	2	166276508	2.29e-06	Trans
Armcx1	scl54629.5_192-S	20	130064334	rs13478092	5	3601412	2.29e-06	Trans

## Sheet: Cis_and_Trans_5%_FDR
Gene Symbol	Probe ID	Chromosomal Location of the Gene	Base Pair Position of the Gene (NCBI Build 36)	SNP ID (most significant)	Chromosomal Location of the SNP	Base Pair Position of the SNP (NCBI Build 36)	Association p-value	Cis vs Trans Association
Gdi3	scl014569.11_60-S	13	3537379	rs6198959	13	11155687	1.05e-53	Cis
Smad3	scl35708.10_49-S	9	63444773	rs13480239	9	63609066	3.75e-50	Cis
Atp6v1d	scl0073834.1_147-S	12	79761822	rs3662628	12	80180317	3.9e-46	Cis
AI838661	scl24858.5.1_216-S	4	132856456	rs13477989	4	132836442	6.06e-46	Cis
BC003331	scl16174.14.1_64-S	1	152124739	rs6264289	1	151466300	2.26e-44	Cis
Uap1	scl15961.15.1_3-S	1	171978678	rs13476229	1	171141849	4.86e-44	Cis
Hsd17b13	scl0243168.1_11-S	5	104195742	rs13478429	5	103150833	8.24e-43	Cis
Abhd1	scl27967.7.1_149-S	5	31226653	rs13478167	5	31202322	1.67e-40	Cis
Gcs1	scl29846.4_459-S	6	83081164	rs13478863	6	83521678	2.28e-40	Cis
H2-T17	scl015032.1_236-S	17	35646462	rs8242283	17	33797859	1.06e-39	Cis
C530043G21Rik	scl0215015.1_6-S	1	158517710	rs13476193	1	158100088	7.24e-38	Cis
Lrp11	scl39172.7_550-S	10	7280007	rs3658895	5	80311032	1.07e-37	Trans
Rusc2	scl25518.12_3-S	4	43403082	rs6206598	4	43920819	1.56e-37	Cis
4833421E05Rik	scl067732.2_80-S	12	21562882	rs3023949	12	17217442	1.45e-36	Cis
2610042O14Rik	scl0066460.1_267-S	2	164152201	rs13476881	2	161762649	2.86e-36	Cis
AV340375	scl35702.23.1_49-S	9	64104764	rs13480241	9	63991600	1.73e-35	Cis
1810045K07Rik	scl33916.7_57-S	8	35623093	rs13479694	8	35680246	2.3e-35	Cis
Csrp1	scl17432.6_297-S	1	137536472	rs8260536	1	137622183	4.06e-35	Cis
9130227C08Rik	scl00219094.2_112-S	14	54839040	rs8236916	14	54998911	9.25e-35	Cis
1810023F06Rik	scl42110.7.200_45-S	12	103843360	rs4229538	12	104055529	7.74e-33	Cis
2010319C14Rik	scl48556.8.1_18-S	16	32004171	rs4168961	16	31246003	6.3e-32	Cis
1110061O04Rik	scl29636.20.1_18-S	6	113203670	rs13478971	6	111265570	2.16e-31	Cis
Akr1b3	scl0011677.2_223-S	6	34234092	rs13478705	6	34437664	7.11e-31	Cis
Vps35	scl34540.19_229-S	8	88151235	rs13479862	8	85679940	9.87e-31	Cis
Gna14	scl53313.7_541-S	19	16502781	rs13483543	19	16489715	6.75e-30	Cis
Mobk1b	scl00232157.2_124-S	6	83291738	rs13478863	6	83521678	1.21e-29	Cis
Net1	scl0056349.2_77-S	13	3882582	rs6198959	13	11155687	2.07e-29	Cis
Camk2b	scl40549.24_164-S	11	5869675	rs3023385	11	6582805	3.14e-29	Cis
A330049M08Rik	scl23674.9_251-S	4	134641971	rs13477994	4	134010974	3.28e-29	Cis
Mipep	scl070478.15_14-S	14	59738692	rs13482207	14	58722215	3.89e-29	Cis
Pkd2	scl27505.17_595-S	5	104699752	rs13478429	5	103150833	9.06e-29	Cis
Pml	scl0018854.2_223-S	9	58016222	rs4227694	9	58060519	1.72e-28	Cis
A630042L21Rik	scl51365.21_674-S	18	61256640	rs8255195	18	60874480	1.78e-28	Cis
Abhd1	scl0004065.1_58-S	5	31226653	rs13478167	5	31202322	1.92e-28	Cis
Bckdhb	scl36650.13.1_185-S	9	83721868	rs13480314	9	84277114	4.41e-28	Cis
Nagk	scl0001171.1_13-S	6	83760702	rs13478863	6	83521678	7.6e-28	Cis
Zfp30	scl32836.5_532-S	7	29493549	rs4226520	7	29490211	1.03e-27	Cis
1810034K20Rik	scl45535.5_307-S	14	54611965	rs8251313	14	52772285	2.09e-27	Cis
Mthfd1	scl0002379.1_67-S	12	77174138	rs13481542	12	77511070	2.32e-27	Cis
Bcdo2	scl35878.11.1_130-S	9	50285382	rs13480188	9	50321489	3.23e-27	Cis
1700027M01Rik	scl0069994.1_21-S	4	140949625	rs8260738	4	141098247	4.1e-27	Cis
Tmc5	scl32145.20.1_15-S	7	118414228	rs4226875	7	118528214	7.24e-27	Cis
2810004N20Rik	scl19009.5.1_4-S	2	90711552	rs3719272	2	92174499	7.29e-27	Cis
Ring1	scl50033.7.1_0-S	17	33631538	rs8242283	17	33797859	7.9e-27	Cis
Cobl	scl0012808.2_292-S	11	12136611	rs13480875	11	12195809	3.74e-26	Cis
Mir	scl071779.8_36-S	6	116303657	rs4226214	6	115908654	2.17e-25	Cis
Cops3	scl40153.15.1_46-S	11	59633992	rs13481052	11	60363330	3.58e-25	Cis
4930455C21Rik	scl48481.8.1_48-S	16	38417660	rs4175233	16	38923808	4.23e-25	Cis
Ebpl	scl068177.1_35-S	14	60294860	rs13482235	14	66864508	4.56e-25	Cis
Stard7	scl20327.6_25-S	2	126961680	rs6369977	2	126125504	5.03e-25	Cis
Thumpd1	scl30741.3_137-S	7	119506242	rs4226875	7	118528214	8.92e-25	Cis
Vamp4	scl17296.11_403-S	1	164407398	rs4222751	1	164435392	1.35e-24	Cis
Sh3md2	scl000575.1_1731-S	8	64116351	rs13479786	8	62370254	1.82e-24	Cis
Supv3l1	scl0338359.1_185-S	10	61824697	rs13480622	10	60362338	3.2e-24	Cis
Crym	scl30734.8.1_4-S	7	119977533	rs4226875	7	118528214	8.49e-24	Cis
Gdf2	scl46463.1.8_87-S	14	32770131	rs13482134	14	33564662	9.1e-24	Cis
Pdrg1	scl068559.1_22-S	2	152700331	rs4223564	2	152701074	1.43e-23	Cis
1600002H07Rik	scl50214.9.1_45-S	17	23942654	rs13482922	17	24238985	2.25e-23	Cis
A130072J07	scl00240832.1_75-S	1	157797621	rs13476193	1	158100088	2.49e-23	Cis
Chchd4	scl28683.3_131-S	6	91429780	rs13478882	6	89630673	2.82e-23	Cis
Corin	scl26505.24.257_286-S	5	72579161	rs6340166	5	73076174	2.84e-23	Cis
1810054O13Rik	scl32642.3_586-S	7	46920872	rs6286370	7	48896758	6.56e-23	Cis
Ube2i	scl0022196.1_321-S	17	24988111	rs13482922	17	24238985	9.12e-23	Cis
H2-T10	scl015024.2_236-S	17	35646462	rs8242283	17	33797859	1.26e-22	Cis
Nagk	scl0001145.1_39-S	6	83760702	rs13478863	6	83521678	1.27e-22	Cis
Rdh9	scl38308.4.1_188-S	10	127179344	rs8259806	10	126759817	2.37e-22	Cis
Eif4el3	scl026987.6_0-S	1	89045085	rs13475963	1	87900988	2.42e-22	Cis
2310003P10Rik	scl069470.6_81-S	2	126939416	rs6369977	2	126125504	2.76e-22	Cis
Ntan1	scl49405.9.1_2-S	16	13732855	rs4163058	16	13183242	3.65e-22	Cis
Slc2a9	scl26665.22_394-S	5	38637555	rs13478197	5	39364730	4.03e-22	Cis
Ear2	scl013586.1_302-S	14	42982523	rs13482143	14	38477138	4.88e-22	Cis
Sfrs2ip	scl072193.1_10-S	15	96241690	rs6208415	15	97718522	6.23e-22	Cis
Htr1d	scl24813.3_604-S	4	135695602	rs13478000	4	135144390	7.01e-22	Cis
BC037135	scl0229905.15_25-S	3	142638466	rs13477457	3	142374066	8.9e-22	Cis
2300004C15Rik	scl36894.13.1_20-S	9	57709123	rs4227694	9	58060519	1e-21	Cis
Pik3c2g	scl29407.39.1_52-S	6	139586084	rs3024135	6	139957634	1.04e-21	Cis
6430402H13Rik	scl0378937.1_229-S	15	76542531	rs6236706	15	77034591	1.73e-21	Cis
Metapl1	scl20801.11.1_31-S	2	71254177	rs13476443	2	71249547	2.08e-21	Cis
Nfatc1	scl0018018.1_212-S	18	80797750	rs13483462	18	81352399	3.02e-21	Cis
BC003479	scl41473.7.1_27-S	11	60646882	rs13481052	11	60363330	3.66e-21	Cis
BC031781	scl17134.7_259-S	1	182687826	rs13476269	1	182702840	5.12e-21	Cis
Ctsf	scl52823.10.1_53-S	19	4855129	rs13483525	19	10511087	7.45e-21	Cis
Pyp	scl38868.13.1_10-S	10	61043978	rs13480622	10	60362338	1.38e-20	Cis
Ptgs1	scl0019224.1_106-S	2	36052509	rs13476395	2	27153130	1.79e-20	Cis
2210021J22Rik	scl46876.5.1_23-S	15	85635170	rs13482688	15	86097059	2.03e-20	Cis
Rps3a	scl020091.3_53-S	3	86223873	rs13477239	3	85330653	2.06e-20	Cis
B230369L08Rik	scl46955.19_187-S	15	79551326	rs13459189	15	79552743	2.12e-20	Cis
2610103J23Rik	scl0067154.2_142-S	15	34027370	rs13482514	15	33870520	2.51e-20	Cis
Taf6	scl0000117.1_15-S	5	138408405	rs4225536	5	138686927	2.72e-20	Cis
Fcgr1	scl21814.6_497-S	3	96368314	rs13477273	3	96128306	2.89e-20	Cis
Ptpn9	scl36912.14_1-S	9	56793105	rs13480204	9	54039629	2.89e-20	Cis
Akr1c18	scl44314.9.1_18-S	13	4131870	rs3023640	13	4791160	3.14e-20	Cis
AI851464	scl18731.9_1-S	2	125254531	rs6369977	2	126125504	3.43e-20	Cis
Prss25	scl28808.5.1_108-S	6	83016938	rs13478863	6	83521678	3.72e-20	Cis
8430408G22Rik	scl29590.2_145-S	6	116616303	rs4226214	6	115908654	4.11e-20	Cis
Zfp297	scl081630.1_308-S	17	33526652	rs8242283	17	33797859	4.3e-20	Cis
Cecr5	scl0214932.1_204-S	6	120475114	rs3677013	6	119727252	4.93e-20	Cis
Cops8	scl17665.8_37-S	1	92433385	rs13475960	1	91041409	5.83e-20	Cis
Arpc4	scl068089.7_12-S	6	113343892	rs13478971	6	111265570	7.69e-20	Cis
Ptp4a2	scl0019244.1_47-S	4	129322782	rs13477972	4	127755458	7.76e-20	Cis
Adprtl2	scl000341.1_0-S	14	49729897	rs13482191	14	53600551	1.21e-19	Cis
Apex1	scl46370.4_89-S	14	49846929	rs13482191	14	53600551	2.95e-19	Cis
0610042E07Rik	scl31797.6.1_289-S	7	4448047	rs13479104	7	3953959	3.8e-19	Cis
Klhdc2	scl43155.10.40_7-S	12	70215335	rs3023345	12	70503092	3.94e-19	Cis
Slc35b4	scl29168.10_523-S	6	34079089	rs13478705	6	34437664	4.38e-19	Cis
Leprotl1	scl34938.5_401-S	8	35604089	rs13479694	8	35680246	5.87e-19	Cis
Rad23a	scl019358.2_23-S	8	87724757	rs13479907	8	92271456	8.93e-19	Cis
Pep4	scl32792.15.1_2-S	7	34621153	rs3023117	7	34260676	1.18e-18	Cis
Ddah2	scl50795.8.1_75-S	17	34667141	rs8238040	17	34810129	1.32e-18	Cis
Rabl4	scl46995.11.1_59-S	15	77986715	rs6236706	15	77034591	1.41e-18	Cis
AI449705	scl38599.5.1_164-S	10	86135611	rs13480687	10	86526276	1.48e-18	Cis
6720467C03Rik	scl24545.4.1_12-S	4	12080870	rs6403469	4	11634315	1.52e-18	Cis
Dctn4	scl067665.1_0-S	18	60651590	rs6364818	18	59531296	1.56e-18	Cis
1700021C14Rik	scl21980.4.1_109-S	3	88368687	rs13477239	3	85330653	2.1e-18	Cis
Esrrb	scl42945.8.1_35-S	12	87250220	rs6288403	12	91376149	3.39e-18	Cis
Copeb	scl45096.3_115-S	13	5860735	rs3023640	13	4791160	5.52e-18	Cis
Asgr2	scl41344.9.1_32-S	11	69908839	rs13481084	11	68586711	6.71e-18	Cis
E030030I06Rik	scl0319887.1_22-S	10	21833837	rs3088997	10	21743686	8.9e-18	Cis
Celsr1	scl012614.2_32-S	15	85728699	rs13482688	15	86097059	1.13e-17	Cis
D1Ertd396e	scl0052477.2_74-S	1	192629160	rs13492775	1	194424351	1.38e-17	Cis
Rbks	scl26728.9.1_113-S	5	31901033	rs13478170	5	32069349	1.69e-17	Cis
Prdx1	scl018477.6_2-S	4	116183531	rs13477930	4	115512738	1.95e-17	Cis
Arl8	scl21260.7_101-S	2	14967149	rs6351643	2	18737634	2.81e-17	Cis
Hdac11	scl29747.11_233-S	6	91122308	rs13478882	6	89630673	3.13e-17	Cis
2410030J07Rik	scl23696.18_276-S	4	133401942	rs13477991	4	133151574	3.18e-17	Cis
Mmrn2	scl00105450.2_179-S	14	33204621	rs13482134	14	33564662	4.07e-17	Cis
1110031B06Rik	scl40160.8.1_28-S	11	59223329	rs6245211	11	59145409	7.6e-17	Cis
Calml4	scl36843.5.19_46-S	9	62656248	rs13480239	9	63609066	8.77e-17	Cis
Apg7l	scl29614.24_170-S	6	114638616	rs3023087	6	114698224	9.15e-17	Cis
AU067695	scl0381802.12_9-S	6	115510323	rs4226214	6	115908654	9.33e-17	Cis
Tpm2	scl0002655.1_13-S	4	43535812	rs13477673	4	43277275	1.28e-16	Cis
Ntn3	scl018209.1_33-S	17	23906155	rs13482922	17	24238985	1.79e-16	Cis
1810045K07Rik	scl000679.1_109-S	8	35623093	rs13479694	8	35680246	2.34e-16	Cis
Fgd6	scl38536.23.1_129-S	10	93465960	rs13480714	10	93477084	2.34e-16	Cis
Ttf2	scl21762.21_330-S	3	101067917	rs4224133	3	101068343	2.74e-16	Cis
Abca3	scl0027410.2_52-S	17	24079728	rs13482922	17	24238985	3.14e-16	Cis
Asph	scl0065973.1_101-S	4	9378438	rs13477549	4	8730859	3.37e-16	Cis
BC018601	scl00104479.1_248-S	11	5428893	rs13480844	11	5272353	3.99e-16	Cis
Cck	scl35202.5.1_0-S	9	121338523	rs8254358	9	119186837	4e-16	Cis
Arf5	scl011844.1_12-S	6	28373650	rs13478685	6	29517313	7.32e-16	Cis
Dhrs1	scl45528.8.1_39-S	14	54693089	rs8251313	14	52772285	1.07e-15	Cis
Mia2	scl43181.4.1_246-S	12	60013812	rs13481483	12	60885507	1.09e-15	Cis
Rtn4rl1	scl41270.2_525-S	11	75009978	rs13481097	11	73506600	1.11e-15	Cis
Cd207	scl28790.6.1_57-S	6	83636873	rs13478863	6	83521678	1.45e-15	Cis
Samsn1	scl0067742.1_215-S	16	75741474	rs4205765	16	75640739	1.64e-15	Cis
Actr10	scl056444.13_2-S	12	71856462	rs13481519	12	71938171	1.89e-15	Cis
Bcl2l13	scl29560.8_88-S	6	120801849	rs13479008	6	121625816	1.94e-15	Cis
Glt25d2	scl17368.14_311-S	1	154162139	rs13476178	1	152534016	2.12e-15	Cis
Shmt2	scl0003775.1_106-S	10	126920088	rs8259806	10	126759817	2.21e-15	Cis
Wars2	scl070560.6_1-S	3	99270151	rs13477287	3	99418420	2.44e-15	Cis
Mkks	scl0003351.1_17-S	2	136565224	rs13476794	2	136433404	2.63e-15	Cis
Scn1b	scl31496.6.1_91-S	7	30825284	rs13479179	7	31156791	4.84e-15	Cis
Hint2	scl24398.4.1_27-S	4	43675329	rs4224449	4	41669282	5.15e-15	Cis
Hmgcl	scl24827.11.452_11-S	4	135218541	rs13478004	4	136310515	7.11e-15	Cis
4933408F15	scl0231510.14_8-S	5	101086598	rs6169275	5	100895203	1.36e-14	Cis
Wnt2	scl29258.5.1_11-S	6	17938940	rs13478649	6	18518250	1.49e-14	Cis
1110015E22Rik	scl32054.9.1_17-S	7	126557566	rs13479573	7	127172000	1.49e-14	Cis
6720456B07Rik	scl29626.4_8-S	6	113570535	rs13478971	6	111265570	1.6e-14	Cis
0610037D15Rik	scl068394.8_16-S	4	116206556	rs13477930	4	115512738	2.03e-14	Cis
Slc35c1	scl18985.4_291-S	2	92253594	rs13476635	2	91295878	2.08e-14	Cis
2510049J12Rik	scl070291.1_88-S	6	115549164	rs4226214	6	115908654	2.96e-14	Cis
Scamp5	scl35792.9_485-S	9	57241807	rs13480204	9	54039629	3.92e-14	Cis
Bcap29	scl42558.9_151-S	12	32181110	rs6236391	12	33399720	4.31e-14	Cis
Rhpn2	scl32786.14_33-S	7	35043074	rs4226547	7	35483176	4.32e-14	Cis
Nagk	scl29832.6.7_1-S	6	83760702	rs13478863	6	83521678	7.04e-14	Cis
Eya3	scl014050.16_119-S	4	131911122	rs13459077	4	132135324	7.94e-14	Cis
1110049F12Rik	scl066193.1_138-S	4	135247681	rs13478000	4	135144390	8.15e-14	Cis
Hexa	scl36873.16.1_34-S	9	59337673	rs4227694	9	58060519	8.66e-14	Cis
9030612M13Rik	scl00208292.2_202-S	17	32509735	rs8242283	17	33797859	1.23e-13	Cis
AU016977	scl26187.4.1_94-S	5	114384933	rs3700556	5	114907185	1.52e-13	Cis
Cyp2d13	scl0068444.2_292-S	15	82464516	rs8279182	15	83960915	1.91e-13	Cis
Harp	scl32126.2_354-S	7	119965025	rs4226875	7	118528214	2.05e-13	Cis
4930471O16Rik	scl0002833.1_35-S	4	99257420	rs13477881	4	103138638	2.14e-13	Cis
Pnp	scl018950.7_181-S	14	49777557	rs3023409	14	48748666	2.52e-13	Cis
Gnpat	scl33179.17_29-S	8	127749143	rs13459175	8	127445470	3.01e-13	Cis
BC066107	scl0240066.1_321-S	17	32617637	rs8242283	17	33797859	3.48e-13	Cis
Pi4k2b	scl0004021.1_968-S	5	53029839	rs13478257	5	54136234	3.5e-13	Cis
Cap1	scl012331.2_166-S	4	122361365	rs13477954	4	123004313	3.64e-13	Cis
Fmip	scl0107829.17_13-S	11	4795346	rs13480842	11	4932100	4.36e-13	Cis
Fbxo7	scl38604.10.1_9-S	10	85451796	rs8236839	10	85727637	4.78e-13	Cis
Ivns1abp	scl000898.1_12-S	1	153106716	rs13476157	1	147065746	5.34e-13	Cis
Cyp2d22	scl056448.1_20-S	15	82199236	rs8279182	15	83960915	5.7e-13	Cis
Itga9	scl36362.30_255-S	9	118455407	rs8254358	9	119186837	5.81e-13	Cis
BC004636	scl0228019.1_0-S	2	70765637	rs13476443	2	71249547	6.04e-13	Cis
Nr5a2	scl16229.10.1_244-S	1	138660687	rs13476129	1	138952149	6.9e-13	Cis
2310005E10Rik	scl0067861.2_64-S	6	34314405	rs13478705	6	34437664	8.76e-13	Cis
Cxcl12	scl0001241.1_2518-S	6	117134182	rs3677013	6	119727252	9.1e-13	Cis
Dusp19	scl068082.4_12-S	2	80418053	rs13476595	2	79752167	9.28e-13	Cis
Abcb11	scl19173.28.1_24-S	2	69039121	rs8263229	2	69109282	9.3e-13	Cis
1110018G07Rik	scl42235.24_353-S	12	85807503	rs3674330	12	81036163	1.3e-12	Cis
Commd4	scl35797.7.1_123-S	9	56953377	rs13480204	9	54039629	1.41e-12	Cis
Ppapdc1	scl33962.6.1_87-S	8	27185606	rs13479658	8	27604119	1.54e-12	Cis
BC021614	scl53440.6.1_16-S	19	4057530	rs13483525	19	10511087	1.63e-12	Cis
Ssbp2	scl0003713.1_190-S	13	91935328	rs13481939	13	91357924	1.85e-12	Cis
Mrpl53	scl29852.1_47-S	6	83068783	rs13478863	6	83521678	1.99e-12	Cis
Dguok	scl28799.5.1_30-S	6	83445877	rs13478863	6	83521678	2.07e-12	Cis
Cyp2c54	scl000511.1_89-S	19	40091252	rs13479573	7	127172000	2.07e-12	Trans
H2-Eb1	scl50824.6.23_33-S	17	33913591	rs8242283	17	33797859	2.81e-12	Cis
Gfer	scl50203.3_209-S	17	24420790	rs13482922	17	24238985	3.12e-12	Cis
Mlh1	scl35303.18.1_6-S	9	111073071	rs13480417	9	110625783	3.93e-12	Cis
1300019J08Rik	scl37599.9_354-S	10	92953137	rs13480712	10	92946033	5.01e-12	Cis
Gtf3c1	scl0233863.1_140-S	7	125432102	rs13479573	7	127172000	5.71e-12	Cis
Cidec	scl28542.7_206-S	6	113390413	rs13478971	6	111265570	5.76e-12	Cis
D730019B10Rik	scl39161.6.1_317-S	10	7522660	rs8252703	10	7354223	7.46e-12	Cis
Rad23a	scl000680.1_0-S	8	87724757	rs13479907	8	92271456	7.67e-12	Cis
Coq7	scl30756.4.28_1-S	7	118300959	rs4226875	7	118528214	8.85e-12	Cis
Sspn	scl016651.4_36-S	6	145891306	rs3023101	6	146154780	1.19e-11	Cis
BC013529	scl00215751.1_299-S	10	7458137	rs3700694	10	10688019	1.3e-11	Cis
Plcl2	scl00224860.2_197-S	17	49974970	rs13483020	17	49978084	1.36e-11	Cis
BC065120	scl00328365.2_167-S	14	24292476	rs13482098	14	22840800	1.55e-11	Cis
Mcm6	scl16333.16_85-S	1	130159137	rs13476089	1	124494708	1.72e-11	Cis
BC003281	scl0080285.2_59-S	16	35863116	rs4174469	16	38089979	1.74e-11	Cis
6430512A10Rik	scl0381626.4_101-S	5	28647987	rs13478160	5	29305540	1.88e-11	Cis
Atp10d	scl27730.23_48-S	5	72482464	rs6340166	5	73076174	1.98e-11	Cis
Efemp2	scl52843.9.1_76-S	19	5474701	rs13483525	19	10511087	2.35e-11	Cis
3830408G10Rik	scl27727.5.1_11-S	5	72926931	rs6340166	5	73076174	2.36e-11	Cis
Hist1h4f	scl00319157.1_0-S	13	21742527	rs6314295	13	20128654	2.39e-11	Cis
Rrm1	scl32275.19.1_102-S	7	102315638	rs13479433	7	101619959	2.69e-11	Cis
Smarcc1	scl0020588.1_305-S	9	109977231	rs13480419	9	111037810	2.94e-11	Cis
Cyp4a14	scl23970.12_438-S	4	114984077	rs13477930	4	115512738	3.05e-11	Cis
C130022K22Rik	scl29739.10.1_239-S	6	91843563	rs3142215	6	88976208	3.69e-11	Cis
Ncoa6ip	scl00116940.1_270-S	4	3502022	rs13477549	4	8730859	3.71e-11	Cis
5730455A04Rik	scl27195.11.1_4-S	5	127921465	rs6224637	5	123660070	3.87e-11	Cis
E030030I06Rik	scl00319887.1_120-S	10	21833837	rs3088997	10	21743686	4.92e-11	Cis
Rpo1-2	scl20303.17.1_101-S	2	128792436	rs13476764	2	127839759	5.01e-11	Cis
Rpp14	scl46641.9_62-S	14	6872246	rs13482048	14	7810217	5.37e-11	Cis
Capn10	scl023830.13_151-S	1	94764782	rs8239527	1	94906822	5.93e-11	Cis
Pgbpll	scl26235.9.1_65-S	5	110344281	rs13478454	5	109289319	6.93e-11	Cis
Map4k3	scl49581.35_225-S	17	80488847	rs13483133	17	82979893	8.36e-11	Cis
Il11ra2	scl0016158.2_239-S	4	42326917	rs6206598	4	43920819	9.04e-11	Cis
Ebpl	scl000389.1_0-S	14	60294860	rs13482235	14	66864508	9.47e-11	Cis
Acaa1	scl00113868.1_328-S	9	119189992	rs8254358	9	119186837	9.91e-11	Cis
Cd3e	scl012501.1_271-S	9	44749738	rs13480172	9	45988348	1.09e-10	Cis
Accn5	scl23062.10.1_85-S	3	82082861	rs6196421	3	81715736	1.16e-10	Cis
2810036L13Rik	scl49589.13.8_8-S	17	79937814	rs13483133	17	82979893	1.19e-10	Cis
Zfp496	scl0268417.1_220-S	11	59301739	rs6245211	11	59145409	1.27e-10	Cis
Kif3a	scl0016568.1_42-S	11	53410826	rs13479070	6	137944101	1.36e-10	Trans
Ddx47	scl067755.12_300-S	6	134977313	rs3675615	6	107760667	1.51e-10	Trans
2010005J08Rik	scl0072046.1_240-S	11	5614188	rs13480844	11	5272353	1.72e-10	Cis
4930528F23Rik	scl51003.6.1_57-S	17	24556689	rs13482922	17	24238985	1.86e-10	Cis
Rnase4	scl058809.2_14-S	14	50013068	rs13482191	14	53600551	1.92e-10	Cis
Capn5	scl31022.12_350-S	7	97996757	rs13479425	7	99202553	1.94e-10	Cis
Ptp4a3	scl0002580.1_4-S	15	73552053	rs6323879	15	73414574	2.12e-10	Cis
D7Rp2e	scl31469.3.28_7-S	7	35256574	rs3023117	7	34260676	2.14e-10	Cis
Fbxo36	scl17733.6.1_38-S	1	84718898	rs13475967	1	89320807	2.28e-10	Cis
Sdh1	scl20365.10_131-S	2	121926280	rs13476741	2	121505278	2.3e-10	Cis
Frzb	scl0020378.1_36-S	2	80212809	rs13476595	2	79752167	2.31e-10	Cis
Ogdh	scl018293.8_37-S	11	6191600	rs3023385	11	6582805	2.62e-10	Cis
Cdv1	scl26073.20.7_5-S	5	122810823	rs4225482	5	122811281	2.62e-10	Cis
5730494N06Rik	scl070612.1_126-S	2	131930935	rs4223511	2	131684975	2.89e-10	Cis
Vps33a	scl26053.13_109-S	5	123789720	rs6224637	5	123660070	3.02e-10	Cis
Acp2	scl0011432.2_96-S	2	91003758	rs13476620	2	86950664	3.1e-10	Cis
Dmn	scl31222.7.115_17-S	7	67606115	rs13479314	7	68264990	3.38e-10	Cis
5730469M10Rik	scl45683.9_474-S	14	39902453	rs13482143	14	38477138	3.68e-10	Cis
Hc	scl19403.42.1_262-S	2	34805340	rs13476424	2	34223447	3.75e-10	Cis
Cryzl1	scl0001778.1_28-S	16	91578183	rs4219629	16	92419045	3.87e-10	Cis
6030411F23Rik	scl0102657.1_90-S	9	58322260	rs4227694	9	58060519	4.19e-10	Cis
Mat2b	scl0001524.1_45-S	11	40522739	rs13477797	4	78662145	4.34e-10	Trans
Gsta3	scl18127.10.1_92-S	1	21225764	rs13475756	1	21046741	4.41e-10	Cis
D4Ertd22e	scl0213491.1_175-S	4	140385077	rs8260738	4	141098247	4.53e-10	Cis
Tex261	scl28784.6_160-S	6	83736074	rs13478863	6	83521678	4.89e-10	Cis
Pcaf	scl018519.18_103-S	17	53032244	rs13483051	17	57392417	4.97e-10	Cis
Rnf3	scl0069587.2_5-S	5	108701634	rs13478454	5	109289319	4.99e-10	Cis
4732482E20Rik	scl26250.10.1_30-S	5	108681356	rs13478454	5	109289319	7.03e-10	Cis
Mrps17	scl066258.4_19-S	5	130030236	rs13478520	5	128425629	7.23e-10	Cis
AA536749	scl0026936.2_165-S	11	59478727	rs13481055	11	60152775	7.45e-10	Cis
BC031353	scl0235493.12_117-S	9	74739488	rs13480300	9	80169352	7.6e-10	Cis
Cnr2	scl24829.3_156-S	4	135167470	rs13478000	4	135144390	7.72e-10	Cis
Prkcn	scl0075292.1_77-S	17	78855620	rs13483133	17	82979893	7.89e-10	Cis
5830427H10Rik	scl29632.2_358-S	6	113408380	rs13478971	6	111265570	8.33e-10	Cis
1810022C23Rik	scl069123.1_17-S	13	34954258	rs13479054	6	134415560	9.29e-10	Trans
9430063L05Rik	scl00229622.1_168-S	3	97775229	rs13477279	3	98070219	1.07e-09	Cis
Trh	scl28676.3_567-S	6	92207566	rs13477797	4	78662145	1.21e-09	Trans
Ccdc5	scl51245.13.1_81-S	18	77961643	rs6298532	18	77618279	1.38e-09	Cis
Spp1	scl0020750.1_112-S	5	104675436	rs13478454	5	109289319	1.41e-09	Cis
5430428G01Rik	scl0066789.2_51-S	3	121283796	rs13477379	3	122829729	1.53e-09	Cis
Cyp2a12	scl013085.8_30-S	7	26737850	rs4226520	7	29490211	1.56e-09	Cis
Scamp5	scl0003462.1_87-S	9	57241807	rs13480204	9	54039629	1.64e-09	Cis
Rnps1	scl51016.8.1_19-S	17	24142275	rs13482922	17	24238985	1.89e-09	Cis
Sah	scl32134.16.1_14-S	7	119552072	rs4226875	7	118528214	1.91e-09	Cis
2810037C14Rik	scl067211.6_180-S	5	21157637	rs13478135	5	21451517	2.16e-09	Cis
AI527266	scl28543.6.1_114-S	6	113381109	rs13478971	6	111265570	2.26e-09	Cis
Isgf3g	scl016391.8_62-S	14	54558274	rs8251313	14	52772285	2.4e-09	Cis
Sah	scl00080.1_62-S	7	119552072	rs4226875	7	118528214	2.49e-09	Cis
Nudt8	scl52798.4.1_101-S	19	4000580	rs13483525	19	10511087	2.53e-09	Cis
BC023741	scl0209200.1_109-S	16	35846258	rs4174469	16	38089979	2.54e-09	Cis
BC003331	scl16174.14.1_64-S	1	152124739	rs13482636	15	69461078	2.77e-09	Trans
AW060207	scl0231571.13_44-S	5	107837998	rs13478454	5	109289319	2.87e-09	Cis
1200006F02Rik	scl25758.6.1_14-S	5	148188801	rs13477797	4	78662145	3.16e-09	Trans
Hcph	scl28418.16.1_2-S	6	124686727	rs13479008	6	121625816	3.17e-09	Cis
2810027O19Rik	scl0068201.2_1-S	2	109818687	rs13475914	1	71562928	3.25e-09	Trans
Enpp5	scl50698.5_378-S	17	43541924	rs13480155	9	40786255	3.47e-09	Trans
Klf1	scl33570.4.1_25-S	8	87792033	rs13479862	8	85679940	3.56e-09	Cis
9330164H19Rik	scl31465.20_298-S	7	35397572	rs13477797	4	78662145	3.74e-09	Trans
Slco1a4	scl0001096.1_118-S	6	141767844	rs8262456	6	141531314	3.88e-09	Cis
Atp9b	scl0050771.2_184-S	18	80896202	rs13483460	18	80937021	4.3e-09	Cis
Akr1c18	scl44314.9.1_18-S	13	4131870	rs13478536	5	132540141	4.42e-09	Trans
1110014L17Rik	scl00103694.2_279-S	11	6170717	rs13480835	11	3234215	4.76e-09	Cis
0610037D15Rik	scl068394.8_16-S	4	116206556	rs13481825	13	57450061	4.84e-09	Trans
9430063L05Rik	scl0229622.3_21-S	3	97775229	rs13477279	3	98070219	5.14e-09	Cis
Nme6	scl36442.5.5_16-S	9	109690200	rs13480413	9	109734390	5.36e-09	Cis
Tlr12	scl0384059.1_27-S	4	128118039	rs13477972	4	127755458	5.37e-09	Cis
Amid	scl38865.10.4_3-S	10	61110645	rs13480622	10	60362338	5.38e-09	Cis
5033428A16Rik	scl000719.1_1-S	8	91008892	rs6305026	8	79926840	5.38e-09	Trans
Kif3a	scl0016568.1_42-S	11	53410826	rs13481032	11	54565269	5.72e-09	Cis
Sod3	scl27823.3_67-S	5	52656189	rs13478254	5	52944507	5.89e-09	Cis
Cd72	scl012517.2_30-S	4	43468835	rs6206598	4	43920819	6.15e-09	Cis
Creb3	scl25513.7.1_27-S	4	43583432	rs4224449	4	41669282	6.31e-09	Cis
BC020535	scl20102.9.1_6-S	2	152757448	rs4223564	2	152701074	6.6e-09	Cis
AU018778	scl34488.15.1_131-S	8	96145364	rs13479907	8	92271456	7.03e-09	Cis
BC051083	scl22869.17.1_4-S	3	96247442	rs13477273	3	96128306	7.06e-09	Cis
Rassf4	scl00213391.1_239-S	6	116598627	rs4226214	6	115908654	7.17e-09	Cis
Slc12a2	scl51913.28_530-S	18	58004047	rs13483379	18	57799449	7.83e-09	Cis
Slc39a4	scl0002553.1_206-S	15	76439640	rs3088560	15	70982635	7.85e-09	Cis
Tgfb1i4	scl46082.11_140-S	14	75149847	rs6202061	14	75642668	7.86e-09	Cis
Clecsf13	scl28791.7.1_8-S	6	83610200	rs13478863	6	83521678	8.42e-09	Cis
Rnf166	scl34222.7_318-S	8	125352237	rs8238624	8	123558510	8.87e-09	Cis
Etv3	scl027049.22_14-S	3	87611568	rs6398474	3	85974250	9.01e-09	Cis
Ndufa4	scl017992.3_16-S	6	11850373	rs13478630	6	11108798	1.03e-08	Cis
Ptp4a3	scl0002580.1_4-S	15	73552053	rs13476383	2	23261347	1.09e-08	Trans
BC042513	scl41261.18_193-S	11	75347898	rs3143279	2	106150277	1.1e-08	Trans
Vps33b	scl32478.21.1_1-S	7	80143192	rs6351643	2	18737634	1.13e-08	Trans
Fgd6	scl38536.23.1_129-S	10	93465960	rs13483655	19	48738098	1.21e-08	Trans
Fez1	scl0003544.1_55-S	9	36582480	rs13480139	9	35550054	1.35e-08	Cis
Fastk	scl0004207.1_37-S	5	23951105	rs6349956	5	24381703	1.43e-08	Cis
1110018J23Rik	scl073713.3_139-S	19	53730720	rs13479573	7	127172000	1.43e-08	Trans
AI527266	scl28543.6.1_114-S	6	113381109	rs3023117	7	34260676	1.43e-08	Trans
Birc4	scl0002971.1_369-S	20	38315952	rs3724460	2	104014563	1.48e-08	Trans
Hist1h4i	scl00319158.2_61-S	13	21742527	rs3090768	13	36612141	1.51e-08	Trans
Epb7.2	scl19399.8_192-S	2	35135999	rs13476424	2	34223447	1.52e-08	Cis
Adcy4	scl45526.26.1_78-S	14	54723163	rs13482161	14	44977305	1.53e-08	Cis
Pcolce2	scl0003537.1_10-S	9	95446980	rs13478096	5	4994702	1.53e-08	Trans
Tbrg1	scl36022.9.1_13-S	9	37398853	rs13480139	9	35550054	1.54e-08	Cis
Ptpn9	scl36912.14_1-S	9	56793105	rs13476383	2	23261347	1.59e-08	Trans
Rasgrp1	scl0019419.1_154-S	2	116971424	rs4223406	2	113628190	1.64e-08	Cis
Sgk	scl020393.12_71-S	10	21617758	rs13475914	1	71562928	1.64e-08	Trans
BC018222	scl36063.7.1_2-S	9	31175761	rs13480139	9	35550054	1.67e-08	Cis
Zfp94	scl022756.1_232-S	7	24010556	rs13479150	7	23693604	1.69e-08	Cis
1110018G07Rik	scl42235.24_353-S	12	85807503	rs13479300	7	64574902	1.71e-08	Trans
Zfp28	scl0022690.2_132-S	7	5987396	rs13478429	5	103150833	1.75e-08	Trans
Kptn	scl33059.9.1_102-S	7	15278417	rs13479120	7	8975238	1.77e-08	Cis
Glo1	scl50087.9.265_72-S	17	30319878	rs6358703	17	28506798	1.84e-08	Cis
Cx3cr1	scl35213.3_207-S	9	119750314	rs13480450	9	119619321	1.85e-08	Cis
Cldn10	scl000293.1_16-S	14	117701416	rs4227694	9	58060519	1.9e-08	Trans
Adrb3	scl34974.1.1_106-S	8	28691712	rs13479665	8	29083093	1.92e-08	Cis
1110007C02Rik	scl071784.1_62-S	13	95042274	rs13481951	13	95518736	2.06e-08	Cis
Enpp5	scl50698.5_378-S	17	43541924	rs13479054	6	134415560	2.07e-08	Trans
Creld1	scl29631.10_10-S	6	113449203	rs13478971	6	111265570	2.13e-08	Cis
Ptpn9	scl36912.14_1-S	9	56793105	rs13480714	10	93477084	2.13e-08	Trans
Slc39a4	scl47037.12.1_89-S	15	76439640	rs6236706	15	77034591	2.17e-08	Cis
Nab2	scl0017937.2_143-S	10	127063868	rs8259806	10	126759817	2.25e-08	Cis
Surb7	scl29355.4.1_15-S	6	146599749	rs3023103	6	146943265	2.4e-08	Cis
6330407G04Rik	scl45363.6_489-S	14	68452081	rs13482236	14	67411459	2.44e-08	Cis
1500031L02Rik	scl49245.4_458-S	16	32023625	rs4167907	16	30000890	2.45e-08	Cis
6530413N01Rik	scl067792.1_262-S	1	155415255	rs13476178	1	152534016	2.49e-08	Cis
Cldn10	scl000316.1_269-S	14	117701416	rs13475914	1	71562928	2.51e-08	Trans
Sik2	scl00235344.1_224-S	9	50645029	rs13477026	3	26572751	2.69e-08	Trans
Tmem2	scl0083921.1_123-S	19	21845439	rs13481562	12	83448334	2.79e-08	Trans
C1qtnf5	scl00235312.1_98-S	9	43852837	rs13477688	4	48052721	2.83e-08	Trans
E2f6	scl0050496.2_252-S	12	16836457	rs3023949	12	17217442	2.92e-08	Cis
Zfp219	scl069890.1_204-S	14	50928037	rs3023117	7	34260676	2.93e-08	Trans
Fkbpl	scl50813.2_82-S	17	34252939	rs6327437	8	48291901	3.02e-08	Trans
Acbd6	scl17348.11.20_75-S	1	157320337	rs13476193	1	158100088	3.2e-08	Cis
Lsm10	scl0116748.2_296-S	4	125599028	rs3657938	4	125086202	3.29e-08	Cis
Echdc1	scl39044.8_33-S	10	29003022	rs4225482	5	122811281	3.34e-08	Trans
Dap	scl48021.6_11-S	15	31169014	rs13482507	15	31385957	3.46e-08	Cis
A930040G15Rik	scl0077827.2_271-S	6	48325172	rs6255939	6	47306676	3.59e-08	Cis
Olfr1136	scl0258653.1_88-S	2	87493787	rs13477797	4	78662145	3.68e-08	Trans
Psen2	scl15849.13_157-S	1	182063681	rs13476264	1	181236827	3.79e-08	Cis
Tnks1bp1	scl20681.7.1_45-S	2	84858998	rs6199827	2	85081459	3.86e-08	Cis
Atf5	scl31408.4_131-S	7	44680299	rs8252339	7	45000692	3.88e-08	Cis
App	scl0011820.2_119-S	16	84837873	rs13480898	11	18776571	4.02e-08	Trans
2310047O13Rik	scl0003100.1_18-S	2	12265117	rs13482134	14	33564662	4.04e-08	Trans
1700009P13Rik	scl0215814.3_35-S	10	17903101	rs13480525	10	18950122	4.06e-08	Cis
Scamp2	scl36902.11_284-S	9	57359117	rs4227694	9	58060519	4.11e-08	Cis
Tceb3	scl23664.11_168-S	4	135275446	rs13478004	4	136310515	4.18e-08	Cis
Bckdhb	scl36650.13.1_185-S	9	83721868	rs4167317	16	29259930	4.24e-08	Trans
Apobec1	scl28441.10_311-S	6	122543411	rs6393943	6	114372839	4.25e-08	Cis
Commd10	scl51985.8_140-S	18	47084207	rs6172138	18	49263622	4.29e-08	Cis
Tbxa2r	scl0003875.1_135-S	10	80731957	rs13482094	14	21302824	4.32e-08	Trans
Sema5b	scl49191.18.1_6-S	16	35461109	rs13475914	1	71562928	4.38e-08	Trans
Ly6c	scl47073.5.231_36-S	15	74822133	rs6406086	15	74204736	4.55e-08	Cis
Nde1	scl0001910.1_38-S	16	14076884	rs6287262	12	61085186	4.56e-08	Trans
Atp6v1e1	scl0011973.2_248-S	6	120760865	rs13479008	6	121625816	4.59e-08	Cis
Tmem18	scl43318.5_59-S	12	31170523	rs13477797	4	78662145	4.74e-08	Trans
Clecsf10	scl056620.6_30-S	6	123195476	rs13479008	6	121625816	4.81e-08	Cis
Slc9a1	scl24865.12_18-S	4	132642305	rs13477989	4	132836442	4.83e-08	Cis
Fmo5	scl22846.10_380-S	3	97714280	rs13477279	3	98070219	4.92e-08	Cis
2410001E19Rik	scl37132.7_178-S	9	35017536	rs13480130	9	33041068	5.03e-08	Cis
Fcgr2b	scl014130.1_14-S	1	172797236	rs3090340	1	172250433	5.09e-08	Cis
Pfkfb1	scl018639.4_213-S	20	145930637	rs13481560	12	82684697	5.1e-08	Trans
Lepre1	scl056401.15_9-S	4	118730847	rs13476395	2	27153130	5.3e-08	Trans
Plxna4	scl29179.32.1_30-S	6	32080285	rs13477797	4	78662145	5.33e-08	Trans
Mki67	scl017345.1_50-S	7	135528432	rs13477797	4	78662145	5.35e-08	Trans
BC056929	scl36405.5.1_303-S	9	111283929	rs13476695	2	110010541	5.38e-08	Trans
Kir3dl1	scl0002941.1_145-S	20	131864390	rs13477797	4	78662145	5.43e-08	Trans
Upb1	scl0003871.1_18-S	10	74850749	rs13478547	5	137031629	5.57e-08	Trans
Ank1	scl33987.4.1_0-S	8	24440681	rs13475907	1	68008647	5.66e-08	Trans
D430044G18Rik	scl00225608.2_164-S	18	62078453	rs6256752	5	20759298	5.74e-08	Trans
Nupr1	scl30680.4.1_44-S	7	126414397	rs13479573	7	127172000	5.75e-08	Cis
Mak10	scl44694.18.1_26-S	13	59595034	rs13481825	13	57450061	5.83e-08	Cis
Cd14	scl51506.2_48-S	18	36851038	rs6230993	18	39588411	5.98e-08	Cis
3632413B07Rik	scl00228880.2_93-S	2	165476494	rs13482706	15	90825617	6.41e-08	Trans
Pdlim4	scl40219.8.1_51-S	11	53898355	rs13481032	11	54565269	7.2e-08	Cis
0610037H22Rik	scl0001831.1_14-S	16	44658213	rs4179117	16	42652204	7.33e-08	Cis
Git2	scl026431.1_24-S	5	114988410	rs13480241	9	63991600	7.35e-08	Trans
Smpdl3b	scl23726.8.8_267-S	4	132005039	rs13459077	4	132135324	7.47e-08	Cis
Igsf11	scl49144.8.1_51-S	16	38821677	rs13479071	6	138219206	7.69e-08	Trans
Mx2	scl017858.14_123-S	16	97690999	rs4215832	16	88770875	7.94e-08	Cis
Gp5	scl48582.2_713-S	16	30227440	rs4167907	16	30000890	8.07e-08	Cis
Htatip2	scl32632.7.1_23-S	7	49627174	rs8237214	20	129943889	8.08e-08	Trans
Gnpda1	scl026384.2_40-S	18	38453524	rs13483310	18	38781128	8.1e-08	Cis
Ear2	scl013586.1_302-S	14	42982523	rs13477841	4	92264729	8.18e-08	Trans
Chd8	scl067772.1_248-S	14	51120102	rs13482191	14	53600551	8.43e-08	Cis
1110020P15Rik	scl40580.5.1_111-S	11	4601979	rs13480842	11	4932100	8.44e-08	Cis
Klrb1c	scl28352.5_665-S	6	128745078	rs13478484	5	118526489	9.12e-08	Trans
Lmnb2	scl37715.13_93-S	10	80304493	rs13475914	1	71562928	9.14e-08	Trans
Coq7	scl30756.4.28_1-S	7	118300959	rs13480130	9	33041068	9.19e-08	Trans
4930455C21Rik	scl48481.8.1_48-S	16	38417660	rs13483595	19	32463544	9.47e-08	Trans
G430055L02Rik	scl00227682.2_166-S	2	29598120	rs3023117	7	34260676	9.83e-08	Trans
Sorl1	scl0020660.2_10-S	9	41719598	rs4165602	16	27351548	1.01e-07	Trans
Enpp5	scl50698.5_378-S	17	43541924	rs13478092	5	3601412	1.03e-07	Trans
Zfp297b	scl0071834.2_182-S	2	33272296	rs13476395	2	27153130	1.04e-07	Cis
Kcnj16	scl40763.6_142-S	11	110840488	rs13481229	11	110530289	1.06e-07	Cis
Slamf9	scl17201.4.1_50-S	1	174312049	rs13481905	13	81570690	1.07e-07	Trans
Plxna4	scl29179.32.1_30-S	6	32080285	rs3143279	2	106150277	1.07e-07	Trans
C2ta	scl49439.24_604-S	16	10393637	rs13477007	3	20649336	1.07e-07	Trans
Hmgcl	scl0002854.1_22-S	4	135218541	rs13478017	4	138941784	1.09e-07	Cis
Srd5a2l	scl27696.10_114-S	5	77215052	rs13478402	5	96430952	1.11e-07	Trans
Casc3	scl0192160.16_158-S	11	98611606	rs6182565	15	57342666	1.11e-07	Trans
Armcx1	scl54629.5_192-S	20	130064334	rs13477549	4	8730859	1.11e-07	Trans
Ly6e	scl017069.4_4-S	15	74782872	rs6406086	15	74204736	1.12e-07	Cis
Ttc8	scl0002347.1_9-S	12	99321639	rs13481611	12	99981077	1.18e-07	Cis
Fgd6	scl38536.23.1_129-S	10	93465960	rs13477549	4	8730859	1.18e-07	Trans
Nr1i3	scl000059.1_14-S	1	173050645	rs13482372	14	109997096	1.19e-07	Trans
D19Ertd737e	scl000485.1_77-S	19	60253249	rs4167317	16	29259930	1.19e-07	Trans
1110038M16Rik	scl25052.6.1_35-S	4	116749921	rs3023117	7	34260676	1.22e-07	Trans
Rab32	scl38210.4_147-S	10	10235229	rs13480488	10	8934507	1.24e-07	Cis
E030030I06Rik	scl0319887.1_22-S	10	21833837	rs13477487	3	150092495	1.25e-07	Trans
Zfp639	scl23294.9_553-S	3	32706844	rs13477043	3	31671455	1.27e-07	Cis
Map1lc3a	scl20056.4.1_63-S	2	154967885	rs6395130	2	155002245	1.29e-07	Cis
Slco1b2	scl29389.16_66-S	6	141591924	rs8262456	6	141531314	1.29e-07	Cis
Pkm2	scl018746.1_82-S	9	59454614	rs4227694	9	58060519	1.3e-07	Cis
Unc13a	scl073695.2_9-S	8	74558412	rs3658895	5	80311032	1.31e-07	Trans
0710001P09Rik	scl28701.8.1_115-S	6	89350242	rs13481609	12	99664302	1.52e-07	Trans
0610012C01Rik	scl068338.3_10-S	1	135137373	rs13459052	1	133809249	1.53e-07	Cis
S3-12	scl057435.1_222-S	17	55695065	rs8254771	6	115325777	1.53e-07	Trans
Trim33	scl22788.4.1_19-S	3	103408354	rs13477797	4	78662145	1.53e-07	Trans
Ftcd	scl0003872.1_9-S	10	76019383	rs13480881	11	14278767	1.55e-07	Trans
Rps2	scl016898.7_20-S	17	24447707	rs13482922	17	24238985	1.57e-07	Cis
Chd1l	scl068058.2_29-S	3	97646147	rs13477283	3	98981632	1.57e-07	Cis
Pmpcb	scl28064.14.1_8-S	5	21248984	rs13478135	5	21451517	1.58e-07	Cis
Etv6	scl29445.10.1_1-S	6	134091327	rs13482028	13	117370792	1.65e-07	Trans
Osgep	scl45612.9.1_2-S	14	49828429	rs13482191	14	53600551	1.66e-07	Cis
Stk2	scl0020874.2_150-S	19	47632989	rs4165602	16	27351548	1.67e-07	Trans
A530057A03Rik	scl20322.10.1_168-S	2	127116640	rs6369977	2	126125504	1.68e-07	Cis
Jak1	scl24063.27.1_21-S	4	100650299	rs13477026	3	26572751	1.71e-07	Trans
Mpi1	scl35790.9.1_0-S	9	57342857	rs4227694	9	58060519	1.74e-07	Cis
Cyp2c54	scl000511.1_89-S	19	40091252	rs4230027	13	101596757	1.77e-07	Trans
D15Ertd405e	scl0380967.6_277-S	15	97792313	rs13482733	15	98238690	1.78e-07	Cis
Aif1	scl0001712.1_14-S	17	34779048	rs8242283	17	33797859	1.8e-07	Cis
Eef1e1	scl44070.4.1_3-S	13	38653157	rs6208271	10	10589187	1.82e-07	Trans
Akr1b8	scl30225.10.1_18-S	6	34284322	rs13478705	6	34437664	1.83e-07	Cis
Tbrg1	scl36022.9.1_13-S	9	37398853	rs6255939	6	47306676	1.84e-07	Trans
BC022641	scl33400.27.1_21-S	8	108770080	rs3023117	7	34260676	1.85e-07	Trans
Trp53	scl41368.8.97_6-S	11	69396600	rs13482601	15	60943719	1.85e-07	Trans
Insig2	scl000765.1_6-S	1	123131899	rs13476089	1	124494708	1.88e-07	Cis
Cmya4	scl41150.22.1_20-S	11	82727875	rs13481123	11	82073678	1.91e-07	Cis
1500041N16Rik	scl0067836.2_257-S	8	87965140	rs13477717	4	55511343	1.94e-07	Trans
D4Ertd89e	scl25420.7.1_19-S	4	53847162	rs13477704	4	52417975	1.95e-07	Cis
AI428855	scl0107173.1_330-S	19	7005114	rs13481319	12	16169162	2e-07	Trans
A130010J15Rik	scl0319266.2_123-S	1	194853886	rs13476294	1	190145347	2.08e-07	Cis
Zfp30	scl32836.5_532-S	7	29493549	rs4211709	16	83088973	2.08e-07	Trans
Bcdo2	scl35878.11.1_130-S	9	50285382	rs13476562	2	69817380	2.09e-07	Trans
Opn1sw	scl29212.6_52-S	6	29326667	rs13477797	4	78662145	2.18e-07	Trans
Crym	scl30734.8.1_4-S	7	119977533	rs13479832	8	76548152	2.2e-07	Trans
Ephb2	scl0013844.2_257-S	4	135925688	rs13478004	4	136310515	2.25e-07	Cis
Bat1a	scl50778.12.1_32-S	17	34849866	rs8238040	17	34810129	2.31e-07	Cis
Nfatc3	scl0018021.2_84-S	8	108948972	rs13482706	15	90825617	2.35e-07	Trans
Fxyd3	scl017178.4_5-S	7	30779297	rs13481825	13	57450061	2.35e-07	Trans
Cxcr3	scl53984.2_610-S	20	97934255	rs13477026	3	26572751	2.39e-07	Trans
Entpd4	scl0067464.2_263-S	14	68290504	rs13482236	14	67411459	2.44e-07	Cis
Crym	scl30734.8.1_4-S	7	119977533	rs13478162	5	29656341	2.46e-07	Trans
Gstt1	scl37811.6.1_5-S	10	75227531	rs8236839	10	85727637	2.49e-07	Trans
2810423O19Rik	scl067905.1_18-S	9	106052273	rs13483164	17	90820510	2.49e-07	Trans
Snf1lk	scl50075.14_101-S	17	31572967	rs13476395	2	27153130	2.51e-07	Trans
F630022B06Rik	scl0239827.3_270-S	16	31853701	rs13481339	5	12334938	2.56e-07	Trans
Cyp2d9	scl47686.9.1_164-S	15	82280158	rs6155595	6	148055560	2.57e-07	Trans
BC024806	scl0003528.1_25-S	9	34953879	rs13477797	4	78662145	2.63e-07	Trans
Gtf3c1	scl0233863.1_140-S	7	125432102	rs13481769	13	38698906	2.63e-07	Trans
Pole	scl27442.47.1_8-S	5	110526686	rs13476395	2	27153130	2.66e-07	Trans
1500005A01Rik	scl45540.5.1_3-S	14	54535592	rs13482200	14	57265954	2.71e-07	Cis
Nol4	scl0002252.1_88-S	18	22836189	rs13477797	4	78662145	2.73e-07	Trans
Zfp30	scl32836.5_532-S	7	29493549	rs4230027	13	101596757	2.74e-07	Trans
Igfbp7	scl26445.6.1_1-S	5	78424021	rs13476383	2	23261347	2.76e-07	Trans
Brp16	scl059053.6_177-S	15	76196153	rs13475914	1	71562928	2.77e-07	Trans
2610012O22Rik	scl069902.2_6-S	4	138619517	rs13478000	4	135144390	2.8e-07	Cis
2610020N02Rik	scl38191.11.1_70-S	10	12869084	rs13478573	5	144008504	2.81e-07	Trans
Pdrg1	scl068559.1_22-S	2	152700331	rs13477673	4	43277275	2.84e-07	Trans
Vgll2	scl0003769.1_81-S	10	51710946	rs13477797	4	78662145	2.86e-07	Trans
BC051080	scl0237422.9_211-S	10	84347415	rs13480687	10	86526276	2.9e-07	Cis
Olfml1	scl32224.3.1_237-S	7	107358943	rs13479461	7	111739732	2.92e-07	Cis
Ap3s1	scl011777.6_49-S	18	46867257	rs13483343	18	46755507	2.94e-07	Cis
B230399E16Rik	scl51714.6.1_318-S	18	84854435	rs13483474	18	84206625	2.96e-07	Cis
4833439L19Rik	scl0097820.1_166-S	13	54560847	rs13481830	13	58451443	3e-07	Cis
4732429D16Rik	scl39351.4_153-S	11	114798364	rs13478460	5	111512036	3.03e-07	Trans
Picalm	scl32408.23_56-S	7	90005765	rs13477549	4	8730859	3.15e-07	Trans
Dgka	scl37347.19.1_52-S	10	128123083	rs3697243	10	126215959	3.25e-07	Cis
Rbm6	scl0003415.1_6-S	9	107631666	rs13482028	13	117370792	3.28e-07	Trans
Igsf11	scl49144.8.1_51-S	16	38821677	rs13478397	5	94514441	3.32e-07	Trans
Gtf2f1	scl098053.3_1-S	17	56688526	rs13476395	2	27153130	3.34e-07	Trans
2610510L01Rik	scl41883.7.1_5-S	11	4604681	rs13480875	11	12195809	3.35e-07	Cis
Thumpd1	scl30741.3_137-S	7	119506242	rs13480161	9	42929488	3.39e-07	Trans
Reln	scl0019699.2_228-S	5	21397297	rs13478145	5	24158464	3.4e-07	Cis
1700048E23Rik	scl073373.8_41-S	2	69590576	rs3023117	7	34260676	3.41e-07	Trans
Spp1	scl0020750.1_112-S	5	104675436	rs13498627	18	36927650	3.45e-07	Trans
2400003N08Rik	scl26137.12_266-S	5	117352712	rs13481339	5	12334938	3.47e-07	Trans
4922503N01Rik	scl25130.20.1_3-S	4	108905044	rs13477906	4	108282612	3.49e-07	Cis
Akr1d1	scl30202.10.1_68-S	6	37459781	rs13476695	2	110010541	3.49e-07	Trans
Cmah	scl0012763.1_321-S	13	24334869	rs13478402	5	96430952	3.51e-07	Trans
Fbxo36	scl17733.6.1_38-S	1	84718898	rs13477218	3	80013891	3.51e-07	Trans
Dnajc7	scl39557.17.1_8-S	11	100398921	rs3023117	7	34260676	3.54e-07	Trans
Scn5a	scl0020271.2_300-S	9	119332109	rs13477797	4	78662145	3.6e-07	Trans
Mtap	scl25288.8_80-S	4	88608655	rs13477831	4	88422960	3.65e-07	Cis
Gprasp1	scl54622.12_49-S	20	131142503	rs3023117	7	34260676	3.65e-07	Trans
Rnpc2	scl00170791.1_106-S	2	155838689	rs13476383	2	23261347	3.66e-07	Trans
Amid	scl38865.10.4_3-S	10	61110645	rs13478374	5	87700512	3.71e-07	Trans
Bbs4	scl35765.18_440-S	9	59120876	rs13476882	2	161894873	3.73e-07	Trans
Wars2	scl070560.6_1-S	3	99270151	rs13482094	14	21302824	3.74e-07	Trans
BC019731	scl25839.9.1_1-S	5	140057430	rs13475907	1	68008647	3.86e-07	Trans
Psca	scl072373.3_313-S	15	74542094	rs6406086	15	74204736	3.9e-07	Cis
Nktr	scl0018087.1_31-S	9	121567874	rs13480138	9	35265782	3.95e-07	Trans
Atp6v1d	scl0073834.1_147-S	12	79761822	rs13476294	1	190145347	4.05e-07	Trans
Wrnip1	scl0003612.1_5-S	13	32809495	rs13477797	4	78662145	4.08e-07	Trans
Bcan	scl21988.12.1_0-S	3	88073458	rs13477797	4	78662145	4.11e-07	Trans
Nfatc1	scl0002217.1_348-S	18	80797750	rs13479537	7	132709476	4.15e-07	Trans
Zfp238	scl000842.1_292-S	1	179279082	rs13481968	13	99958446	4.17e-07	Trans
Mia2	scl43181.4.1_246-S	12	60013812	rs13476598	2	80824239	4.22e-07	Trans
Ptp4a3	scl0002580.1_4-S	15	73552053	rs13481076	11	66535046	4.25e-07	Trans
Trh	scl28676.3_567-S	6	92207566	rs3143279	2	106150277	4.26e-07	Trans
Ces1	scl34487.14.1_100-S	8	96191522	rs4229749	13	53340443	4.27e-07	Trans
Maob	scl54377.16.1_8-S	20	15866998	rs13481499	12	65306421	4.3e-07	Trans
1810009M01Rik	scl29041.8.1_24-S	6	48763404	rs13483299	18	36246046	4.45e-07	Trans
Dcbld1	scl0066686.2_263-S	10	51922034	rs3683440	10	47219321	4.48e-07	Cis
Pparg	scl29611.11.1_50-S	6	115387685	rs4226214	6	115908654	4.5e-07	Cis
1700024C24Rik	scl40212.8.1_71-S	11	54670291	rs13477797	4	78662145	4.51e-07	Trans
Krt1-23	scl0001486.1_9-S	11	99294064	rs13459167	3	19325869	4.57e-07	Trans
Mrps17	scl066258.4_19-S	5	130030236	rs13484035	20	136323087	4.7e-07	Trans
Mgea6	scl43180.27.1_0-S	12	60047758	rs13482357	14	105855322	4.73e-07	Trans
Alas2	scl54562.12.1_64-S	20	145888161	rs6206598	4	43920819	4.79e-07	Trans
Aox1	scl17939.35.1_294-S	1	57974515	rs13478630	6	11108798	4.84e-07	Trans
Nme6	scl0003589.1_16-S	9	109690200	rs13480413	9	109734390	4.85e-07	Cis
Ddx24	scl0002318.1_312-S	12	103809032	rs13482713	15	92376308	4.97e-07	Trans
Mrps10	scl50660.8.1_1-S	17	46832083	rs13480881	11	14278767	5.03e-07	Trans
Fmo5	scl0014263.1_71-S	3	97714280	rs13478454	5	109289319	5.11e-07	Trans
Srp68	scl39311.17_24-S	11	116061254	rs13476424	2	34223447	5.31e-07	Trans
Lrrfip2	scl0003459.1_490-S	9	110962951	rs13476395	2	27153130	5.34e-07	Trans
2810046C01Rik	scl067219.1_81-S	4	131730807	rs13459077	4	132135324	5.38e-07	Cis
Bckdk	scl32013.13.1_60-S	7	127695251	rs13476383	2	23261347	5.43e-07	Trans
Golgb1	scl078090.2_4-S	16	36794441	rs13481337	5	11974063	5.63e-07	Trans
Cog4	scl33321.20.266_29-S	8	113733724	rs13475914	1	71562928	5.67e-07	Trans
1110061O04Rik	scl29636.20.1_18-S	6	113203670	rs3023117	7	34260676	5.7e-07	Trans
Ddx47	scl29434.9.1_30-S	6	134977313	rs13479054	6	134415560	5.76e-07	Cis
Klrb1d	scl080782.1_76-S	6	128745078	rs13477026	3	26572751	5.76e-07	Trans
Sbds	scl25991.5.1_3-S	5	130530438	rs13478520	5	128425629	5.83e-07	Cis
Ccs	scl53474.8.1_75-S	19	4825367	rs4165602	16	27351548	5.86e-07	Trans
Pou5f1	scl0001667.1_341-S	17	35114104	rs13481483	12	60885507	5.91e-07	Trans
6430402H13Rik	scl0378937.1_229-S	15	76542531	rs13478983	6	114228944	5.93e-07	Trans
Nr1h2	scl31411.7.1_30-S	7	44417659	rs3023117	7	34260676	5.98e-07	Trans
E4f1	scl013560.2_71-S	17	24171379	rs13476548	2	65459332	5.99e-07	Trans
Hist1h2bn	scl0319187.1_0-S	13	21723228	rs13479179	7	31156791	6.04e-07	Trans
Barhl1	scl19489.6_533-S	2	28729682	rs13477026	3	26572751	6.06e-07	Trans
Ncoa3	scl0017979.2_290-S	2	165683882	rs13475914	1	71562928	6.1e-07	Trans
Bcr	scl0003865.1_8-S	10	74505374	rs6230993	18	39588411	6.13e-07	Trans
Ctsz	scl0064138.2_328-S	2	174070434	rs3023117	7	34260676	6.22e-07	Trans
Polm	scl40553.9.1_1-S	11	5727864	rs13477685	4	47392501	6.31e-07	Trans
AI851464	scl18731.9_1-S	2	125254531	rs13483537	19	13512661	6.34e-07	Trans
4732429D16Rik	scl39351.4_153-S	11	114798364	rs13480155	9	40786255	6.36e-07	Trans
Cyp2a5	scl00023.1_1-S	7	26544101	rs8259806	10	126759817	6.37e-07	Trans
Rnpc2	scl00170791.1_106-S	2	155838689	rs13475914	1	71562928	6.43e-07	Trans
Lnx2	scl25768.11_206-S	5	147327452	rs3023117	7	34260676	6.48e-07	Trans
Za20d1	scl0229603.11_13-S	3	96189932	rs13480081	9	16126414	6.69e-07	Trans
Nola2	scl052530.1_22-S	11	51463196	rs3023117	7	34260676	6.72e-07	Trans
1110025I09Rik	scl00027.1_8-S	7	65523864	rs6199827	2	85081459	6.83e-07	Trans
2510015F01Rik	scl46497.11.10_2-S	14	29963862	rs13476395	2	27153130	6.86e-07	Trans
Ptp4a3	scl0002580.1_4-S	15	73552053	rs6327437	8	48291901	6.9e-07	Trans
Akr1a4	scl058810.1_30-S	4	116134440	rs4166422	16	27995780	6.94e-07	Trans
Slc2a4	scl40010.11.1_28-S	11	69758738	rs13481084	11	68586711	6.99e-07	Cis
1600012K10Rik	scl32562.20.1_76-S	7	67520954	rs3022888	2	84402978	6.99e-07	Trans
BC037034	scl0231807.1_240-S	5	138489448	rs6182565	15	57342666	7.01e-07	Trans
Zfp537	scl32778.3_549-S	7	36477381	rs13482028	13	117370792	7.03e-07	Trans
Arntl2	scl0272322.13_8-S	6	146762700	rs13459189	15	79552743	7.13e-07	Trans
Tle1	scl021885.1_30-S	4	71603503	rs13479179	7	31156791	7.18e-07	Trans
Mscp	scl45372.3_35-S	14	68195176	rs13482236	14	67411459	7.19e-07	Cis
Pes1	scl0064934.1_269-S	11	3863978	rs3023117	7	34260676	7.19e-07	Trans
Dkk3	scl30798.9_425-S	7	111907200	rs13477883	4	103459994	7.22e-07	Trans
Tial1	scl0021843.2_5-S	7	128233450	rs13479516	7	127575082	7.39e-07	Cis
Xpa	scl0022590.2_38-S	4	46176448	rs6163912	4	46772822	7.39e-07	Cis
2410004C24Rik	scl53527.2.1_48-S	19	6116094	rs13483656	19	48920679	7.39e-07	Trans
Agpt2	scl35042.9.1_7-S	8	18691314	rs8260429	2	163443200	7.41e-07	Trans
Tnrc11	scl54745.40.1_21-S	20	97476980	rs3023117	7	34260676	7.51e-07	Trans
Vil2	scl0022350.2_262-S	17	6587789	rs3023673	17	7600619	7.58e-07	Cis
Tmc5	scl32145.20.1_15-S	7	118414228	rs13480130	9	33041068	7.59e-07	Trans
Hes6	scl000908.1_4-S	1	93241889	rs13477517	3	157988136	7.67e-07	Trans
H2-Eb1	scl50824.6.23_33-S	17	33913591	rs13479537	7	132709476	7.82e-07	Trans
Sec23ip	scl000184.1_1-S	7	128536129	rs13481076	11	66535046	7.83e-07	Trans
Scamp5	scl35792.9_485-S	9	57241807	rs13478050	4	149779314	7.85e-07	Trans
Thsd1	scl0056229.2_225-S	8	23692885	rs13476339	2	8237600	7.95e-07	Trans
Gmip	scl33748.23.1_11-S	8	72737676	rs13476339	2	8237600	7.98e-07	Trans
Bzrp	scl0002467.1_77-S	15	83391377	rs13482676	15	82608893	8.01e-07	Cis
Tef	scl47703.8_132-S	15	81630072	rs13479179	7	31156791	8.05e-07	Trans
BC024806	scl0235169.2_28-S	9	34953879	rs13477797	4	78662145	8.11e-07	Trans
Pclo	scl0026875.1_310-S	5	14521228	rs3669635	5	14507596	8.14e-07	Cis
Sec8l1	scl30230.21.1_91-S	6	33179286	rs4227694	9	58060519	8.27e-07	Trans
Arl2	scl53528.4.1_29-S	19	6134387	rs13481194	11	101415112	8.27e-07	Trans
Wisp1	scl47854.5_552-S	15	66721062	rs13482620	15	66074304	8.28e-07	Cis
2010315L10Rik	scl000645.1_1-S	8	74296224	rs6327437	8	48291901	8.54e-07	Trans
BC033596	scl0216345.21_201-S	10	114802155	rs3023117	7	34260676	8.54e-07	Trans
Alox15b	scl40042.12.1_56-S	11	69000080	rs13481337	5	11974063	8.57e-07	Trans
Mtf2	scl0017765.2_254-S	5	108321125	rs3023087	6	114698224	8.61e-07	Trans
Cyp1a2	scl35783.6.1_22-S	9	57475074	rs4165602	16	27351548	8.64e-07	Trans
2410012H22Rik	scl40109.5.1_10-S	11	62083425	rs13480881	11	14278767	8.73e-07	Trans
Fbln2	scl014115.17_10-S	6	91178368	rs4227694	9	58060519	8.73e-07	Trans
Upb1	scl0003871.1_18-S	10	74850749	rs13480677	10	84010482	8.8e-07	Cis
Gja12	scl40171.3.1_197-S	11	58991761	rs6315002	4	102547290	8.86e-07	Trans
Fkbp8	scl33725.12_115-S	8	73456794	rs13479832	8	76548152	8.87e-07	Cis
Cebpa	scl0012606.2_178-S	7	34828063	rs3023117	7	34260676	8.98e-07	Cis
Skiip	scl0066354.2_231-S	12	88339013	rs13482636	15	69461078	9.12e-07	Trans
Frag1	scl32282.14.1_19-S	7	102096895	rs13479446	7	105311956	9.21e-07	Cis
Mia2	scl43181.4.1_246-S	12	60013812	rs13477954	4	123004313	9.25e-07	Trans
C630002B14Rik	scl38595.2_598-S	10	86135611	rs3023117	7	34260676	9.34e-07	Trans
Coxvib2	scl31804.3.1_22-S	7	4354881	rs13479104	7	3953959	9.41e-07	Cis
Golga5	scl42857.13.1_22-S	12	102873078	rs6288403	12	91376149	9.42e-07	Trans
Pcaf	scl0018519.1_112-S	17	53032244	rs13483051	17	57392417	9.46e-07	Cis
Drd5	scl27874.1.190_60-S	5	38607758	rs13477797	4	78662145	9.52e-07	Trans
1810015M01Rik	scl27363.2_20-S	5	115602246	rs3023117	7	34260676	9.6e-07	Trans
Gp5	scl48582.2_713-S	16	30227440	rs13478092	5	3601412	9.68e-07	Trans
Wnt2	scl29258.5.1_11-S	6	17938940	rs13477875	4	101508769	9.85e-07	Trans
Cpeb1	scl012877.1_54-S	7	81220965	rs13480239	9	63609066	9.94e-07	Trans
LOC384677	scl000107.1_4-S	7	132448986	rs13476119	1	136027124	9.98e-07	Trans
Armcx3	scl071703.5_40-S	20	130102961	rs8237214	20	129943889	9.99e-07	Cis
Lig4	scl0319583.2_43-S	8	9969992	rs13478402	5	96430952	1e-06	Trans
BC003331	scl16174.14.1_64-S	1	152124739	rs13483898	20	94126732	1.01e-06	Trans
1110029E03Rik	scl00242406.1_148-S	4	43600029	rs6206598	4	43920819	1.02e-06	Cis
S100a1	scl21916.1_21-S	3	90596964	rs4224133	3	101068343	1.02e-06	Trans
Cdh5	scl33446.12_65-S	8	106990828	rs6182565	15	57342666	1.02e-06	Trans
Eef1e1	scl44070.4.1_3-S	13	38653157	rs3088825	13	37639426	1.03e-06	Cis
Dscr5	scl0001801.1_3-S	16	94467561	rs13478402	5	96430952	1.03e-06	Trans
Zadh2	scl51719.2_118-S	18	84222351	rs13483471	18	83842751	1.04e-06	Cis
Hapln4	scl33741.4_276-S	8	73013409	rs13482372	14	109997096	1.04e-06	Trans
Dgka	scl37347.19.1_52-S	10	128123083	rs13477954	4	123004313	1.04e-06	Trans
Arrdc4	scl066412.2_22-S	7	68612993	rs13479315	7	68730571	1.08e-06	Cis
Tgoln1	scl0022134.1_224-S	6	72543578	rs13477797	4	78662145	1.08e-06	Trans
Tex2	scl39445.1.46_133-S	11	106318224	rs13476383	2	23261347	1.08e-06	Trans
D5Ertd593e	scl27580.3_53-S	5	93678255	rs6412631	2	77017104	1.09e-06	Trans
Azi1	scl39247.26.1_37-S	11	119880525	rs13482028	13	117370792	1.09e-06	Trans
2810423O19Rik	scl067905.1_18-S	9	106052273	rs13475963	1	87900988	1.1e-06	Trans
Arhgap24	scl0004201.1_110-S	5	102721693	rs13477529	3	146019140	1.11e-06	Trans
Rev1l	scl16846.27.1_59-S	1	37997330	rs13478396	5	94232188	1.11e-06	Trans
Lgals4	scl016857.8_15-S	7	28542750	rs13479172	7	29049106	1.12e-06	Cis
BC025076	scl0216829.1_190-S	11	62464875	rs13480881	11	14278767	1.12e-06	Trans
Cyp4a10	scl0013117.1_24-S	4	115016219	rs13459167	3	19325869	1.12e-06	Trans
Zfp101	scl0022643.1_281-S	17	32989767	rs13477134	3	58907119	1.13e-06	Trans
1810010N17Rik	scl066264.3_24-S	4	129121578	rs13477972	4	127755458	1.14e-06	Cis
Stk19	scl0001620.1_1-S	17	34432049	rs13477688	4	48052721	1.16e-06	Trans
Zfp30	scl32836.5_532-S	7	29493549	rs13479832	8	76548152	1.17e-06	Trans
Ethe1	scl32956.7.1_6-S	7	24296303	rs13479150	7	23693604	1.18e-06	Cis
Sf3b5	scl0066125.2_261-S	10	12695541	rs3023117	7	34260676	1.18e-06	Trans
4732471D19Rik	scl00319719.1_26-S	13	54534960	rs13482028	13	117370792	1.19e-06	Trans
Fbxo2	scl24708.6.1_98-S	4	147004468	rs13477797	4	78662145	1.19e-06	Trans
1110007C24Rik	scl23680.13_149-S	4	134074835	rs13479179	7	31156791	1.19e-06	Trans
Rutbc2	scl26197.25_374-S	5	113485308	rs13482143	14	38477138	1.24e-06	Trans
2310022M17Rik	scl0001408.1_125-S	11	31565145	rs13480944	11	31492521	1.25e-06	Cis
LOC223672	scl0223672.1_326-S	15	77231045	rs6346101	18	68639843	1.25e-06	Trans
Thrap5	scl37745.17_21-S	10	79297838	rs13482601	15	60943719	1.25e-06	Trans
Txln	scl23766.9_174-S	4	129128387	rs13477980	4	129997724	1.26e-06	Cis
Bzrp	scl47677.6.2_17-S	15	83391377	rs13482676	15	82608893	1.26e-06	Cis
Fbxo46	scl33009.3_512-S	7	18278392	rs3023117	7	34260676	1.27e-06	Trans
Tnfrsf22	scl0319679.1_12-S	7	143444205	rs13482028	13	117370792	1.27e-06	Trans
Gnb2	scl014693.1_109-S	5	137757915	rs3023117	7	34260676	1.28e-06	Trans
Lepre1	scl056401.15_9-S	4	118730847	rs13477472	3	145793459	1.28e-06	Trans
Fgd6	scl38536.23.1_129-S	10	93465960	rs6196421	3	81715736	1.3e-06	Trans
2900010J23Rik	scl19447.7.1_15-S	2	32100825	rs13476424	2	34223447	1.31e-06	Cis
Phc1	scl28444.18.1_1-S	6	122283357	rs13477954	4	123004313	1.32e-06	Trans
Eps15-rs	scl34655.25.1_28-S	8	75270370	rs3023117	7	34260676	1.32e-06	Trans
Habp4	scl056541.13_2-S	13	64171088	rs4165602	16	27351548	1.33e-06	Trans
Kpna1	scl49185.16_349-S	16	35903110	rs3023117	7	34260676	1.33e-06	Trans
Prpsap1	scl39304.10.1_23-S	11	116286936	rs13475914	1	71562928	1.35e-06	Trans
Acox2	scl45913.15.1_122-S	14	7019267	rs13480835	11	3234215	1.35e-06	Trans
2610507L03Rik	scl32785.20.1_122-S	7	35105795	rs4226547	7	35483176	1.36e-06	Cis
Trim26	scl50746.12_453-S	17	36445239	rs13478002	4	135946724	1.36e-06	Trans
G22p1	scl0002561.1_38-S	15	81842774	rs13481339	5	12334938	1.38e-06	Trans
Tmem8	scl0001696.1_24-S	17	25840917	rs13482601	15	60943719	1.4e-06	Trans
Cml2	scl093673.1_29-S	6	85831056	rs6255362	5	119246943	1.4e-06	Trans
4930527D15Rik	scl34564.9_192-S	8	87148407	rs13479862	8	85679940	1.42e-06	Cis
A930009M04Rik	scl00320806.1_195-S	13	98238636	rs3023051	5	117479131	1.42e-06	Trans
BC003251	scl41519.8_316-S	11	58146945	rs3023051	5	117479131	1.42e-06	Trans
Cpne6	scl46281.16.1_127-S	14	54464694	rs13477797	4	78662145	1.42e-06	Trans
Oprs1	scl0002696.1_5-S	4	41927007	rs3023087	6	114698224	1.44e-06	Trans
Sipa1l1	scl00217692.2_267-S	12	83088874	rs13481339	5	12334938	1.44e-06	Trans
Igf2bp3	scl0140488.1_27-S	6	49016928	rs13481339	5	12334938	1.44e-06	Trans
Tyk2	scl054721.1_119-S	9	20854476	rs3023117	7	34260676	1.45e-06	Trans
S100a1	scl21916.1_21-S	3	90596964	rs6207869	12	94763234	1.45e-06	Trans
Cdx4	scl54721.3.1_47-S	20	99524117	rs13477797	4	78662145	1.45e-06	Trans
Ankrd27	scl00245886.1_51-S	7	35295010	rs13477026	3	26572751	1.46e-06	Trans
Glg1	scl0020340.2_254-S	8	114044214	rs3023117	7	34260676	1.48e-06	Trans
Ranbp9	scl44046.14.7_2-S	13	43414351	rs13481339	5	12334938	1.49e-06	Trans
Scarb1	scl0004054.1_5-S	5	125570084	rs4225482	5	122811281	1.51e-06	Cis
Cdc25a	scl012530.13_135-S	9	109732985	rs13482094	14	21302824	1.51e-06	Trans
Cyp2c54	scl000511.1_89-S	19	40091252	rs13479832	8	76548152	1.55e-06	Trans
Metapl1	scl20801.11.1_31-S	2	71254177	rs13480188	9	50321489	1.55e-06	Trans
Bucs1	scl32136.14.1_5-S	7	119408972	rs4226520	7	29490211	1.56e-06	Trans
Tpm2	scl0002655.1_13-S	4	43535812	rs13476827	2	148223127	1.56e-06	Trans
Nkx2-5	scl50145.2_248-S	17	26566254	rs4229511	12	100610610	1.58e-06	Trans
Erbb3	scl37355.3.1_6-S	10	127972317	rs13480808	10	123799691	1.6e-06	Cis
Ttc8	scl42881.15.1_25-S	12	99321639	rs13481611	12	99981077	1.61e-06	Cis
Rod1	scl00230257.2_191-S	4	59569120	rs6243157	12	37784746	1.61e-06	Trans
2610039E05Rik	scl078779.1_155-S	8	126116613	rs13480300	9	80169352	1.61e-06	Trans
2010002N16Rik	scl17889.26.19_108-S	1	61573110	rs6364818	18	59531296	1.61e-06	Trans
Ppp1r12a	scl0003827.1_21-S	10	107566510	rs13482601	15	60943719	1.62e-06	Trans
Lipe	scl31633.12_17-S	7	25088287	rs6327437	8	48291901	1.62e-06	Trans
1110006O17Rik	scl51523.11.1_152-S	18	35839609	rs13477797	4	78662145	1.63e-06	Trans
Tcfe3	scl55073.12_278-S	20	6919632	rs13482601	15	60943719	1.63e-06	Trans
1600002H07Rik	scl50214.9.1_45-S	17	23942654	rs13476999	3	18917541	1.66e-06	Trans
Fbxo3	scl0003006.1_310-S	2	103828638	rs13477797	4	78662145	1.67e-06	Trans
Ostb	scl35692.3.1_12-S	9	65210759	rs13481588	12	92374285	1.67e-06	Trans
Nrp	scl018186.2_129-S	8	131245328	rs13480893	11	12578543	1.68e-06	Trans
Gm111	scl19512.8.1_10-S	2	26775572	rs13479516	7	127575082	1.68e-06	Trans
Llglh	scl41479.21_1-S	11	60515918	rs3023117	7	34260676	1.68e-06	Trans
2310065K24Rik	scl0102122.1_65-S	8	97463267	rs3023117	7	34260676	1.69e-06	Trans
App	scl0011820.2_119-S	16	84837873	rs13480826	10	127840348	1.72e-06	Trans
9530046H09Rik	scl0224703.1_41-S	17	33252927	rs13480927	11	27728598	1.72e-06	Trans
Rai2	scl024004.2_257-S	20	157061732	rs13483664	19	51000810	1.73e-06	Trans
Alox15b	scl40042.12.1_56-S	11	69000080	rs4229511	12	100610610	1.73e-06	Trans
Rab3a	scl019339.5_272-S	8	73684845	rs13476304	1	192931531	1.74e-06	Trans
Rpo1-2	scl20303.17.1_101-S	2	128792436	rs13477485	3	149363618	1.74e-06	Trans
0610016J10Rik	scl0076890.1_96-S	17	74105655	rs13475914	1	71562928	1.75e-06	Trans
Map3k1	scl43508.21.1_5-S	13	112867468	rs4166422	16	27995780	1.76e-06	Trans
Cyp8b1	scl35191.1.7_235-S	9	121763460	rs13477991	4	133151574	1.77e-06	Trans
V1rk1	scl9195.1.1_203-S	7	12031650	rs13477797	4	78662145	1.77e-06	Trans
Cidec	scl28542.7_206-S	6	113390413	rs13482689	15	86434884	1.78e-06	Trans
A730032D07Rik	scl46883.13_90-S	15	84613150	rs3658895	5	80311032	1.78e-06	Trans
2610039E05Rik	scl078779.1_155-S	8	126116613	rs13480024	8	125780327	1.79e-06	Cis
A330049M08Rik	scl23674.9_251-S	4	134641971	rs3021895	12	74847937	1.79e-06	Trans
Lum	scl38510.3.1_11-S	10	96995491	rs13483302	18	36773128	1.79e-06	Trans
Top3a	scl0021975.2_34-S	11	60556253	rs3023641	14	10146660	1.8e-06	Trans
2810040O04Rik	scl072701.15_8-S	4	62451971	rs13477797	4	78662145	1.81e-06	Trans
BC039161	scl45611.6.1_108-S	14	49848021	rs3023409	14	48748666	1.82e-06	Cis
Usp52	scl38286.24.1_5-S	10	127706284	rs3023117	7	34260676	1.83e-06	Trans
Bucs1	scl32136.14.1_5-S	7	119408972	rs13481769	13	38698906	1.85e-06	Trans
Dvl1	scl24607.15_131-S	4	154691212	rs3023117	7	34260676	1.86e-06	Trans
Klrb1c	scl28352.5_665-S	6	128745078	rs13482704	15	90251250	1.86e-06	Trans
Snai3	scl34228.3.1_289-S	8	125340296	rs4226520	7	29490211	1.87e-06	Trans
Dhrs7	scl066375.2_40-S	12	73569192	rs13481519	12	71938171	1.88e-06	Cis
D730019B10Rik	scl39161.6.1_317-S	10	7522660	rs13482372	14	109997096	1.88e-06	Trans
Cdkn1c	scl30455.5_27-S	7	143267730	rs13475931	1	76258163	1.89e-06	Trans
1600025D17Rik	scl49852.7_79-S	17	46198896	rs3023117	7	34260676	1.89e-06	Trans
1810021J13Rik	scl37119.4.1_30-S	9	36958004	rs13477549	4	8730859	1.9e-06	Trans
Atp6v0a1	scl011975.20_15-S	11	100825542	rs4227694	9	58060519	1.91e-06	Trans
Mrpl28	scl50963.5.1_38-S	17	25851122	rs4165602	16	27351548	1.91e-06	Trans
Drap1	scl53495.6.1_70-S	19	5422811	rs13483513	19	7340232	1.92e-06	Cis
Asb9	scl54484.8.1_12-S	20	159850473	rs13477797	4	78662145	1.94e-06	Trans
Gzmd	scl014941.4_46-S	14	55083651	rs4229511	12	100610610	1.95e-06	Trans
Lzf	scl066049.1_83-S	16	4924050	rs3023051	5	117479131	1.95e-06	Trans
Rpl3l	scl51006.12.1_70-S	17	24460903	rs13482514	15	33870520	1.95e-06	Trans
Sms	scl53675.10_10-S	20	59036250	rs13481337	5	11974063	1.95e-06	Trans
2510010F15Rik	scl000872.1_37-S	12	36600642	rs3023117	7	34260676	1.96e-06	Trans
AU040829	scl40078.22.435_203-S	11	64818234	rs4166422	16	27995780	1.96e-06	Trans
Prodh2	scl32814.10.1_3-S	7	30202418	rs4166422	16	27995780	1.97e-06	Trans
Lrp4	scl20633.35.1_246-S	2	91258540	rs13476635	2	91295878	1.98e-06	Cis
Tnfsf10	scl23340.5.1_148-S	3	27508150	rs3022950	3	27289219	1.99e-06	Cis
1810014F10Rik	scl069064.1_23-S	7	139949831	rs3700241	7	139639693	2e-06	Cis
1500026D16Rik	scl52849.1.37_5-S	19	5601873	rs13483508	19	5795602	2.01e-06	Cis
Pkm2	scl0004183.1_9-S	9	59454614	rs13481076	11	66535046	2.01e-06	Trans
Pemt	scl40150.13.1_57-S	11	59786809	rs13480138	9	35265782	2.01e-06	Trans
Atp6v0b	scl23930.5.1_96-S	4	117382262	rs13477940	4	118096455	2.02e-06	Cis
1810022C23Rik	scl069123.1_17-S	13	34954258	rs13477797	4	78662145	2.02e-06	Trans
Sdh1	scl20365.10_131-S	2	121926280	rs13479179	7	31156791	2.02e-06	Trans
Lrrn2	scl17473.2_640-S	1	134707901	rs4222857	1	180157609	2.03e-06	Trans
Fech	scl0002190.1_16-S	18	64581919	rs13477797	4	78662145	2.03e-06	Trans
Ctsk	scl22881.8.1_12-S	3	95584660	rs3024135	6	139957634	2.03e-06	Trans
C1rl	scl0232371.6_16-S	6	124458753	rs13476548	2	65459332	2.04e-06	Trans
1500016O10Rik	scl32050.6.1_24-S	7	126588816	rs13478484	5	118526489	2.04e-06	Trans
Adck4	scl076889.12_92-S	7	26941783	rs13477685	4	47392501	2.06e-06	Trans
Hdac7a	scl46782.29_11-S	15	97620713	rs13476339	2	8237600	2.06e-06	Trans
Alg8	scl0381903.13_135-S	7	97246820	rs4220927	16	95114091	2.08e-06	Trans
0610042E07Rik	scl31797.6.1_289-S	7	4448047	rs4230027	13	101596757	2.08e-06	Trans
2310047O13Rik	scl0003179.1_0-S	2	12265117	rs13481339	5	12334938	2.09e-06	Trans
Strn3	scl42484.15.73_1-S	12	52531245	rs13478374	5	87700512	2.09e-06	Trans
Ncoa6ip	scl0116940.11_15-S	4	3502022	rs13477549	4	8730859	2.1e-06	Cis
C330046L10Rik	scl0224836.7_210-S	17	47093881	rs13475914	1	71562928	2.1e-06	Trans
ORF9	scl48150.3.1_29-S	16	97576044	rs13476269	1	182702840	2.1e-06	Trans
Prnp	scl019122.2_199-S	2	131601398	rs3089366	10	89110842	2.11e-06	Trans
Pex7	scl0003772.1_20-S	10	19549944	rs13482601	15	60943719	2.12e-06	Trans
Adam23	scl023792.26_1-S	1	63380180	rs13479179	7	31156791	2.14e-06	Trans
Fchsd2	scl32303.22_382-S	7	100982900	rs13479425	7	99202553	2.18e-06	Cis
G6pc3	scl0001294.1_4-S	11	102005710	rs13477685	4	47392501	2.19e-06	Trans
BC034054	scl41018.11_650-S	11	94825969	rs3090660	7	50217097	2.19e-06	Trans
Irak4	scl47581.8.1_10-S	15	94371840	rs6285067	15	95142725	2.22e-06	Cis
Catsper1	scl52834.10.1_4-S	19	5335741	rs13459189	15	79552743	2.22e-06	Trans
Chrna2	scl46158.7.1_95-S	14	65095070	rs13477797	4	78662145	2.23e-06	Trans
Stard4	scl00170459.2_123-S	18	33326232	rs13476685	2	106025323	2.24e-06	Trans
Il10rb	scl016155.8_10-S	16	91295167	rs13478454	5	109289319	2.24e-06	Trans
Rgr	scl000348.1_43-S	14	35948731	rs6230993	18	39588411	2.25e-06	Trans
D2Ertd391e	scl0051897.1_90-S	2	91475464	rs3023117	7	34260676	2.25e-06	Trans
4933405A16Rik	scl21501.10.1_60-S	3	131311893	rs13475705	1	5585593	2.25e-06	Trans
Arl2bp	scl000628.1_299-S	8	97555780	rs13479041	6	132367211	2.26e-06	Trans
Pank1	scl52531.6_219-S	19	34876892	rs13477797	4	78662145	2.26e-06	Trans
Btbd2	scl0208198.1_7-S	10	80045754	rs13477952	4	122454187	2.28e-06	Trans
Shank2	scl31845.29.1_306-S	7	143985283	rs6346101	18	68639843	2.28e-06	Trans
2010012F05Rik	scl075608.7_106-S	2	154348565	rs13476896	2	166276508	2.29e-06	Trans
Armcx1	scl54629.5_192-S	20	130064334	rs13478092	5	3601412	2.29e-06	Trans
Spata13	scl0219140.10_154-S	14	59660982	rs13482207	14	58722215	2.31e-06	Cis
Trim33	scl22788.4.1_19-S	3	103408354	rs13459189	15	79552743	2.31e-06	Trans
Lmo6	scl55078.9.1_18-S	20	6814348	rs3673722	11	13574420	2.32e-06	Trans
Akr7a5	scl0002846.1_27-S	4	138582820	rs3023117	7	34260676	2.33e-06	Trans
2210012G02Rik	scl066526.1_1-S	4	106636755	rs13477954	4	123004313	2.34e-06	Trans
1110012D08Rik	scl0073827.1_213-S	10	128202985	rs4165602	16	27351548	2.34e-06	Trans
1700007D05Rik	scl37671.3.1_35-S	10	84549235	rs13480677	10	84010482	2.35e-06	Cis
Ppm1a	scl019042.1_95-S	12	73702516	rs13477797	4	78662145	2.35e-06	Trans
Nolc1	scl0070769.2_129-S	19	46129174	rs13480139	9	35550054	2.36e-06	Trans
1700013L23Rik	scl19560.8.1_32-S	2	25320660	rs4166422	16	27995780	2.36e-06	Trans
Dlx6	scl30412.3.1_154-S	6	6813797	rs13459189	15	79552743	2.38e-06	Trans
Timm13a	scl20689.4.1_4-S	2	84627860	rs3023117	7	34260676	2.4e-06	Trans
BC021381	scl43917.11.1_43-S	13	55548939	rs13481319	12	16169162	2.4e-06	Trans
Ctsz	scl0064138.2_328-S	2	174070434	rs13482601	15	60943719	2.41e-06	Trans
1700064K09Rik	scl0076608.2_255-S	4	116493280	rs13477797	4	78662145	2.42e-06	Trans
1700021K19Rik	scl48541.22_313-S	16	32741454	rs13476548	2	65459332	2.42e-06	Trans
5730466P16Rik	scl40141.3_333-S	11	60680649	rs3023117	7	34260676	2.43e-06	Trans
Slc25a26	scl067582.10_107-S	6	94465811	rs3023117	7	34260676	2.48e-06	Trans
Rab35	scl077407.4_257-S	5	115892928	rs13482414	14	123410183	2.48e-06	Trans
Rtn4rl1	scl41270.2_525-S	11	75009978	rs13477797	4	78662145	2.51e-06	Trans
Crym	scl30734.8.1_4-S	7	119977533	rs4230027	13	101596757	2.55e-06	Trans
Timm13a	scl20689.4.1_4-S	2	84627860	rs3022888	2	84402978	2.59e-06	Cis
Hmox2	scl49476.8.9_25-S	16	4641617	rs4152838	16	4944770	2.59e-06	Cis
Slc4a9	scl52087.13.4_6-S	18	36654125	rs13483302	18	36773128	2.59e-06	Cis
Dyrk3	scl00226419.2_84-S	1	132955987	rs13477517	3	157988136	2.59e-06	Trans
4933404M02Rik	scl0066748.2_33-S	2	70309658	rs13459189	15	79552743	2.59e-06	Trans
Pank1	scl52531.6_219-S	19	34876892	rs13479054	6	134415560	2.6e-06	Trans
Cml4	scl068396.1_227-S	6	85796040	rs4221995	6	86388938	2.62e-06	Cis
Hao3	scl21771.9.1_67-S	3	99003638	rs4224133	3	101068343	2.62e-06	Cis
Car1	scl012346.3_14-S	3	14639664	rs13477797	4	78662145	2.62e-06	Trans
Lrp11	scl39172.7_550-S	10	7280007	rs13481886	13	76596222	2.63e-06	Trans
Hic2	scl0058180.2_11-S	16	17147150	rs13479179	7	31156791	2.65e-06	Trans
Lmna	scl016905.3_15-S	3	88568249	rs8237214	20	129943889	2.65e-06	Trans
Fem1b	scl35722.2_7-S	9	62589827	rs13480241	9	63991600	2.66e-06	Cis
Bckdhb	scl36650.13.1_185-S	9	83721868	rs13477134	3	58907119	2.66e-06	Trans
Homer2	scl026557.1_7-S	7	81483766	rs13479179	7	31156791	2.68e-06	Trans
Il1r1	scl000816.1_87-S	1	40169626	rs4227694	9	58060519	2.68e-06	Trans
1200016D23Rik	scl000974.1_4-S	1	165766465	rs13480835	11	3234215	2.69e-06	Trans
D4Ertd432e	scl069743.6_262-S	4	147648192	rs13478573	5	144008504	2.69e-06	Trans
Lrp4	scl20633.35.1_246-S	2	91258540	rs3023117	7	34260676	2.69e-06	Trans
Dhx8	scl40872.23.1_6-S	11	101549046	rs13482028	13	117370792	2.69e-06	Trans
Nudt2	scl25533.3.1_29-S	4	41653819	rs13477650	4	37673547	2.71e-06	Cis
BC057893	scl0272027.1_270-S	4	46135846	rs13482190	14	53154095	2.71e-06	Trans
Gsto1	scl53077.5.8_20-S	19	47908300	rs13482372	14	109997096	2.71e-06	Trans
Zadh2	scl51719.2_118-S	18	84222351	rs13479179	7	31156791	2.72e-06	Trans
Scn1b	scl000120.1_12-S	7	30825284	rs3670283	5	90270077	2.74e-06	Trans
D630044F24Rik	scl0382073.1_20-S	9	44161152	rs13478402	5	96430952	2.74e-06	Trans
Armcx1	scl54629.5_192-S	20	130064334	rs4167317	16	29259930	2.74e-06	Trans
Pold2	scl40552.11.1_156-S	11	5772183	rs3023385	11	6582805	2.75e-06	Cis
Hgd	scl49165.14.1_109-S	16	37507930	rs4166422	16	27995780	2.75e-06	Cis
BC003331	scl16174.14.1_64-S	1	152124739	rs13480188	9	50321489	2.75e-06	Trans
Gtf2h1	scl32648.17_169-S	7	46664145	rs13477797	4	78662145	2.76e-06	Trans
Parp6	scl36871.20.1_240-S	9	59415292	rs13481093	11	72366705	2.76e-06	Trans
Klrk1	scl28333.9.1_21-S	6	129577264	rs3724460	2	104014563	2.79e-06	Trans
Trpm2	scl37779.36.1_230-S	10	77312056	rs4227694	9	58060519	2.79e-06	Trans
Aatk	scl39250.15_28-S	11	119823401	rs3090660	7	50217097	2.79e-06	Trans
Tank	scl20876.12.1_41-S	2	61379422	rs6255362	5	119246943	2.8e-06	Trans
Reck	scl053614.23_117-S	4	43896630	rs13477399	3	129074794	2.82e-06	Trans
Lats2	scl0050523.1_281-S	14	56643772	rs13477797	4	78662145	2.84e-06	Trans
Snx24	scl51946.9_43-S	18	53371031	rs13483365	18	53518896	2.85e-06	Cis
Pmp22	scl0001394.1_56-S	11	62947705	rs13478402	5	96430952	2.86e-06	Trans
2310007B03Rik	scl16463.7.1_11-S	1	94981762	rs8239527	1	94906822	2.88e-06	Cis
LOC213233	scl28407.7.1_0-S	6	125189820	rs3023117	7	34260676	2.89e-06	Trans
Nlk	scl0018099.2_232-S	11	78383361	rs13481968	13	99958446	2.9e-06	Trans
Hist1h4f	scl00319157.1_0-S	13	21742527	rs13476383	2	23261347	2.92e-06	Trans
Stk19	scl50012.2.189_28-S	17	34432049	rs13477685	4	47392501	2.94e-06	Trans
A230106M15Rik	scl00231717.2_326-S	5	122109620	rs13476548	2	65459332	2.95e-06	Trans
2810013M15Rik	scl41280.17_8-S	11	74589717	rs13481093	11	72366705	2.97e-06	Cis
Dscr1l1	scl50699.8.1_77-S	17	43264906	rs13476695	2	110010541	2.97e-06	Trans
Scara3	scl45410.6_648-S	14	64874847	rs4165602	16	27351548	3e-06	Trans
Gns	scl38366.14_414-S	10	120768150	rs3023051	5	117479131	3.01e-06	Trans
1600023A02Rik	scl0003156.1_0-S	2	164253921	rs13476880	2	161581044	3.03e-06	Cis
Rad52	scl29572.9.1_67-S	6	119868333	rs13477556	4	10488585	3.03e-06	Trans
2310032D16Rik	scl0074182.2_93-S	2	132220525	rs6328970	6	80789855	3.05e-06	Trans
C1qr1	scl18542.4.1_65-S	2	148128092	rs13498649	18	36942941	3.05e-06	Trans
Ppp2r4	scl21088.14_336-S	2	30238059	rs4177892	16	40893267	3.05e-06	Trans
Insig2	scl000765.1_6-S	1	123131899	rs13479179	7	31156791	3.06e-06	Trans
Sppl3	scl27370.13_382-S	5	115272523	rs3023117	7	34260676	3.06e-06	Trans
Igsf11	scl49144.8.1_51-S	16	38821677	rs13481023	11	51854720	3.08e-06	Trans
0610007P22Rik	scl000093.1_57_REVCOMP-S	17	24967799	rs13477396	3	128336983	3.09e-06	Trans
Aqp7	scl0011832.2_50-S	4	41221917	rs13481339	5	12334938	3.09e-06	Trans
Fbxl16	scl0214931.6_73-S	17	25544015	rs13479678	8	32164574	3.09e-06	Trans
Smug1	scl46666.8.1_38-S	15	102981341	rs3023117	7	34260676	3.1e-06	Trans
Hpd	scl26063.14.1_2-S	5	123432596	rs6224637	5	123660070	3.11e-06	Cis
Dhx37	scl0208144.1_98-S	5	125703780	rs3023117	7	34260676	3.14e-06	Trans
2600017H08Rik	scl19174.6.1_6-S	2	68994735	rs6172138	18	49263622	3.14e-06	Trans
Aaas	scl0002545.1_6-S	15	102166291	rs6256752	5	20759298	3.15e-06	Trans
Zc3hdc8	scl18683.9.1_140-S	2	128617709	rs13476789	2	135225706	3.16e-06	Cis
Mcm10	scl19733.18.1_13-S	2	4906986	rs13483462	18	81352399	3.17e-06	Trans
2210412D01Rik	scl31078.5_227-S	7	83985541	rs6308296	2	4671228	3.17e-06	Trans
Tmc5	scl32145.20.1_15-S	7	118414228	rs13478623	6	9485705	3.17e-06	Trans
Tbrg1	scl36022.9.1_13-S	9	37398853	rs6222797	2	64919889	3.17e-06	Trans
AW124722	scl47648.13.1_3-S	15	85660110	rs13477989	4	132836442	3.17e-06	Trans
Rpl3l	scl51006.12.1_70-S	17	24460903	rs6198959	13	11155687	3.17e-06	Trans
1110061O04Rik	scl29636.20.1_18-S	6	113203670	rs13482115	14	27611703	3.2e-06	Trans
Akr1c18	scl44314.9.1_18-S	13	4131870	rs13478631	6	11226304	3.22e-06	Trans
Arhgap24	scl0004201.1_110-S	5	102721693	rs13482028	13	117370792	3.24e-06	Trans
Blvrb	scl32898.7.1_80-S	7	27156878	rs8236884	11	97056731	3.24e-06	Trans
Rarb	scl45880.8.1_22-S	14	15224106	rs13478402	5	96430952	3.24e-06	Trans
Olfr586	scl30933.2.1_243-S	7	102995650	rs3023117	7	34260676	3.25e-06	Trans
Pcaf	scl018519.18_103-S	17	53032244	rs13477821	4	86220990	3.25e-06	Trans
Picalm	scl32408.23_56-S	7	90005765	rs13481875	13	73587076	3.26e-06	Trans
Nrn1	scl44090.4_104-S	13	36733091	rs13481968	13	99958446	3.27e-06	Trans
Jmjd2b	scl50598.25_178-S	17	55959801	rs8259806	10	126759817	3.27e-06	Trans
Dkk3	scl30798.9_425-S	7	111907200	rs13479461	7	111739732	3.29e-06	Cis
Homez	scl0239099.1_64-S	14	53806939	rs13477994	4	134010974	3.29e-06	Trans
1110038M16Rik	scl25052.6.1_35-S	4	116749921	rs13476294	1	190145347	3.29e-06	Trans
Slc9a3r2	scl50205.8_548-S	17	24366888	rs13476999	3	18917541	3.29e-06	Trans
Srebp2	scl0020788.1_174-S	15	81974524	rs13476548	2	65459332	3.3e-06	Trans
Nsbp1	scl53904.6_21-S	20	105207828	rs3023117	7	34260676	3.3e-06	Trans
Bk	scl30758.8.1_56-S	7	118173005	rs6256752	5	20759298	3.31e-06	Trans
Sema4b	scl32481.15_623-S	7	80060360	rs3023117	7	34260676	3.33e-06	Trans
H47	scl32570.6.1_25-S	7	65958664	rs3669635	5	14507596	3.33e-06	Trans
Tra1	scl37659.18.259_11-S	10	86121428	rs13477556	4	10488585	3.34e-06	Trans
Aox1	scl17939.35.1_294-S	1	57974515	rs13480944	11	31492521	3.35e-06	Trans
Cyp4a14	scl23970.12_438-S	4	114984077	rs13459167	3	19325869	3.35e-06	Trans
Tm6sf2	scl33742.10.1_35-S	8	73001921	rs3023117	7	34260676	3.37e-06	Trans
Fbxl17	scl49708.14_0-S	17	62745733	rs13477239	3	85330653	3.39e-06	Trans
Rhbg	scl21981.10.1_35-S	3	88328801	rs13478000	4	135144390	3.4e-06	Trans
Slc29a3	scl37927.8.1_330-S	10	60111193	rs6182565	15	57342666	3.4e-06	Trans
0610009O20Rik	scl52041.11.1_81-S	18	38376233	rs3023117	7	34260676	3.4e-06	Trans
Cox6b	scl0110323.3_24-S	7	30325734	rs4165602	16	27351548	3.45e-06	Trans
Taf15	scl41136.13.1_30-S	11	83289303	rs3023117	7	34260676	3.47e-06	Trans
4930572J05Rik	scl47828.2.1_30-S	15	74548489	rs6406086	15	74204736	3.5e-06	Cis
1600020H07Rik	scl000370.1_1-S	14	30436235	rs13477715	4	55068825	3.5e-06	Trans
Bcr	scl0003865.1_8-S	10	74505374	rs13481339	5	12334938	3.52e-06	Trans
Slc20a1	scl20301.11_1-S	2	128890241	rs13478402	5	96430952	3.52e-06	Trans
AU042671	scl0269700.12_110-S	5	121546903	rs13482028	13	117370792	3.53e-06	Trans
Gfra1	scl014585.2_30-S	19	58288862	rs4222106	19	57086699	3.54e-06	Cis
Pep4	scl32792.15.1_2-S	7	34621153	rs13483738	20	44406887	3.56e-06	Trans
Chaf1b	scl48848.13.1_52-S	16	93772441	rs3700556	5	114907185	3.56e-06	Trans
Rab4a	scl019341.8_60-S	8	126692115	rs13480035	8	129238132	3.57e-06	Cis
Ceecam1	scl0099151.1_201-S	2	29691503	rs4165602	16	27351548	3.57e-06	Trans
Dtnb	scl43441.25.1_42-S	12	3572523	rs13480138	9	35265782	3.58e-06	Trans
Bbs4	scl35765.18_440-S	9	59120876	rs4227694	9	58060519	3.59e-06	Cis
Ndor1	scl19572.12_3-S	2	25066828	rs13478374	5	87700512	3.59e-06	Trans
Slc3a2	scl000473.1_5-S	19	8773927	rs13478402	5	96430952	3.6e-06	Trans
Nrxn1	scl0001711.1_8-S	17	89945405	rs13481560	12	82684697	3.61e-06	Trans
Ifi35	scl40880.4.1_8-S	11	101264571	rs13481194	11	101415112	3.62e-06	Cis
Adarb1	scl00110532.2_314-S	10	76734109	rs13478484	5	118526489	3.62e-06	Trans
Clk4	scl41598.17.1_21-S	11	51106594	rs8237214	20	129943889	3.64e-06	Trans
Gtf3c1	scl0233863.1_140-S	7	125432102	rs13482704	15	90251250	3.65e-06	Trans
Pafah1b3	scl31635.5.1_15-S	7	25003809	rs4226520	7	29490211	3.66e-06	Cis
A530065I17Rik	scl0319742.2_48-S	9	44806185	rs13477399	3	129074794	3.66e-06	Trans
Adam9	scl35003.22_120-S	8	26415157	rs13475914	1	71562928	3.66e-06	Trans
AI851464	scl18731.9_1-S	2	125254531	rs13477457	3	142374066	3.67e-06	Trans
Dap3	scl065111.1_137-S	3	89006730	rs4166422	16	27995780	3.68e-06	Trans
Lcmt1	scl000114.1_3-S	7	123169130	rs13481582	12	90563081	3.7e-06	Trans
1300014I06Rik	scl44104.6.1_30-S	13	34635305	rs13481747	13	32791389	3.71e-06	Cis
Zfp30	scl32836.5_532-S	7	29493549	rs6183172	3	84307578	3.71e-06	Trans
Csk	scl012988.1_164-S	9	57424784	rs4227694	9	58060519	3.72e-06	Cis
Erbb3	scl37355.3.1_6-S	10	127972317	rs13479965	8	108675831	3.73e-06	Trans
BC061259	scl32018.3_67-S	7	127560965	rs13480927	11	27728598	3.74e-06	Trans
Wbscr27	scl0079565.2_121-S	5	135217000	rs3023117	7	34260676	3.75e-06	Trans
Cog2	scl33184.17.37_9-S	8	127406876	rs13476548	2	65459332	3.75e-06	Trans
Rpp14	scl46641.9_62-S	14	6872246	rs13479172	7	29049106	3.75e-06	Trans
BC026744	scl26046.6_19-S	5	124265259	rs4227694	9	58060519	3.76e-06	Trans
Homez	scl0239099.1_64-S	14	53806939	rs13478460	5	111512036	3.78e-06	Trans
Htr1d	scl24813.3_604-S	4	135695602	rs13459168	3	79700980	3.78e-06	Trans
Ctns	scl083429.1_139-S	11	72999328	rs6288403	12	91376149	3.83e-06	Trans
Dhx40	scl39775.19.1_132-S	11	86585947	rs13480677	10	84010482	3.84e-06	Trans
Samd10	scl18198.5_227-S	2	181524625	rs13479516	7	127575082	3.85e-06	Trans
AI194308	scl00101497.2_226-S	7	28068364	rs13482028	13	117370792	3.86e-06	Trans
Cutl1	scl0004016.1_381-S	5	136532763	rs13478546	5	136818237	3.87e-06	Cis
Apoc1	scl00021.1_10-S	7	18848006	rs4166422	16	27995780	3.88e-06	Trans
Rabl2a	scl068708.1_138-S	15	89410303	rs13482700	15	89402220	3.9e-06	Cis
Evc2	scl27883.20.1_30-S	5	37626736	rs13476294	1	190145347	3.93e-06	Trans
Uap1	scl15961.15.1_3-S	1	171978678	rs13482700	15	89402220	3.94e-06	Trans
1110019C08Rik	scl49010.6_349-S	16	58670561	rs3023117	7	34260676	3.94e-06	Trans
Hexa	scl36873.16.1_34-S	9	59337673	rs13477688	4	48052721	3.99e-06	Trans
Ssb4	scl35482.3.1_198-S	9	96752835	rs3023033	5	7169424	4.01e-06	Trans
Hal	scl38547.21.1_21-S	10	92918567	rs13477797	4	78662145	4.01e-06	Trans
Lzf	scl066049.1_83-S	16	4924050	rs13480138	9	35265782	4.03e-06	Trans
Pou5f1	scl0001667.1_341-S	17	35114104	rs13481908	13	82539756	4.04e-06	Trans
Extl3	scl054616.1_2-S	14	64006173	rs13482601	15	60943719	4.04e-06	Trans
Pdrg1	scl068559.1_22-S	2	152700331	rs13477228	3	82522092	4.05e-06	Trans
Tubgcp3	scl35088.19_67-S	8	12614254	rs4177892	16	40893267	4.06e-06	Trans
Pcdhb2	scl0093873.2_254-S	18	37420822	rs13477797	4	78662145	4.07e-06	Trans
Aco2	scl011429.19_155-S	15	81699718	rs13480138	9	35265782	4.07e-06	Trans
Cdkn2c	scl23992.2.1_33-S	4	109158808	rs8255195	18	60874480	4.08e-06	Trans
Fbxo36	scl17733.6.1_38-S	1	84718898	rs13477701	4	51107861	4.09e-06	Trans
Ddx24	scl42112.9.1_0-S	12	103809032	rs13475914	1	71562928	4.09e-06	Trans
BC018399	scl39832.12.1_105-S	11	82716963	rs13481119	11	79363393	4.1e-06	Cis
4933427L07Rik	scl51764.24.1_222-S	18	75144141	rs13479179	7	31156791	4.11e-06	Trans
Rad52b	scl40876.7.1_108-S	11	101444039	rs13481194	11	101415112	4.12e-06	Cis
Kbtbd4	scl0003083.1_1-S	2	90705625	rs13478882	6	89630673	4.12e-06	Trans
Kif3a	scl0016568.1_42-S	11	53410826	rs13478397	5	94514441	4.13e-06	Trans
Tmprss4	scl35930.13.1_56-S	9	44924392	rs13480714	10	93477084	4.14e-06	Trans
1810037G04Rik	scl21817.6.1_28-S	3	96281993	rs4165602	16	27351548	4.16e-06	Trans
Acat2	scl0110460.1_24-S	17	12767369	rs13476540	2	63373691	4.17e-06	Trans
4930562C15Rik	scl1386.7.1_155-S	16	4750817	rs13482618	15	65688260	4.18e-06	Trans
Arl8	scl21260.7_101-S	2	14967149	rs4227694	9	58060519	4.19e-06	Trans
Pep4	scl32792.15.1_2-S	7	34621153	rs6316813	19	11389268	4.19e-06	Trans
5730593N15Rik	scl40626.1.1_194-S	11	120475247	rs13477549	4	8730859	4.19e-06	Trans
Klf1	scl33570.4.1_25-S	8	87792033	rs13477797	4	78662145	4.2e-06	Trans
Tex292	scl33380.18.1_13-S	8	109782763	rs3023117	7	34260676	4.24e-06	Trans
Slc27a1	scl33695.16.1_25-S	8	74497916	rs13477529	3	146019140	4.25e-06	Trans
F10	scl34064.10_3-S	8	13037299	rs4165602	16	27351548	4.25e-06	Trans
Abhd8	scl34676.6_69-S	8	74386172	rs8251139	20	147573274	4.25e-06	Trans
Pigt	18S_rRNA_X00686_523-S	2	164188725	rs13478484	5	118526489	4.26e-06	Trans
2410001E19Rik	scl37132.7_178-S	9	35017536	rs8279182	15	83960915	4.27e-06	Trans
4632409L19Rik	scl068142.2_67-S	2	119064478	rs13480239	9	63609066	4.29e-06	Trans
Chpt1	scl0003820.1_78-S	10	87903329	rs13481339	5	12334938	4.3e-06	Trans
Lrp5	scl016973.22_185-S	19	3584836	rs13481321	12	16705837	4.3e-06	Trans
BC020354	scl0237107.1_138-S	20	146323851	rs13481876	13	73760054	4.3e-06	Trans
Zfp336	scl20159.6_23-S	2	148372605	rs13477797	4	78662145	4.3e-06	Trans
Trip12	scl014897.1_33-S	1	84603331	rs13475914	1	71562928	4.33e-06	Trans
Fpgs	scl014287.1_4-S	2	32504619	rs8260536	1	137622183	4.34e-06	Trans
Sds	scl27295.8.1_2-S	5	120737164	rs13480881	11	14278767	4.35e-06	Trans
Fcrl3	scl17239.5.1_240-S	1	172855601	rs3090340	1	172250433	4.36e-06	Cis
Aldrl6	scl47618.10.1_16-S	15	89162230	rs6163041	15	87530696	4.36e-06	Cis
Fbxw9	scl33562.10.1_132-S	8	87950233	rs13481339	5	12334938	4.38e-06	Trans
Bckdhb	scl36650.13.1_185-S	9	83721868	rs13477546	4	7682680	4.39e-06	Trans
B430104H02Rik	scl18705.7.9_1-S	2	127127657	rs6369977	2	126125504	4.4e-06	Cis
Ntn3	scl018209.1_33-S	17	23906155	rs3724460	2	104014563	4.42e-06	Trans
Olfr1136	scl0258653.1_88-S	2	87493787	rs3143279	2	106150277	4.43e-06	Trans
D19Ertd737e	scl000485.1_77-S	19	60253249	rs13480306	9	82007731	4.43e-06	Trans
Hsd17b13	scl0243168.1_11-S	5	104195742	rs13482636	15	69461078	4.43e-06	Trans
D030051D21	scl0214552.1_161-S	9	45517953	rs13478396	5	94232188	4.44e-06	Trans
Mro	scl0071263.2_208-S	18	73984763	rs13477797	4	78662145	4.45e-06	Trans
Celsr1	scl012614.2_32-S	15	85728699	rs13483166	17	91598717	4.46e-06	Trans
A230050P20Rik	scl37239.6.39_1-S	9	20619103	rs13482601	15	60943719	4.48e-06	Trans
Fbxl12	scl0003599.1_3-S	9	20388188	rs6338896	18	58683247	4.5e-06	Trans
4930563C04Rik	scl39996.17.1192_12-S	11	70209079	rs13482706	15	90825617	4.51e-06	Trans
AW491445	scl0107375.1_234-S	19	5878466	rs13480241	9	63991600	4.52e-06	Trans
Lum	scl38510.3.1_11-S	10	96995491	rs13478460	5	111512036	4.52e-06	Trans
Cyp2d9	scl47686.9.1_164-S	15	82280158	rs13479576	17	21695529	4.54e-06	Trans
Cldn2	scl0012738.2_49-S	20	135147192	rs13484035	20	136323087	4.56e-06	Cis
1700023M03Rik	scl069435.3_112-S	10	90512870	rs13482438	15	13095258	4.6e-06	Trans
Polr2g	scl52776.8.1_198-S	19	8860173	rs13480488	10	8934507	4.6e-06	Trans
A530065I17Rik	scl0319742.2_48-S	9	44806185	rs13459120	10	35728462	4.62e-06	Trans
Emp2	scl48775.5_265-S	16	10195337	rs3023117	7	34260676	4.62e-06	Trans
Hist2h2aa1	scl0015267.2_328-S	3	96325263	rs4224039	3	87456535	4.63e-06	Cis
Adam23	scl000907.1_9-S	1	63380180	rs4175233	16	38923808	4.64e-06	Trans
Cdkl5	scl53651.15.1_42-S	20	156128584	rs13480241	9	63991600	4.67e-06	Trans
Glo1	scl50087.9.265_72-S	17	30319878	rs6369977	2	126125504	4.69e-06	Trans
Scarb1	scl020778.1_265-S	5	125570084	rs4225482	5	122811281	4.71e-06	Cis
Sh3md2	scl000575.1_1731-S	8	64116351	rs13482340	14	100280033	4.73e-06	Trans
Col9a3	scl19784.32.1_29-S	2	180527630	rs13477797	4	78662145	4.73e-06	Trans
Otub1	scl52894.8_133-S	19	7265250	rs13481319	12	16169162	4.73e-06	Trans
1110008L20Rik	scl45482.13_126-S	14	56870388	rs13478402	5	96430952	4.74e-06	Trans
Itga3	scl39694.29_139-S	11	94860566	rs13482028	13	117370792	4.76e-06	Trans
St7	scl30353.21.1_7-S	6	17644032	rs13479517	7	127781650	4.77e-06	Trans
Sf3b1	scl16746.24_37-S	1	54929714	rs13480172	9	45988348	4.79e-06	Trans
Fbxo38	scl51350.23.1_4-S	18	62629529	rs3023117	7	34260676	4.79e-06	Trans
BC060631	scl33277.4_326-S	8	119829385	rs13480007	8	119289327	4.8e-06	Cis
4632433K11Rik	scl33119.1.1_6-S	7	4637165	rs13481337	5	11974063	4.81e-06	Trans
V1rc20	scl1660.1.1_213-S	6	56931933	rs13477797	4	78662145	4.85e-06	Trans
AI662250	scl49759.5_3-S	17	56399062	rs3700241	7	139639693	4.85e-06	Trans
Cltb	scl43941.6_46-S	13	54602561	rs13477279	3	98070219	4.86e-06	Trans
Nrn1	scl44090.4_104-S	13	36733091	rs13481339	5	12334938	4.86e-06	Trans
Otub2	scl0068149.1_319-S	12	103789755	rs8252339	7	45000692	4.87e-06	Trans
Csnk1e	scl027373.3_30-S	15	79245107	rs3023117	7	34260676	4.87e-06	Trans
Qtrtd1	scl48463.11_73-S	16	43780739	rs13481542	12	77511070	4.88e-06	Trans
Timm8b	scl030057.2_1-S	9	50356143	rs3023117	7	34260676	4.89e-06	Trans
2310042P20Rik	scl071919.4_35-S	15	97503132	rs13477688	4	48052721	4.91e-06	Trans
Gnpda2	scl0067980.2_203-S	5	69852245	rs8236884	11	97056731	4.92e-06	Trans
Atpaf2	scl40146.10.1_50-S	11	60216971	rs13475914	1	71562928	4.92e-06	Trans
Ilvbl	scl0003808.1_9-S	10	77977671	rs8259806	10	126759817	4.98e-06	Trans
Mmp14	scl46305.13_322-S	14	53385824	rs3023117	7	34260676	5.02e-06	Trans
Scamp5	scl35792.9_485-S	9	57241807	rs13478363	5	84910645	5.04e-06	Trans
Crat	scl0012908.2_4-S	2	30222480	rs13480138	9	35265782	5.05e-06	Trans
Galnt11	scl28023.13.1_30-S	5	24732958	rs13476595	2	79752167	5.05e-06	Trans
D19Ertd737e	scl000485.1_77-S	19	60253249	rs13481825	13	57450061	5.08e-06	Trans
1110032N12Rik	scl0068730.1_249-S	11	120605292	rs4166422	16	27995780	5.08e-06	Trans
A930009M04Rik	scl00320806.1_195-S	13	98238636	rs3023117	7	34260676	5.09e-06	Trans
Dnase1l3	scl45915.9_517-S	14	6757066	rs3023117	7	34260676	5.09e-06	Trans
Git2	scl026431.1_24-S	5	114988410	rs4165602	16	27351548	5.1e-06	Trans
Ncoa5	scl18338.8_547-S	2	164691562	rs13476791	2	135555681	5.11e-06	Trans
Aadat	scl33796.16.1_75-S	8	63398266	rs6182565	15	57342666	5.11e-06	Trans
Cldn10	scl45960.1.17_5-S	14	117701416	rs13475914	1	71562928	5.11e-06	Trans
Maob	scl54377.16.1_8-S	20	15866998	rs13479314	7	68264990	5.11e-06	Trans
Scamp5	scl35792.9_485-S	9	57241807	rs6323879	15	73414574	5.12e-06	Trans
Bsf3	scl056708.1_17-S	19	4214392	rs13477797	4	78662145	5.15e-06	Trans
4930451A13Rik	scl067581.1_259-S	16	57090221	rs13477517	3	157988136	5.15e-06	Trans
Rpp14	scl46641.9_62-S	14	6872246	rs13483898	20	94126732	5.15e-06	Trans
Zfp339	scl0003007.1_111-S	2	143996616	rs13481337	5	11974063	5.17e-06	Trans
Sox9	scl40760.4_18-S	11	112598314	rs3023117	7	34260676	5.17e-06	Trans
Pcsk4	scl34147.4.1_61-S	10	79724431	rs6313405	9	60170988	5.19e-06	Trans
Gpt2	scl33556.12_71-S	8	88382690	rs13480138	9	35265782	5.21e-06	Trans
1500019C06Rik	scl28047.15_452-S	5	23297809	rs13482893	17	15446867	5.22e-06	Trans
Abhd4	scl46309.9_175-S	14	53212193	rs3023117	7	34260676	5.22e-06	Trans
Ndrg4	scl0234593.14_96-S	8	98567215	rs13477797	4	78662145	5.25e-06	Trans
Ninj1	scl44797.9.1_24-S	13	49199466	rs13475914	1	71562928	5.25e-06	Trans
4921528G01Rik	scl000996.1_9-S	1	158643437	rs13477549	4	8730859	5.26e-06	Trans
Nit1	scl000063.1_0-S	1	173177253	rs3023117	7	34260676	5.28e-06	Trans
1110037F02Rik	scl0002796.1_20-S	4	11413186	rs13475907	1	68008647	5.28e-06	Trans
2410015B03Rik	scl52082.9.1_8-S	18	36861042	rs13476395	2	27153130	5.28e-06	Trans
E330036I19Rik	scl0231871.16_33-S	5	143728564	rs3669635	5	14507596	5.29e-06	Trans
5730405M13Rik	scl27225.5.1_0-S	5	124372956	rs3681847	2	11984401	5.29e-06	Trans
Trmt1	scl0002584.1_7-S	15	85707086	rs13481337	5	11974063	5.3e-06	Trans
Gpam	scl0014732.2_168-S	19	55122034	rs13481939	13	91357924	5.3e-06	Trans
Ela2	scl013706.2_82-S	4	141087038	rs8260738	4	141098247	5.32e-06	Cis
Cyp7a1	scl24578.6.1_109-S	4	6192759	rs13479662	8	28372791	5.32e-06	Trans
Bdh	scl0001859.1_11-S	16	31342041	rs3700241	7	139639693	5.35e-06	Trans
2610101N10Rik	scl067958.2_9-S	9	95269754	rs3024135	6	139957634	5.37e-06	Trans
1200003C05Rik	scl0104771.9_30-S	12	73004707	rs3023117	7	34260676	5.39e-06	Trans
6530411B15Rik	scl41166.7_90-S	11	80626610	rs13476119	1	136027124	5.4e-06	Trans
0610007H07Rik	scl38374.10.1_58-S	10	119611886	rs13480792	10	119810881	5.41e-06	Cis
Apcs	scl15913.2.1_30-S	1	174730637	rs13459167	3	19325869	5.41e-06	Trans
Clpx	scl36809.14.1_41-S	9	65092314	rs6356329	8	61936092	5.43e-06	Trans
2810012G03Rik	scl066306.4_122-S	18	34884880	rs13477715	4	55068825	5.45e-06	Trans
Scamp2	scl36902.11_284-S	9	57359117	rs6182565	15	57342666	5.47e-06	Trans
Phf7	scl45763.11.1_0-S	14	30066705	rs13482372	14	109997096	5.48e-06	Trans
D1Ertd396e	scl0052477.2_74-S	1	192629160	rs3681847	2	11984401	5.48e-06	Trans
Pdgfb	scl46949.8_253-S	15	79823129	rs13480239	9	63609066	5.48e-06	Trans
Gtf3c1	scl0233863.1_140-S	7	125432102	rs13480188	9	50321489	5.5e-06	Trans
BC003266	scl24944.2_480-S	4	126746145	rs13476548	2	65459332	5.5e-06	Trans
Unc93b	scl52793.9.1_8-S	19	3935219	rs13477685	4	47392501	5.5e-06	Trans
Krtap5-4	scl050775.1_57-S	7	142112985	rs3724460	2	104014563	5.51e-06	Trans
Gosr2	scl39475.6_48-S	11	103492939	rs13481388	12	35347119	5.51e-06	Trans
Abhd2	scl054608.13_1-S	7	79146779	rs13476395	2	27153130	5.52e-06	Trans
Mrps17	scl066258.4_19-S	5	130030236	rs6412631	2	77017104	5.55e-06	Trans
Hdhd3	scl24262.3_152-S	4	61985373	rs8237214	20	129943889	5.55e-06	Trans
Nr1i3	scl000062.1_31_REVCOMP-S	1	173050645	rs4166422	16	27995780	5.56e-06	Trans
Mtl5	scl52788.9.1_0-S	19	3388869	rs13478454	5	109289319	5.57e-06	Trans
6030445D17Rik	scl24812.1.2_237-S	4	135734326	rs13478017	4	138941784	5.58e-06	Cis
Scarb1	scl020778.1_265-S	5	125570084	rs13479397	7	90344274	5.58e-06	Trans
D15Ertd366e	scl065970.1_40-S	15	99607455	rs13478374	5	87700512	5.58e-06	Trans
1110012N22Rik	scl39226.2.178_25-S	11	120462122	rs3143279	2	106150277	5.58e-06	Trans
Hps4	scl0192232.13_96-S	5	112583398	rs13482601	15	60943719	5.59e-06	Trans
Pofut2	scl0080294.2_302-S	10	76703016	rs13482636	15	69461078	5.6e-06	Trans
Ccm2	scl41854.11.8_46-S	11	6446959	rs13480857	11	8040593	5.61e-06	Cis
Wbp1	scl28804.3_1-S	6	83084706	rs13481194	11	101415112	5.61e-06	Trans
Magee1	scl54702.1.23_260-S	20	101323115	rs4166422	16	27995780	5.61e-06	Trans
Elavl4	scl0015572.1_330-S	4	109701669	rs6230993	18	39588411	5.62e-06	Trans
BC003331	scl16174.14.1_64-S	1	152124739	rs4228593	11	20138786	5.62e-06	Trans
5730502D15Rik	scl067976.11_22-S	15	88903837	rs6163041	15	87530696	5.63e-06	Cis
1200013B22Rik	scl17480.9.1_6-S	1	134143684	rs4222622	1	133495407	5.63e-06	Cis
Pter	scl0019212.2_101-S	2	12841977	rs6356329	8	61936092	5.63e-06	Trans
1200013B08Rik	scl54952.8_631-S	20	44391154	rs13483738	20	44406887	5.65e-06	Cis
Nlgn2	scl0216856.1_260-S	11	69639317	rs13482028	13	117370792	5.66e-06	Trans
6430559E15Rik	scl068180.6_62-S	4	117857946	rs13479179	7	31156791	5.67e-06	Trans
4933408F15	scl0231510.14_8-S	5	101086598	rs13481875	13	73587076	5.68e-06	Trans
Apom	scl49994.7.1_30-S	17	34737057	rs13480205	9	54328206	5.68e-06	Trans
Tmem8	scl0001696.1_24-S	17	25840917	rs8236884	11	97056731	5.7e-06	Trans
Cryzl1	scl066609.1_124-S	16	91578183	rs13478296	5	61292184	5.7e-06	Trans
BC037034	scl0231807.1_240-S	5	138489448	rs13477715	4	55068825	5.71e-06	Trans
Rrm1	scl32275.19.1_102-S	7	102315638	rs13482636	15	69461078	5.73e-06	Trans
Susd2	scl37815.13.4_0-S	10	75080339	rs13479884	8	90549450	5.73e-06	Trans
Deb1	scl026901.3_41-S	9	121559084	rs4166422	16	27995780	5.74e-06	Trans
Anapc5	scl059008.1_54-S	5	123048086	rs3023057	5	125963523	5.76e-06	Cis
Mia2	scl43181.4.1_246-S	12	60013812	rs13481864	13	69906140	5.77e-06	Trans
Rngtt	scl024018.16_30-S	4	33638989	rs13480276	9	73638298	5.78e-06	Trans
1500002M01Rik	scl39416.15_560-S	11	106982741	rs8237214	20	129943889	5.78e-06	Trans
Nkx2-5	scl50145.2_248-S	17	26566254	rs13481337	5	11974063	5.8e-06	Trans
Cd14	scl51506.2_48-S	18	36851038	rs6257041	3	39280673	5.83e-06	Trans
Wbp5	scl022381.3_136-S	20	131591484	rs13477797	4	78662145	5.84e-06	Trans
BC023741	scl0209200.1_109-S	16	35846258	rs13477043	3	31671455	5.85e-06	Trans
Mgat4b	scl0001354.1_37-S	11	50069000	rs13481154	11	90157955	5.86e-06	Trans
2610034H20Rik	scl31159.5.1_13-S	7	78700987	rs13477504	3	154259860	5.88e-06	Trans
2410015B03Rik	scl52082.9.1_8-S	18	36861042	rs4177892	16	40893267	5.88e-06	Trans
2310003C23Rik	scl19783.6_7-S	2	180639675	rs13475914	1	71562928	5.9e-06	Trans
9130404D14Rik	scl21049.17_300-S	2	32698204	rs13476424	2	34223447	5.92e-06	Cis
Top1	scl0021969.2_45-S	2	160337671	rs13477797	4	78662145	5.92e-06	Trans
Bhlhb9	scl54620.5_512-S	20	131235266	rs6257272	5	77961974	5.92e-06	Trans
Capn10	scl023830.13_151-S	1	94764782	rs13481023	11	51854720	5.93e-06	Trans
2810437L13Rik	scl0068033.1_52-S	5	139591458	rs13478563	5	141639933	5.99e-06	Cis
Pet112l	scl23040.14.1_27-S	3	85660056	rs13477239	3	85330653	6e-06	Cis
Mapk3	scl026417.10_0-S	7	126550780	rs13480927	11	27728598	6e-06	Trans
Gtpbp2	scl50683.12_301-S	17	45624652	rs3023117	7	34260676	6e-06	Trans
H2-Q7	scl015018.6_2-S	17	35002152	rs8242283	17	33797859	6.01e-06	Cis
Vamp4	scl17296.11_403-S	1	164407398	rs4226520	7	29490211	6.01e-06	Trans
Trh	scl28676.3_567-S	6	92207566	rs6230993	18	39588411	6.01e-06	Trans
Smyd4	scl41266.11.1_55-S	11	75164693	rs13478092	5	3601412	6.01e-06	Trans
Dtx3	scl37395.7.349_6-S	10	126593913	rs13480805	10	123136718	6.03e-06	Cis
Fbxo46	scl33009.3_512-S	7	18278392	rs13482601	15	60943719	6.03e-06	Trans
Hes6	scl000908.1_4-S	1	93241889	rs13477980	4	129997724	6.04e-06	Trans
0610042C05Rik	scl38252.13.42_0-S	10	5914207	rs13480550	10	24969773	6.06e-06	Trans
Pkd2	scl27505.17_595-S	5	104699752	rs13477549	4	8730859	6.09e-06	Trans
Xlkd1	scl30808.6_306-S	7	110641788	rs13476135	1	140436408	6.12e-06	Trans
Atf5	scl31408.4_131-S	7	44680299	rs13480289	9	77288913	6.12e-06	Trans
AI428855	scl0107173.1_330-S	19	7005114	rs13483505	19	5047572	6.14e-06	Cis
Cldn10	scl000316.1_269-S	14	117701416	rs13476383	2	23261347	6.15e-06	Trans
Gdi3	scl014569.11_60-S	13	3537379	rs13482509	15	31986757	6.15e-06	Trans
4432405B04Rik	scl27216.15.1_27-S	5	124859367	rs6230993	18	39588411	6.15e-06	Trans
Ptpn9	scl36912.14_1-S	9	56793105	rs4167317	16	29259930	6.15e-06	Trans
1110020P15Rik	scl40580.5.1_111-S	11	4601979	rs4165602	16	27351548	6.15e-06	Trans
Cpd	scl0012874.1_259-S	11	76598184	rs13476395	2	27153130	6.18e-06	Trans
Gcdh	scl34554.11.1_42-S	8	87776714	rs6182565	15	57342666	6.18e-06	Trans
Mustn1	scl46503.3.1_8-S	14	29708549	rs13477688	4	48052721	6.18e-06	Trans
Sgpl1	scl37923.18_59-S	10	60494001	rs13480927	11	27728598	6.19e-06	Trans
Cpsf4	scl26987.8.1779_4-S	5	145420751	rs13477685	4	47392501	6.2e-06	Trans
Ivns1abp	scl000898.1_12-S	1	153106716	rs13476562	2	69817380	6.22e-06	Trans
AI553587	scl0103784.8_117-S	11	17059266	rs13478402	5	96430952	6.22e-06	Trans
Repin1	scl058887.4_0-S	6	48523513	rs8236884	11	97056731	6.22e-06	Trans
Hgs	scl40633.20.1_6-S	11	120283765	rs13479517	7	127781650	6.22e-06	Trans
Ppp2r5d	scl021770.4_4-S	17	46146183	rs13476548	2	65459332	6.27e-06	Trans
Srebp2	scl0020788.1_174-S	15	81974524	rs3023117	7	34260676	6.28e-06	Trans
Ak2	scl24926.6.1_18-S	4	128495528	rs13477517	3	157988136	6.29e-06	Trans
Slc2a9	scl26665.22_394-S	5	38637555	rs4177892	16	40893267	6.29e-06	Trans
Rras2	scl066922.3_13-S	7	113837969	rs13480925	11	27225266	6.3e-06	Trans
AI467484	scl16025.6_102-S	1	165221584	rs4228098	10	8312145	6.32e-06	Trans
Srd5a2l	scl27696.10_114-S	5	77215052	rs13480241	9	63991600	6.34e-06	Trans
Papd4	scl0100715.12_2-S	13	94248153	rs13479091	6	147444970	6.39e-06	Trans
D9Ertd392e	scl0072278.1_319-S	9	72782710	rs3673722	11	13574420	6.42e-06	Trans
C9	scl48122.9.2_1-S	15	6392548	rs13482048	14	7810217	6.46e-06	Trans
Scamp5	scl0003462.1_87-S	9	57241807	rs6213083	2	3942106	6.48e-06	Trans
Slc5a1	scl0020537.2_143-S	5	33421091	rs13480081	9	16126414	6.48e-06	Trans
Ndst2	scl45842.16.1_36-S	14	19512289	rs3023117	7	34260676	6.48e-06	Trans
2610204L23Rik	scl067163.2_42-S	11	105979424	rs13479179	7	31156791	6.49e-06	Trans
Rrm1	scl32275.19.1_102-S	7	102315638	rs13478429	5	103150833	6.51e-06	Trans
Sbds	scl25991.5.1_3-S	5	130530438	rs13480929	11	28095395	6.53e-06	Trans
Abcc3	scl39713.31.1_94-S	11	94159385	rs13459167	3	19325869	6.53e-06	Trans
Vegfb	scl52906.7.1_110-S	19	7049516	rs13479397	7	90344274	6.54e-06	Trans
D930036F22Rik	scl00320487.1_23-S	12	52797493	rs13481611	12	99981077	6.55e-06	Trans
Sfxn2	scl000471.1_4-S	19	46626676	rs13476339	2	8237600	6.55e-06	Trans
Tek	scl25278.23_305-S	4	94231313	rs4165602	16	27351548	6.55e-06	Trans
Sox9	scl40760.4_18-S	11	112598314	rs4166422	16	27995780	6.55e-06	Trans
Rabl4	scl0002439.1_13-S	15	77986715	rs13482681	15	83865252	6.56e-06	Cis
Gpr49	scl37484.18.1_30-S	10	114855736	rs13476501	2	52635610	6.58e-06	Trans
4930402H24Rik	scl00228602.2_5-S	2	130397641	rs4227694	9	58060519	6.62e-06	Trans
Mak	scl0017152.2_183-S	13	41036094	rs4229511	12	100610610	6.63e-06	Trans
Cdipt	scl32044.6_195-S	7	126767062	rs13482601	15	60943719	6.67e-06	Trans
Defb1	scl34009.2.1_30-S	8	23242144	rs13477797	4	78662145	6.69e-06	Trans
Hspd1	scl000928.1_86-S	1	55022380	rs6155595	6	148055560	6.7e-06	Trans
BC022641	scl33400.27.1_21-S	8	108770080	rs13482601	15	60943719	6.72e-06	Trans
4930570C03Rik	scl47561.6_103-S	15	97612453	rs3023117	7	34260676	6.72e-06	Trans
MTERF	scl0208595.2_271-S	5	4198373	rs13478097	5	5688755	6.73e-06	Cis
Xpo6	scl30696.27.1_29-S	7	125893415	rs3023117	7	34260676	6.74e-06	Trans
Tle1	scl021885.1_30-S	4	71603503	rs13480714	10	93477084	6.75e-06	Trans
Axin2	scl40778.15_394-S	11	108736456	rs13479902	8	91218742	6.76e-06	Trans
Ddx47	scl0001184.1_52-S	6	134977313	rs13481512	12	69148870	6.77e-06	Trans
Scmh1	scl0029871.2_145-S	4	119950878	rs4227694	9	58060519	6.77e-06	Trans
Gus	scl25993.7.1_14-S	5	130273725	rs13477821	4	86220990	6.77e-06	Trans
Ugt1a6	scl000797.1_375-S	1	89901971	rs13475967	1	89320807	6.78e-06	Cis
Farp1	scl00223254.1_50-S	14	120237192	rs13482601	15	60943719	6.79e-06	Trans
2310036D22Rik	scl0071900.2_287-S	6	13019842	rs13478396	5	94232188	6.85e-06	Trans
Zfp295	scl0114565.1_16-S	16	98102306	rs4220927	16	95114091	6.86e-06	Cis
Rnf7	scl35488.3_0-S	9	96280305	rs6208271	10	10589187	6.87e-06	Trans
Itgae	scl0001358.1_1-S	11	72906778	rs13480365	9	98388663	6.89e-06	Trans
Arfrp1	scl0003291.1_0-S	2	181287240	rs13480881	11	14278767	6.89e-06	Trans
Csda	scl0001218.1_87-S	6	131330551	rs6256752	5	20759298	6.9e-06	Trans
C1rl	scl29523.5.1_4-S	6	124458753	rs13479017	6	125662536	6.91e-06	Cis
Cldn10	scl000293.1_16-S	14	117701416	rs13481183	11	99060064	6.91e-06	Trans
Psmb7	scl0003171.1_33-S	2	38410046	rs13480881	11	14278767	6.92e-06	Trans
Sumo1	scl0022218.1_0-S	1	59584746	rs13477797	4	78662145	6.92e-06	Trans
D4Ertd89e	scl25420.7.1_19-S	4	53847162	rs8236884	11	97056731	6.93e-06	Trans
D1Ertd251e	scl17258.8_12-S	1	168215975	rs8237214	20	129943889	6.94e-06	Trans
Pml	scl0003446.1_7-S	9	58016222	rs6256752	5	20759298	6.95e-06	Trans
Paip2	scl067869.4_264-S	18	35724641	rs13476339	2	8237600	7e-06	Trans
Atox1	scl40204.6.1_30-S	11	55293924	rs13481032	11	54565269	7.05e-06	Cis
Zfp467	scl0068910.2_247-S	6	48357386	rs6346101	18	68639843	7.05e-06	Trans
Ddx47	scl29434.9.1_30-S	6	134977313	rs6361142	7	16807836	7.08e-06	Trans
Gtf3c1	scl0233863.1_140-S	7	125432102	rs13483898	20	94126732	7.1e-06	Trans
Pyp	scl38868.13.1_10-S	10	61043978	rs13479054	6	134415560	7.11e-06	Trans
Trp53	scl41368.8.97_6-S	11	69396600	rs3023117	7	34260676	7.12e-06	Trans
Mdm1	scl0003856.1_12-S	10	117532014	rs13476831	2	149165591	7.13e-06	Trans
Hgfac	scl27904.14.1_131-S	5	35358417	rs13478175	5	33905035	7.16e-06	Cis
Dvl1	scl0002705.1_5-S	4	154691212	rs4227694	9	58060519	7.2e-06	Trans
Zfp162	scl0022668.2_279-S	19	6363945	rs8236884	11	97056731	7.2e-06	Trans
Paox	scl00052.1_165-S	7	139977004	rs3700241	7	139639693	7.21e-06	Cis
Coxvib2	scl31804.3.1_22-S	7	4354881	rs13482467	15	20409290	7.21e-06	Trans
Rtn4	scl0068585.2_67-S	11	29592947	rs13480835	11	3234215	7.22e-06	Trans
Lasp1	scl0016796.1_242-S	11	97615762	rs3023117	7	34260676	7.22e-06	Trans
0610042C05Rik	scl38252.13.42_0-S	10	5914207	rs13477517	3	157988136	7.22e-06	Trans
Tdrkh	scl072634.6_30-S	3	94498700	rs13480239	9	63609066	7.23e-06	Trans
Ncoa5	scl18338.8_547-S	2	164691562	rs13482601	15	60943719	7.23e-06	Trans
Iapp	scl29386.3.1_1-S	6	142255650	rs13482922	17	24238985	7.25e-06	Trans
5930416I19Rik	scl072440.1_180-S	6	128322979	rs13478546	5	136818237	7.26e-06	Trans
Arih2	scl0023807.1_130-S	9	108460279	rs3023117	7	34260676	7.28e-06	Trans
C230093N12Rik	scl098952.11_256-S	2	32357341	rs3023117	7	34260676	7.29e-06	Trans
Coxvib2	scl31804.3.1_22-S	7	4354881	rs3719573	6	65358843	7.29e-06	Trans
Glb1	scl0012091.2_274-S	9	114249817	rs13480419	9	111037810	7.31e-06	Cis
Gpc1	scl0014733.2_286-S	1	94662092	rs13478623	6	9485705	7.34e-06	Trans
BC034507	scl00207704.1_15-S	8	34657131	rs13482601	15	60943719	7.37e-06	Trans
Crsp7	scl34649.4_549-S	8	75423550	rs13481339	5	12334938	7.37e-06	Trans
Dgka	scl37347.19.1_52-S	10	128123083	rs13480881	11	14278767	7.37e-06	Trans
Raly	scl019383.10_130-S	2	154482598	rs13476872	2	158983765	7.38e-06	Cis
2610019P18Rik	scl27081.7_488-S	5	138417267	rs8260429	2	163443200	7.38e-06	Trans
Rnf11	scl0002818.1_24-S	4	108950798	rs13477902	4	108136227	7.4e-06	Cis
2610016F04Rik	scl0066923.1_207-S	14	29851728	rs3023117	7	34260676	7.4e-06	Trans
Tex2	scl39445.1.46_133-S	11	106318224	rs13475914	1	71562928	7.4e-06	Trans
2610019I03Rik	scl46921.7.4_52-S	15	82061848	rs8279182	15	83960915	7.41e-06	Cis
1110007C05Rik	scl32713.7.1_59-S	7	44336098	rs13481319	12	16169162	7.41e-06	Trans
4921504I05Rik	scl44235.1_205-S	13	21474719	rs13478460	5	111512036	7.42e-06	Trans
2900064A13Rik	scl073024.7_20-S	2	112255883	rs13476339	2	8237600	7.43e-06	Trans
Tnfrsf8	scl0002664.1_28-S	4	144535663	rs3023051	5	117479131	7.43e-06	Trans
Letmd1	scl47504.5_20-S	15	100297128	rs3023117	7	34260676	7.43e-06	Trans
Cdkl2	scl26378.15_277-S	5	93081275	rs13476395	2	27153130	7.44e-06	Trans
Zfp354a	scl0021408.2_196-S	11	50902680	rs13477797	4	78662145	7.47e-06	Trans
C630049M13	scl51357.6.1_32-S	18	61822206	rs13481194	11	101415112	7.47e-06	Trans
Scamp5	scl35792.9_485-S	9	57241807	rs6200962	7	116923849	7.5e-06	Trans
2210012G02Rik	scl0002625.1_41-S	4	106636755	rs13477876	4	101891209	7.51e-06	Cis
Rnf166	scl34222.7_318-S	8	125352237	rs4226520	7	29490211	7.52e-06	Trans
2210013M04Rik	scl21050.3.17_15-S	2	32597795	rs13479504	7	123972585	7.55e-06	Trans
BC016495	scl53305.8.1_17-S	19	18703133	rs13478847	6	79533984	7.55e-06	Trans
Cald1	scl00109624.1_38-S	6	34528697	rs13481262	11	119170900	7.56e-06	Trans
Mr1	scl0015064.2_38-S	1	156890096	rs13482636	15	69461078	7.56e-06	Trans
Clcnkb	scl0056365.2_312-S	4	140676436	rs3090660	7	50217097	7.56e-06	Trans
Sephs1	scl21325.10_415-S	2	4798836	rs6350017	9	48706869	7.57e-06	Trans
Nt5m	scl00103850.1_287-S	11	59664268	rs3023117	7	34260676	7.59e-06	Trans
Osbpl2	scl0228983.14_82-S	2	180048781	rs13477715	4	55068825	7.59e-06	Trans
Hspca	scl015519.1_32-S	12	111139347	rs13479179	7	31156791	7.63e-06	Trans
Echdc1	scl39044.8_33-S	10	29003022	rs13459120	10	35728462	7.68e-06	Cis
Ccl4	scl0001448.1_45-S	11	83478782	rs13479704	8	38143603	7.74e-06	Trans
9030625A04Rik	scl45283.8.141_93-S	14	75758356	rs6202061	14	75642668	7.75e-06	Cis
5730472N09Rik	scl21090.15_384-S	2	30186281	rs13476695	2	110010541	7.75e-06	Trans
Mtx1	scl21950.8.1_214-S	3	89295016	rs13477233	3	83565257	7.76e-06	Cis
Coq6	scl42976.13.1_6-S	12	85251744	rs13477685	4	47392501	7.76e-06	Trans
Cops7a	scl026894.1_5-S	6	124924435	rs13477228	3	82522092	7.77e-06	Trans
Fadd	scl014082.1_28-S	7	144387713	rs13477649	4	37079404	7.78e-06	Trans
Tfip11	scl27411.14_7-S	5	112566672	rs13477685	4	47392501	7.78e-06	Trans
AW547365	scl0100434.7_162-S	4	53461513	rs3089366	10	89110842	7.82e-06	Trans
Gtl3	scl014894.1_227-S	8	98310262	rs13479902	8	91218742	7.88e-06	Cis
Ptger2	scl46431.2.1_13-S	14	43910072	rs13476302	1	192521998	7.89e-06	Trans
C430003P19Rik	scl31965.9_618-S	7	132697587	rs3023117	7	34260676	7.9e-06	Trans
1110049F12Rik	scl066193.1_138-S	4	135247681	rs13481339	5	12334938	7.94e-06	Trans
Cry2	scl18986.12_141-S	2	92204485	rs13480927	11	27728598	7.94e-06	Trans
4632433K11Rik	scl33119.1.1_6-S	7	4637165	rs4229511	12	100610610	7.94e-06	Trans
AA407930	scl25844.10_237-S	5	139724858	rs13478563	5	141639933	7.95e-06	Cis
Thap1	scl000551.1_56-S	8	27623757	rs13479807	8	68546839	7.95e-06	Trans
D12Ertd748e	scl0052708.2_28-S	12	85206862	rs13459189	15	79552743	7.97e-06	Trans
Ttc13	scl0234875.1_259-S	8	127557425	rs3700241	7	139639693	7.97e-06	Trans
Sh3yl1	scl43315.9.1_17-S	12	31497781	rs13481611	12	99981077	7.98e-06	Trans
Bag1	scl24433.7.1_53-S	4	41125070	rs13481339	5	12334938	7.98e-06	Trans
Lman1	scl070361.1_127-S	18	66106123	rs13481339	5	12334938	7.99e-06	Trans
AW049765	scl49779.7.1_13-S	17	55590375	rs13477685	4	47392501	7.99e-06	Trans
3632413B07Rik	scl0003203.1_308-S	2	165476494	rs6182565	15	57342666	8e-06	Trans
Scarb1	scl0004054.1_5-S	5	125570084	rs13479517	7	127781650	8e-06	Trans
2810489O06Rik	scl0108927.4_201-S	3	53129476	rs13477031	3	28099071	8.03e-06	Trans
Rtn4rl1	scl41270.2_525-S	11	75009978	rs6323879	15	73414574	8.03e-06	Trans
Wnt2	scl29258.5.1_11-S	6	17938940	rs13476934	2	178556715	8.05e-06	Trans
Rab3a	scl019339.5_272-S	8	73684845	rs6255362	5	119246943	8.06e-06	Trans
Olfr672	scl30894.1.1_263-S	7	104869785	rs3023117	7	34260676	8.18e-06	Trans
Mint	scl056381.3_9-S	4	140740934	rs6182565	15	57342666	8.22e-06	Trans
Sntb2	scl000695.1_0-S	8	109824879	rs6351643	2	18737634	8.24e-06	Trans
Rohn	scl011858.3_21-S	11	101284428	rs3673722	11	13574420	8.29e-06	Trans
7030401O21Rik	scl38310.1.1198_95-S	10	127142487	rs13477224	3	81446152	8.3e-06	Trans
Hist1h4h	scl0069386.2_29-S	13	21742527	rs13479150	7	23693604	8.32e-06	Trans
0610009F02Rik	scl076073.9_113-S	19	36413598	rs3023117	7	34260676	8.32e-06	Trans
Btbd12	scl48821.4_3-S	16	3895049	rs8279182	15	83960915	8.32e-06	Trans
4930429A22Rik	scl17705.24.1_1-S	1	88534990	rs13476548	2	65459332	8.37e-06	Trans
Csda	scl0001218.1_87-S	6	131330551	rs6263067	1	128995782	8.38e-06	Trans
Srebp2	scl0020788.1_174-S	15	81974524	rs13481339	5	12334938	8.38e-06	Trans
Mx2	scl017858.14_123-S	16	97690999	rs13479599	8	8734587	8.41e-06	Trans
Cacna1c	scl0001213.1_32-S	6	118557938	rs13477797	4	78662145	8.42e-06	Trans
Rdh9	scl38308.4.1_188-S	10	127179344	rs13483704	20	7140277	8.43e-06	Trans
Psmd9	scl0067151.2_31-S	5	123488864	rs3700241	7	139639693	8.44e-06	Trans
Mapk9	scl41621.13_164-S	11	49690177	rs13476695	2	110010541	8.45e-06	Trans
Scamp5	scl35792.9_485-S	9	57241807	rs13479694	8	35680246	8.47e-06	Trans
Cyp1a2	scl35783.6.1_22-S	9	57475074	rs13476882	2	161894873	8.49e-06	Trans
1810019A08Rik	scl21847.2.1_30-S	3	95224925	rs13482262	14	76692933	8.5e-06	Trans
Il1f8	scl21205.5.1_34-S	2	23975170	rs13479504	7	123972585	8.53e-06	Trans
Cntf	scl000435.1_101-S	19	12830688	rs13482713	15	92376308	8.57e-06	Trans
Man2a1	scl50565.20_286-S	17	64497940	rs3023117	7	34260676	8.58e-06	Trans
2700087H15Rik	scl070427.1_310-S	10	78943374	rs6350017	9	48706869	8.61e-06	Trans
BC003251	scl41519.8_316-S	11	58146945	rs13481052	11	60363330	8.63e-06	Cis
Shank2	scl31845.29.1_306-S	7	143985283	rs13480229	9	61284308	8.66e-06	Trans
Abhd1	scl27967.7.1_149-S	5	31226653	rs13481183	11	99060064	8.67e-06	Trans
Cpn1	scl52455.6.1_68-S	19	44009618	rs3023117	7	34260676	8.67e-06	Trans
Fshprh1	scl0102920.22_45-S	20	129654505	rs13481262	11	119170900	8.68e-06	Trans
Sdccag1	scl0002403.1_56-S	12	70230146	rs13477797	4	78662145	8.69e-06	Trans
AA408296	scl00215193.1_126-S	1	194805127	rs6305026	8	79926840	8.71e-06	Trans
Itpka	scl20413.8.1_90-S	2	119433778	rs13476679	2	104524654	8.72e-06	Trans
Tada3l	scl00101206.2_281-S	6	113332412	rs13482601	15	60943719	8.73e-06	Trans
Tnc	scl24244.27.1_30-S	4	63446149	rs13478397	5	94514441	8.75e-06	Trans
D730019B10Rik	scl39161.6.1_317-S	10	7522660	rs4225482	5	122811281	8.75e-06	Trans
Bdh	scl0001859.1_11-S	16	31342041	rs13478092	5	3601412	8.76e-06	Trans
2210415M20Rik	scl34002.14.1_30-S	8	23658405	rs3023409	14	48748666	8.76e-06	Trans
Zfp30	scl32836.5_532-S	7	29493549	rs13482637	15	70330794	8.78e-06	Trans
Hdac7a	scl46782.29_11-S	15	97620713	rs4177892	16	40893267	8.79e-06	Trans
9130022K13Rik	scl47016.7_165-S	15	77216259	rs3143279	2	106150277	8.8e-06	Trans
Rbp1	scl36582.7.1_25-S	9	98232313	rs13483302	18	36773128	8.82e-06	Trans
Wfs1	scl26674.8_0-S	5	37254356	rs3023117	7	34260676	8.83e-06	Trans
Lrrc20	scl38870.5_91-S	10	60871190	rs13478402	5	96430952	8.83e-06	Trans
LOC384677	scl000107.1_4-S	7	132448986	rs13478983	6	114228944	8.86e-06	Trans
D030070L09Rik	scl0002145.1_3-S	18	24247771	rs13482357	14	105855322	8.86e-06	Trans
BC021917	scl52747.18.1_15-S	19	10659673	rs13481319	12	16169162	8.86e-06	Trans
2810052M02Rik	scl21821.6.1_24-S	3	96074206	rs13476084	1	123618868	8.87e-06	Trans
BC024806	scl0003528.1_25-S	9	34953879	rs6182565	15	57342666	8.9e-06	Trans
Frag1	scl32282.14.1_19-S	7	102096895	rs13482509	15	31986757	8.9e-06	Trans
Gal3st1	scl41896.5_609-S	11	3883639	rs13478993	6	117066240	8.9e-06	Trans
Usp2	scl0003492.1_130-S	9	43818134	rs13482372	14	109997096	8.92e-06	Trans
D10Wsu52e	scl37666.12.1_12-S	10	85368436	rs13480687	10	86526276	8.94e-06	Cis
Brd4	scl0001729.1_256-S	17	31924980	rs3023057	5	125963523	8.94e-06	Trans
Smc1l1	scl0002897.1_8-S	20	147357144	rs13480081	9	16126414	8.97e-06	Trans
Bckdk	scl32013.13.1_60-S	7	127695251	rs4177892	16	40893267	8.99e-06	Trans
D10Ertd438e	scl0052014.2_243-S	10	52105962	rs3023117	7	34260676	9e-06	Trans
2010005A06Rik	scl075599.1_102-S	18	38322668	rs13498627	18	36927650	9.01e-06	Cis
Ncoa6ip	scl0116940.11_15-S	4	3502022	rs13481968	13	99958446	9.01e-06	Trans
9130012B15Rik	scl00096.1_2-S	7	143604984	rs13476917	2	171080233	9.02e-06	Trans
Rnf11	scl029864.1_22-S	4	108950798	rs13478402	5	96430952	9.02e-06	Trans
Cops5	scl16995.8.6_15-S	1	10009816	rs3023117	7	34260676	9.03e-06	Trans
Pold3	scl30991.12_298-S	7	99956195	rs13479425	7	99202553	9.04e-06	Cis
Cyld	scl33531.19_441-S	8	91587180	rs3023117	7	34260676	9.04e-06	Trans
Sphk2	scl056632.1_130-S	7	45578327	rs13482601	15	60943719	9.05e-06	Trans
Rabgap1	scl0227800.12_249-S	2	37265294	rs13475914	1	71562928	9.07e-06	Trans
Stk16	scl17780.6_86-S	1	75094003	rs13477487	3	150092495	9.09e-06	Trans
Uap1l1	scl0227620.1_20-S	2	25181898	rs13498627	18	36927650	9.1e-06	Trans
Rasip1	scl069903.6_164-S	7	45495579	rs13477485	3	149363618	9.1e-06	Trans
Alg3	scl48662.9.1_15-S	16	20519015	rs13481319	12	16169162	9.1e-06	Trans
AI586015	scl0004037.1_2-S	5	87146389	rs13482636	15	69461078	9.11e-06	Trans
Spred2	scl0114716.6_81-S	11	19824445	rs13459097	6	84855959	9.11e-06	Trans
Cul7	scl50672.19.1_126-S	17	46113529	rs3023117	7	34260676	9.11e-06	Trans
Pip5k2b	scl39642.11_373-S	11	97531247	rs8236884	11	97056731	9.13e-06	Cis
Lad1	scl17435.10.1_15-S	1	137635390	rs13481321	12	16705837	9.13e-06	Trans
1810010N17Rik	scl0002652.1_12-S	4	129121578	rs13459077	4	132135324	9.16e-06	Cis
Lass2	scl22884.7.1_23-S	3	95400669	rs13482355	14	105465637	9.18e-06	Trans
Dok1	scl0001236.1_24-S	6	82996592	rs13481380	12	32682578	9.19e-06	Trans
Fshprh1	scl0102920.22_45-S	20	129654505	rs6334210	7	136870108	9.22e-06	Trans
Slc36a4	scl00234967.2_3-S	9	15460162	rs13478276	5	59491450	9.23e-06	Trans
Hpd	scl26063.14.1_2-S	5	123432596	rs13498649	18	36942941	9.24e-06	Trans
4732429D16Rik	scl39351.4_153-S	11	114798364	rs13478943	6	103715988	9.24e-06	Trans
Adra1d	scl4115.1.1_51-S	2	131237291	rs13480365	9	98388663	9.26e-06	Trans
Rhbdl	scl50168.8.1_112-S	17	25562065	rs13475907	1	68008647	9.26e-06	Trans
Slc22a1	scl50306.11.1_132-S	17	12492232	rs4166422	16	27995780	9.28e-06	Trans
2810046M22Rik	scl0269633.1_325-S	5	24222334	rs13479884	8	90549450	9.29e-06	Trans
Zfp313	scl19885.7_41-S	2	167194635	rs13476383	2	23261347	9.31e-06	Trans
Tada2l	scl0001529.1_346-S	11	83895115	rs3023117	7	34260676	9.34e-06	Trans
2900026A02Rik	scl26201.8.1_64-S	5	113332722	rs13481076	11	66535046	9.34e-06	Trans
BC037135	scl0002087.1_19-S	3	142638466	rs13481321	12	16705837	9.36e-06	Trans
Ear2	scl013586.1_302-S	14	42982523	rs6340166	5	73076174	9.36e-06	Trans
Slc15a4	scl26009.10.1_18-S	5	127884861	rs13478520	5	128425629	9.37e-06	Cis
Piwil1	scl27193.23.1_209-S	5	129050954	rs13478563	5	141639933	9.37e-06	Trans
Sepp1	scl48140.10_39-S	15	3224674	rs13476339	2	8237600	9.39e-06	Trans
Cops2	scl0012848.2_316-S	2	125521745	rs3023117	7	34260676	9.4e-06	Trans
Map2k5	scl35716.24.1_20-S	9	62961776	rs13482601	15	60943719	9.41e-06	Trans
Plscr2	scl36624.10.1_0-S	9	92079491	rs6182565	15	57342666	9.41e-06	Trans
2810405K02Rik	scl066469.2_10-S	4	153740205	rs13481262	11	119170900	9.43e-06	Trans
Crym	scl30734.8.1_4-S	7	119977533	rs13482048	14	7810217	9.44e-06	Trans
Hal	scl38547.21.1_21-S	10	92918567	rs13479054	6	134415560	9.44e-06	Trans
Hexa	scl36873.16.1_34-S	9	59337673	rs4167317	16	29259930	9.45e-06	Trans
Ndufv1	scl53438.9.1_79-S	19	4007505	rs4166422	16	27995780	9.46e-06	Trans
1600025D17Rik	scl49852.7_79-S	17	46198896	rs13482601	15	60943719	9.49e-06	Trans
Smap1	scl0098366.1_13-S	1	23799900	rs13479179	7	31156791	9.5e-06	Trans
Armc8	scl074125.2_27-S	9	99289447	rs13481339	5	12334938	9.5e-06	Trans
Cep2	scl20040.6.1_121-S	2	155648013	rs13481373	12	31139708	9.5e-06	Trans
Kctd12b	scl53699.1.245_256-S	20	149025870	rs6369641	9	74954735	9.5e-06	Trans
Ubqln1	scl0003697.1_56-S	13	58185786	rs4138683	5	147658375	9.55e-06	Trans
Reln	scl0019699.2_228-S	5	21397297	rs13481487	12	62061260	9.58e-06	Trans
Akr1c18	scl44314.9.1_18-S	13	4131870	rs13476490	2	50611874	9.59e-06	Trans
Asb6	scl0003090.1_33-S	2	30645106	rs6381737	15	65417974	9.6e-06	Trans
Mrps17	scl066258.4_19-S	5	130030236	rs3700722	15	19196579	9.6e-06	Trans
Pfkl	scl018641.1_29-S	10	77390400	rs3673722	11	13574420	9.62e-06	Trans
Ecm1	scl21831.10.1_25-S	3	95819554	rs13478402	5	96430952	9.62e-06	Trans
2010315L10Rik	scl000589.1_182-S	8	74296224	rs13480081	9	16126414	9.64e-06	Trans
Ube2i	scl0022196.1_321-S	17	24988111	rs13477457	3	142374066	9.64e-06	Trans
1190003J15Rik	scl31909.4.1_14-S	7	140686599	rs4165602	16	27351548	9.67e-06	Trans
Mrps11	scl00036.1_15-S	7	78656823	rs13479331	7	72663792	9.68e-06	Cis
Gnb4	scl014696.1_75-S	3	32775075	rs6350017	9	48706869	9.73e-06	Trans
Btbd6	scl0399566.4_97-S	12	113424371	rs13476548	2	65459332	9.75e-06	Trans
Gpr172b	scl052710.5_1-S	15	76366198	rs13481339	5	12334938	9.79e-06	Trans
3300001A09Rik	scl36783.2.1_280-S	9	67558602	rs6262977	11	67708610	9.81e-06	Trans
4930538D17Rik	scl53023.9_185-S	19	46410245	rs13476548	2	65459332	9.82e-06	Trans
Prdx1	scl018477.6_2-S	4	116183531	rs3684133	15	90715989	9.83e-06	Trans
Il4	scl016189.4_22-S	11	53455891	rs13477797	4	78662145	9.84e-06	Trans
H2-T10	scl015024.2_236-S	17	35646462	rs4177892	16	40893267	9.88e-06	Trans
Trim33	scl22788.4.1_19-S	3	103408354	rs3143279	2	106150277	9.89e-06	Trans
Rhbdl	scl50168.8.1_112-S	17	25562065	rs13459167	3	19325869	9.89e-06	Trans
Sspn	scl016651.4_36-S	6	145891306	rs6310000	4	102817476	9.9e-06	Trans
Bckdhb	scl36650.13.1_185-S	9	83721868	rs13483656	19	48920679	9.92e-06	Trans
Arl2bp	scl000628.1_299-S	8	97555780	rs13481905	13	81570690	9.94e-06	Trans
4921538N17Rik	scl36345.29.1_111-S	9	119786304	rs13479516	7	127575082	9.94e-06	Trans
2010005O13Rik	scl000940.1_15-S	1	167011172	rs13475914	1	71562928	9.95e-06	Trans
Cpt1b	scl0002448.1_81-S	15	89244388	rs13476395	2	27153130	9.95e-06	Trans
Olfr414	scl14314.1.1_14-S	1	176267105	rs13477797	4	78662145	9.97e-06	Trans
Lama2	scl38099.61.1_34-S	10	26670815	rs13484037	20	136587749	9.98e-06	Trans
Pex11a	scl000110.1_1-S	7	79610775	rs13476119	1	136027124	9.99e-06	Trans
Thea	scl00329910.1_213-S	4	106242487	rs13480205	9	54328206	9.99e-06	Trans
Fcho1	scl34668.28.1_25-S	8	74637625	rs6369641	9	74954735	9.99e-06	Trans
Mdm4	scl0017248.2_96-S	1	134817391	rs13477797	4	78662145	1e-05	Trans
Nfs1	scl18443.13.1_19-S	2	155815090	rs13477989	4	132836442	1e-05	Trans
Htr1d	scl24813.3_604-S	4	135695602	rs3021895	12	74847937	1e-05	Trans
Slc27a4	scl21110.13_169-S	2	29624689	rs13476395	2	27153130	1.01e-05	Cis
Zmynd11	scl066505.1_122-S	13	9684084	rs6314295	13	20128654	1.01e-05	Trans
Sbk	scl0104175.6_273-S	7	126063767	rs13477517	3	157988136	1.01e-05	Trans
Ttpa	scl25637.7_145-S	4	19935390	rs3673722	11	13574420	1.01e-05	Trans
2510004L01Rik	scl42587.7_160-S	12	27029021	rs6245211	11	59145409	1.01e-05	Trans
BC034507	scl00207704.1_15-S	8	34657131	rs3023087	6	114698224	1.02e-05	Trans
Nedd4l	scl0083814.1_187-S	18	65046505	rs13477224	3	81446152	1.02e-05	Trans
Rorc	scl019885.11_24-S	3	94458190	rs13482601	15	60943719	1.02e-05	Trans
AW060207	scl0231571.13_44-S	5	107837998	rs3023117	7	34260676	1.02e-05	Trans
Dixdc1	scl0330938.1_96-S	9	50414982	rs13478374	5	87700512	1.02e-05	Trans
AA673488	scl31890.12.1_22-S	7	141108182	rs13477831	4	88422960	1.02e-05	Trans
Syt3	scl32717.12.1_18-S	7	44252863	rs13478374	5	87700512	1.02e-05	Trans
Smarce1	scl0001291.1_1-S	11	99025137	rs13481339	5	12334938	1.03e-05	Trans
2810012G03Rik	scl066306.4_122-S	18	34884880	rs3023117	7	34260676	1.03e-05	Trans
Arpc4	scl068089.7_12-S	6	113343892	rs6327437	8	48291901	1.03e-05	Trans
Acbd6	scl17348.11.20_75-S	1	157320337	rs13479179	7	31156791	1.03e-05	Trans
BC039093	scl23794.11.1_22-S	4	128275399	rs4166422	16	27995780	1.03e-05	Trans
Dncl2b	scl33281.4.1_129-S	8	119393479	rs13482922	17	24238985	1.03e-05	Trans
Asb2	scl42115.9.1_121-S	12	103722192	rs13476294	1	190145347	1.03e-05	Trans
Amhr2	scl0110542.11_226-S	15	102273454	rs13476395	2	27153130	1.04e-05	Trans
Zfyve19	scl20426.12.1_162-S	2	118900075	rs13478092	5	3601412	1.04e-05	Trans
Piwil1	scl27193.23.1_209-S	5	129050954	rs13481886	13	76596222	1.04e-05	Trans
Mrps35	scl29346.9.1_7-S	6	146999940	rs3023117	7	34260676	1.04e-05	Trans
Dctn1	scl29843.31.1_16-S	6	83148200	rs13477529	3	146019140	1.04e-05	Trans
1700093K21Rik	scl40443.6.1_30-S	11	23416249	rs13482922	17	24238985	1.04e-05	Trans
Amid	scl0003790.1_46-S	10	61110645	rs3683440	10	47219321	1.05e-05	Trans
2400006A19Rik	scl000397.1_19-S	14	12905451	rs13477026	3	26572751	1.05e-05	Trans
Dpp3	scl000521.1_26-S	19	4907232	rs8237214	20	129943889	1.05e-05	Trans
Ipo8	scl00320727.1_7-S	6	148727861	rs13477348	3	113852310	1.05e-05	Trans
Slc19a1	scl020509.5_60-S	10	76476445	rs13479801	8	67232001	1.05e-05	Trans
Ctsk	scl22881.8.1_12-S	3	95584660	rs13483499	19	3413094	1.05e-05	Trans
C1rl	scl29523.5.1_4-S	6	124458753	rs3154398	5	116895895	1.05e-05	Trans
Usp16	scl48911.16.3_18-S	16	87344207	rs13480835	11	3234215	1.05e-05	Trans
Slc22a1	scl50306.11.1_132-S	17	12492232	rs4227694	9	58060519	1.05e-05	Trans
Snrp116	scl0001292.1_30-S	11	102654562	rs8236884	11	97056731	1.06e-05	Cis
Lisch7	scl000243.1_36-S	7	30666539	rs3023117	7	34260676	1.06e-05	Cis
BC061259	scl32018.3_67-S	7	127560965	rs13479517	7	127781650	1.06e-05	Cis
Kif3a	scl016568.8_47-S	11	53410826	rs13480893	11	12578543	1.06e-05	Trans
Gart	scl0001906.1_54-S	16	91510268	rs13479517	7	127781650	1.06e-05	Trans
1110067D22Rik	scl00216551.2_0-S	11	20723577	rs8237214	20	129943889	1.06e-05	Trans
Acox1	scl011430.3_98-S	11	115987978	rs6308296	2	4671228	1.06e-05	Trans
Repin1	scl058887.4_0-S	6	48523513	rs3023117	7	34260676	1.06e-05	Trans
Dbt	scl0001925.1_80-S	3	116505111	rs13482262	14	76692933	1.07e-05	Trans
Ssh3	scl0245857.15_50-S	19	4261668	rs6338896	18	58683247	1.07e-05	Trans
9830001H06Rik	scl0320706.1_37-S	2	156707238	rs6182565	15	57342666	1.07e-05	Trans
Gpr172b	scl052710.5_1-S	15	76366198	rs13480927	11	27728598	1.07e-05	Trans
Rab14	scl068365.1_71-S	2	35002210	rs3023117	7	34260676	1.07e-05	Trans
Cgn	scl070737.1_295-S	3	94845487	rs13482028	13	117370792	1.07e-05	Trans
Ccl5	scl39820.3.1_53-S	11	83341978	rs8254505	2	125198834	1.07e-05	Trans
Nfkbia	scl42451.6.1_16-S	12	56407731	rs13475914	1	71562928	1.07e-05	Trans
Ctsf	scl52823.10.1_53-S	19	4855129	rs3681847	2	11984401	1.07e-05	Trans
Zhx1	scl0022770.2_174-S	15	57877389	rs13478402	5	96430952	1.08e-05	Trans
Gm644	scl0270893.10_267-S	11	82205095	rs13477693	4	49321313	1.08e-05	Trans
Ddx47	scl067755.12_300-S	6	134977313	rs13480517	10	17331732	1.08e-05	Trans
Pecr	scl16633.10.1_180-S	1	72192385	rs6308296	2	4671228	1.08e-05	Trans
Dkk3	scl30798.9_425-S	7	111907200	rs13476741	2	121505278	1.08e-05	Trans
BC003479	scl41473.7.1_27-S	11	60646882	rs3023051	5	117479131	1.08e-05	Trans
Nme4	scl50154.4.1_30-S	17	25819339	rs13481194	11	101415112	1.08e-05	Trans
Pim1	scl50896.9.1_95-S	17	29217824	rs13480925	11	27225266	1.08e-05	Trans
Prkcn	scl075292.2_3-S	17	78855620	rs13480714	10	93477084	1.09e-05	Trans
Hspa2	scl43073.2_375-S	12	77323016	rs13478021	4	139882455	1.09e-05	Trans
Ttc13	scl0234875.1_259-S	8	127557425	rs13459175	8	127445470	1.1e-05	Cis
Abca6	scl0001569.1_1-S	11	109992910	rs13481166	11	94188963	1.1e-05	Trans
Fez1	scl0003544.1_55-S	9	36582480	rs13477797	4	78662145	1.1e-05	Trans
Mr1	scl0015064.2_38-S	1	156890096	rs8252703	10	7354223	1.1e-05	Trans
Rxrb	scl020182.9_313-S	17	33642306	rs3023117	7	34260676	1.1e-05	Trans
Tle1	scl021885.1_30-S	4	71603503	rs13483601	19	35015785	1.1e-05	Trans
Brp16	scl059053.6_177-S	15	76196153	rs13476383	2	23261347	1.1e-05	Trans
Pign	scl16426.33.1_29-S	1	107348686	rs6334210	7	136870108	1.1e-05	Trans
Fubp1	scl22453.17.1_0-S	3	152147884	rs13483078	17	66667134	1.1e-05	Trans
Fbxo21	scl27314.13_303-S	5	118237800	rs6323879	15	73414574	1.1e-05	Trans
Nid1	scl45062.20_217-S	13	13229817	rs13498649	18	36942941	1.1e-05	Trans
E430025E21Rik	scl47166.29.1_41-S	15	59161679	rs13476339	2	8237600	1.1e-05	Trans
Nfe2l1	scl018023.1_196-S	11	96633522	rs3021895	12	74847937	1.11e-05	Trans
Ccdc3	scl21321.4_587-S	2	5055048	rs6364818	18	59531296	1.11e-05	Trans
Ktn1	scl46398.42.1_4-S	14	46571234	rs13481876	13	73760054	1.11e-05	Trans
Ramp2	scl40890.2_6-S	11	101062424	rs13481194	11	101415112	1.12e-05	Cis
Centd2	scl000191.1_3-S	7	101246814	rs3090660	7	50217097	1.12e-05	Trans
Chpt1	scl0003820.1_78-S	10	87903329	rs13481905	13	81570690	1.12e-05	Trans
BC038156	scl00270135.2_182-S	9	30821167	rs3023117	7	34260676	1.12e-05	Trans
Btbd14b	scl0066830.1_43-S	8	87560588	rs3143279	2	106150277	1.12e-05	Trans
Map3k12	scl026404.1_65-S	15	102325683	rs13477831	4	88422960	1.12e-05	Trans
Hist1h4k	scl0319160.1_25-S	13	21742527	rs3023117	7	34260676	1.12e-05	Trans
Mrps17	scl066258.4_19-S	5	130030236	rs13481581	12	89918792	1.12e-05	Trans
Myo1b	scl16789.34_226-S	1	51694310	rs4226520	7	29490211	1.12e-05	Trans
Igf2	scl30469.7_1-S	7	142460158	rs13482601	15	60943719	1.12e-05	Trans
Sca10	scl47657.13.70_30-S	15	85164231	rs3023117	7	34260676	1.12e-05	Trans
Igf2	scl30469.7_1-S	7	142460158	rs3700241	7	139639693	1.13e-05	Cis
Zfp398	scl00272347.2_200-S	6	47765283	rs6230993	18	39588411	1.13e-05	Trans
Csrp1	scl17432.6_297-S	1	137536472	rs13480550	10	24969773	1.13e-05	Trans
1300002A08Rik	scl33549.18.1_0-S	8	89514212	rs3023409	14	48748666	1.13e-05	Trans
1500005A01Rik	scl45540.5.1_3-S	14	54535592	rs13477851	4	94479208	1.13e-05	Trans
Pdzk3	scl47383.8.1_2-S	15	12306804	rs13481908	13	82539756	1.13e-05	Trans
2700087H15Rik	scl070427.1_310-S	10	78943374	rs13480550	10	24969773	1.14e-05	Trans
Galnt10	scl0171212.11_63-S	11	57461637	rs13477704	4	52417975	1.14e-05	Trans
Rad23a	scl019358.2_23-S	8	87724757	rs13482514	15	33870520	1.14e-05	Trans
Vbp1	scl022327.6_246-S	20	71767033	rs13475914	1	71562928	1.14e-05	Trans
Rgs10	scl067865.1_323-S	7	128164773	rs13478454	5	109289319	1.14e-05	Trans
Hc	scl19403.42.1_262-S	2	34805340	rs13481262	11	119170900	1.14e-05	Trans
Map1lc3a	scl20056.4.1_63-S	2	154967885	rs13477685	4	47392501	1.14e-05	Trans
Sfrs16	scl31678.22.1_32-S	7	18739561	rs13478374	5	87700512	1.14e-05	Trans
Ankmy2	scl43280.11_443-S	12	36667419	rs13477797	4	78662145	1.14e-05	Trans
Rab40c	scl50165.9_604-S	17	25609714	rs13478094	5	4310158	1.14e-05	Trans
Epn2	scl40126.18_106-S	11	61333444	rs3673722	11	13574420	1.15e-05	Trans
Alg5	scl0002044.1_26-S	3	54823468	rs3023117	7	34260676	1.15e-05	Trans
D5Ertd593e	scl27580.3_53-S	5	93678255	rs13481571	12	86832953	1.15e-05	Trans
D8Wsu151e	scl33324.19.245_0-S	8	113505315	rs13480138	9	35265782	1.15e-05	Trans
A630077B13Rik	scl38058.2.1_88-S	10	33815485	rs3023251	11	20853303	1.15e-05	Trans
Rarb	scl45880.8.1_22-S	14	15224106	rs13482339	14	99885078	1.16e-05	Trans
Elys	scl00226747.2_221-S	1	181582764	rs13483022	17	50546256	1.16e-05	Trans
1810009O10Rik	scl0069109.2_3-S	11	78567105	rs3697243	10	126215959	1.16e-05	Trans
Faah	scl014073.1_90-S	4	115465077	rs8237214	20	129943889	1.16e-05	Trans
AA408296	scl15748.11.135_10-S	1	194805127	rs13477485	3	149363618	1.16e-05	Trans
Olfr54	scl41602.1.1_187-S	11	50870427	rs4229749	13	53340443	1.16e-05	Trans
Yaf2	scl46822.5_2-S	15	93112073	rs6313405	9	60170988	1.16e-05	Trans
Nudt12	scl0067993.2_43-S	17	58684949	rs13477797	4	78662145	1.17e-05	Trans
1700027M01Rik	scl0069994.1_21-S	4	140949625	rs13483140	17	84972146	1.17e-05	Trans
Znrf1	scl0170737.5_30-S	8	114423515	rs13482706	15	90825617	1.17e-05	Trans
Ormdl3	scl066612.1_144-S	11	98397351	rs13475914	1	71562928	1.17e-05	Trans
Timm13a	scl20689.4.1_4-S	2	84627860	rs13482601	15	60943719	1.17e-05	Trans
Slc24a6	scl27294.16.1_239-S	5	120771809	rs13481582	12	90563081	1.17e-05	Trans
Pik3c2g	scl29407.39.1_52-S	6	139586084	rs13481032	11	54565269	1.17e-05	Trans
Kctd12b	scl53699.1.245_256-S	20	149025870	rs4165602	16	27351548	1.17e-05	Trans
Dibd1	scl36968.16.1_28-S	9	50527516	rs13480188	9	50321489	1.18e-05	Cis
Serpina3n	scl020716.5_261-S	12	104807779	rs6288403	12	91376149	1.18e-05	Trans
Igfbp3	scl0016009.2_204-S	11	7106098	rs13482509	15	31986757	1.18e-05	Trans
Rrbp1	scl0081910.2_167-S	2	143638837	rs13483741	20	45264441	1.18e-05	Trans
Mospd1	scl070380.1_33-S	20	49589227	rs6208415	15	97718522	1.18e-05	Trans
9530058B02Rik	scl0001595.1_53-S	17	25591298	rs13477517	3	157988136	1.19e-05	Trans
Cdk10	scl000606.1_3-S	8	126110931	rs13480128	9	32494787	1.19e-05	Trans
Dusp16	scl0070686.2_11-S	6	134681161	rs4227694	9	58060519	1.19e-05	Trans
Nt5m	scl0103850.4_86-S	11	59664268	rs13481887	13	76799332	1.19e-05	Trans
Shc1	scl020416.3_0-S	3	89504541	rs3089363	1	129409729	1.19e-05	Trans
Rhobtb2	scl0246710.1_114-S	14	68520072	rs13476794	2	136433404	1.19e-05	Trans
Olfr924	scl0404322.1_323-S	9	38598687	rs13481718	13	19835297	1.19e-05	Trans
Eef1g	scl067160.10_33-S	19	9034245	rs6213083	2	3942106	1.19e-05	Trans
Rnf32	scl27996.10.1_104-S	5	29529361	rs4211749	16	83614987	1.19e-05	Trans
1500016O10Rik	scl32050.6.1_24-S	7	126588816	rs6288403	12	91376149	1.19e-05	Trans
Htatip2	scl32632.7.1_23-S	7	49627174	rs13477553	4	9390855	1.19e-05	Trans
Bat2	scl49993.30.1_12-S	17	34757144	rs13481321	12	16705837	1.19e-05	Trans
Maob	scl54377.16.1_8-S	20	15866998	rs13477504	3	154259860	1.19e-05	Trans
Efna5	scl0013640.1_290-S	17	62292804	rs13483066	17	63005759	1.2e-05	Cis
Sah	scl00080.1_62-S	7	119552072	rs8237214	20	129943889	1.2e-05	Trans
Cyp1b1	scl0013078.2_259-S	17	79615279	rs13483314	18	40070047	1.2e-05	Trans
Zcchc14	scl00142682.1_213-S	8	124485528	rs8236884	11	97056731	1.2e-05	Trans
Asph	scl0065973.1_101-S	4	9378438	rs8237214	20	129943889	1.2e-05	Trans
Ehmt1	scl0077683.1_104-S	2	24612778	rs3700241	7	139639693	1.2e-05	Trans
Olfml3	scl21737.4_335-S	3	103864455	rs8255195	18	60874480	1.2e-05	Trans
Suv420h2	scl33129.9_499-S	7	4343202	rs13479104	7	3953959	1.21e-05	Cis
scl000559.1_47-S	scl000559.1_47-S	8	108147415	rs13478585	5	146893622	1.21e-05	Trans
Pnkp	scl0009.1_32-S	7	44725381	rs13475914	1	71562928	1.21e-05	Trans
0610016J10Rik	scl0076890.1_96-S	17	74105655	rs13481562	12	83448334	1.21e-05	Trans
Smarcd2	scl083796.1_300-S	11	105972346	rs13483012	17	48065418	1.21e-05	Trans
Zfyve19	scl20426.12.1_162-S	2	118900075	rs13478821	6	73755623	1.21e-05	Trans
B4galt1	scl24434.7_205-S	4	40993273	rs13475907	1	68008647	1.21e-05	Trans
Rutbc2	scl26197.25_374-S	5	113485308	rs4177892	16	40893267	1.21e-05	Trans
Cyp8b1	scl35191.1.7_235-S	9	121763460	rs6332670	10	28470728	1.21e-05	Trans
Abhd4	scl46309.9_175-S	14	53212193	rs13482191	14	53600551	1.22e-05	Cis
Khk	scl0004092.1_2-S	5	31198476	rs13480881	11	14278767	1.22e-05	Trans
Riok3	scl0066878.2_2-S	18	12272295	rs13480714	10	93477084	1.22e-05	Trans
Col15a1	scl012819.42_11-S	4	47229261	rs3023117	7	34260676	1.22e-05	Trans
Ythdf1	scl18219.6_128-S	2	180833785	rs3089366	10	89110842	1.22e-05	Trans
Qrsl1	scl38000.11.1_181-S	10	43562605	rs13479397	7	90344274	1.22e-05	Trans
Camk2b	scl40549.24_164-S	11	5869675	rs13479840	8	78305847	1.22e-05	Trans
4930570C03Rik	scl47561.6_103-S	15	97612453	rs13480239	9	63609066	1.22e-05	Trans
Asph	scl0065973.1_101-S	4	9378438	rs13478649	6	18518250	1.23e-05	Trans
Mrpl18	scl067681.3_8-S	17	12754287	rs3023117	7	34260676	1.23e-05	Trans
Sh3d1B	scl43428.43_108-S	12	4606965	rs13482028	13	117370792	1.23e-05	Trans
Rpp14	scl46641.9_62-S	14	6872246	rs4230027	13	101596757	1.23e-05	Trans
Tceb2	scl50229.6.1_24-S	17	23552362	rs13476548	2	65459332	1.23e-05	Trans
Pacrg	scl50311.6.1_173-S	17	10246499	rs13480687	10	86526276	1.23e-05	Trans
Tlr7	scl53578.6_289-S	20	162649036	rs13481875	13	73587076	1.23e-05	Trans
MGC6357	scl0208263.1_94-S	1	157768999	rs13478454	5	109289319	1.24e-05	Trans
Lman2l	scl0214895.1_30-S	1	36367732	rs6409039	12	94563125	1.24e-05	Trans
6430402H13Rik	scl0378937.1_229-S	15	76542531	rs13480857	11	8040593	1.24e-05	Trans
Narg1	scl0074838.1_14-S	3	51504055	rs6243157	12	37784746	1.25e-05	Trans
AI842396	scl0103844.2_26-S	11	70504556	rs13498649	18	36942941	1.25e-05	Trans
Hsd17b13	scl0243168.1_11-S	5	104195742	rs13477549	4	8730859	1.25e-05	Trans
Ak3l	scl056248.1_79-S	19	29086831	rs13476339	2	8237600	1.25e-05	Trans
Mrps17	scl066258.4_19-S	5	130030236	rs13478633	6	12204163	1.25e-05	Trans
6720463E02Rik	scl068097.1_32-S	11	87795728	rs13482713	15	92376308	1.25e-05	Trans
Ptgds	scl19558.7.10_4-S	2	25286029	rs13479537	7	132709476	1.25e-05	Trans
Magoh	scl25152.5.1_78-S	4	107377701	rs13475914	1	71562928	1.25e-05	Trans
Cdh1	scl33381.16_572-S	8	109492497	rs13478402	5	96430952	1.25e-05	Trans
Gas6	scl35076.15.1_19-S	8	13465353	rs13480835	11	3234215	1.25e-05	Trans
Arpc1b	scl0004022.1_70-S	5	145367783	rs6182565	15	57342666	1.26e-05	Trans
Car1	scl012346.3_14-S	3	14639664	rs13482372	14	109997096	1.26e-05	Trans
2810441K11Rik	scl068642.1_282-S	19	10600910	rs8236884	11	97056731	1.26e-05	Trans
Cdkn1c	scl30455.5_27-S	7	143267730	rs13479752	8	51712494	1.26e-05	Trans
0610012D14Rik	scl32714.6.1_32-S	7	44333477	rs4165602	16	27351548	1.26e-05	Trans
Ttf1	scl022130.13_33-S	2	28886627	rs6327437	8	48291901	1.27e-05	Trans
F630022B06Rik	scl0239827.3_270-S	16	31853701	rs13481611	12	99981077	1.27e-05	Trans
6030458H05	scl0270066.1_219-S	8	75410672	rs3023117	7	34260676	1.27e-05	Trans
1810022C23Rik	scl069123.1_17-S	13	34954258	rs6323879	15	73414574	1.27e-05	Trans
1810045J01Rik	scl069801.2_0-S	2	164583098	rs13481319	12	16169162	1.27e-05	Trans
Bbs2	scl34474.17.1_135-S	8	96957083	rs13477134	3	58907119	1.27e-05	Trans
Gadl1	scl36374.14.1_64-S	9	115758153	rs13477043	3	31671455	1.27e-05	Trans
Slc39a7	scl50031.6.1_11-S	17	33638727	rs13481194	11	101415112	1.27e-05	Trans
Pml	scl0003452.1_34-S	9	58016222	rs4227694	9	58060519	1.28e-05	Cis
Pcx	scl52812.25.1_7-S	19	4601600	rs13483525	19	10511087	1.28e-05	Cis
Senp1	scl0223870.1_36-S	15	97870924	rs13482601	15	60943719	1.28e-05	Trans
Zmpste24	scl00230709.1_4-S	4	120556873	rs3700241	7	139639693	1.28e-05	Trans
Es31	scl0382053.6_30-S	8	107937730	rs13475931	1	76258163	1.28e-05	Trans
2310038H17Rik	scl16683.4_266-S	1	64540756	rs8237214	20	129943889	1.28e-05	Trans
Foxa3	scl31698.2_26-S	7	18171805	rs13483340	18	46181188	1.28e-05	Trans
Slc1a4	scl40472.8_474-S	11	20202208	rs13482433	15	11939236	1.28e-05	Trans
Sox5	scl0020678.1_3-S	6	143790486	rs6155595	6	148055560	1.29e-05	Cis
Txnrd2	scl0001784.1_73-S	16	18340017	rs6364818	18	59531296	1.29e-05	Trans
Exosc10	scl0002780.1_2-S	4	147402258	rs13482601	15	60943719	1.29e-05	Trans
BC024806	scl0235169.2_28-S	9	34953879	rs13459189	15	79552743	1.29e-05	Trans
Hs1bp1	scl023897.2_20-S	3	90081384	rs4166422	16	27995780	1.29e-05	Trans
Mapk3	scl026417.10_0-S	7	126550780	rs13476548	2	65459332	1.29e-05	Trans
AW046396	scl0329173.1_142-S	1	63380180	rs6360325	2	77280104	1.29e-05	Trans
Cyp2d22	scl056448.1_20-S	15	82199236	rs13480130	9	33041068	1.29e-05	Trans
1110018J23Rik	scl073713.3_139-S	19	53730720	rs13478096	5	4994702	1.29e-05	Trans
AW539457	scl20544.17_17-S	2	103367149	rs13477797	4	78662145	1.29e-05	Trans
H6pd	scl23487.8.3034_55-S	4	148823275	rs13480881	11	14278767	1.29e-05	Trans
BC057079	scl25295.54.1_177-S	4	87592530	rs3023117	7	34260676	1.29e-05	Trans
Evc2	scl27883.20.1_30-S	5	37626736	rs3023117	7	34260676	1.29e-05	Trans
Fzd1	scl28129.1_67-S	5	4761658	rs13478656	6	21893927	1.29e-05	Trans
Ppapdc1	scl33962.6.1_87-S	8	27185606	rs13476831	2	149165591	1.29e-05	Trans
Ticam2	scl51432.3_551-S	18	46683562	rs13477004	3	19836704	1.29e-05	Trans
Pex7	scl0003772.1_20-S	10	19549944	rs3023117	7	34260676	1.3e-05	Trans
Rps19	scl0020085.2_0-S	7	24593896	rs3023087	6	114698224	1.3e-05	Trans
Cherp	scl027967.3_2-S	8	75389473	rs13481128	11	83524628	1.3e-05	Trans
Extl3	scl054616.1_2-S	14	64006173	rs3023117	7	34260676	1.3e-05	Trans
6430559E15Rik	scl068180.6_62-S	4	117857946	rs13476383	2	23261347	1.3e-05	Trans
2810407P21Rik	scl069940.12_93-S	5	77604150	rs13477517	3	157988136	1.3e-05	Trans
Dlx6	scl30412.3.1_154-S	6	6813797	rs13477797	4	78662145	1.3e-05	Trans
Acadvl	scl40004.19.1_140-S	11	69826378	rs4165602	16	27351548	1.3e-05	Trans
Ramp3	scl41848.4.1_11-S	11	6558536	rs13477797	4	78662145	1.3e-05	Trans
Sema5b	scl49191.18.1_6-S	16	35461109	rs13477517	3	157988136	1.3e-05	Trans
Atp6v1g2	scl50777.5_28-S	17	34844652	rs13481301	12	11692496	1.3e-05	Trans
Thap11	scl33402.1_220-S	8	108744272	rs13479662	8	28372791	1.31e-05	Trans
Lrrk1	scl0233328.1_0-S	7	66137693	rs6182565	15	57342666	1.31e-05	Trans
Gyltl1b	scl18988.12.1_11-S	2	92165886	rs3023265	11	57576809	1.31e-05	Trans
5730438N18Rik	scl23492.6.209_2-S	4	148588274	rs13476695	2	110010541	1.31e-05	Trans
Por	scl27130.15.415_8-S	5	135973785	rs13483299	18	36246046	1.31e-05	Trans
9130231C15Rik	scl33434.12_331-S	8	107623137	rs13478178	5	34301335	1.31e-05	Trans
Ftcd	scl0003872.1_9-S	10	76019383	rs3089366	10	89110842	1.32e-05	Trans
Hpcal1	scl0002366.1_72-S	12	17716294	rs13477134	3	58907119	1.32e-05	Trans
Cdkl2	scl0003961.1_4-S	5	93081275	rs13480128	9	32494787	1.32e-05	Trans
Lamc1	scl16146.28_80-S	1	154981138	rs13477701	4	51107861	1.32e-05	Trans
Plod3	scl27109.17.1_35-S	5	137271646	rs3673722	11	13574420	1.32e-05	Trans
0610040J01Rik	scl27787.7_486-S	5	64091499	rs8236884	11	97056731	1.32e-05	Trans
D7Rp2e	scl31469.3.28_7-S	7	35256574	rs13481611	12	99981077	1.32e-05	Trans
Tulp2	scl32679.14.1_2-S	7	45381795	rs13477797	4	78662145	1.32e-05	Trans
Wars2	scl070560.6_1-S	3	99270151	rs3023036	5	22310129	1.33e-05	Trans
Tle1	scl24224.20.446_0-S	4	71603503	rs13483601	19	35015785	1.33e-05	Trans
Pkd2	scl27505.17_595-S	5	104699752	rs4166422	16	27995780	1.33e-05	Trans
A730032D07Rik	scl46883.13_90-S	15	84613150	rs13477017	3	22799152	1.33e-05	Trans
D19Ertd737e	scl000485.1_77-S	19	60253249	rs3717935	7	64395104	1.34e-05	Trans
C530043G21Rik	scl0215015.1_6-S	1	158517710	rs8259806	10	126759817	1.34e-05	Trans
BC023957	scl35917.28_89-S	9	45688868	rs3023117	7	34260676	1.34e-05	Trans
Rassf4	scl0213391.1_158-S	6	116598627	rs4226214	6	115908654	1.35e-05	Cis
D030051N19Rik	scl20622.20_179-S	2	91531064	rs13476548	2	65459332	1.35e-05	Trans
Corin	scl26505.24.257_286-S	5	72579161	rs13480944	11	31492521	1.35e-05	Trans
Bzrp	scl47677.6.2_17-S	15	83391377	rs4226214	6	115908654	1.35e-05	Trans
Jmjd1b	scl52119.18_599-S	18	34903026	rs13477797	4	78662145	1.35e-05	Trans
Ptpn1	scl0019246.2_230-S	2	167623614	rs3669635	5	14507596	1.36e-05	Trans
A130072J07	scl00240832.1_75-S	1	157797621	rs6232866	5	93186117	1.36e-05	Trans
Es31	scl0382053.6_30-S	8	107937730	rs13479397	7	90344274	1.36e-05	Trans
Nos3	scl28041.25.15_13-S	5	23874884	rs13479884	8	90549450	1.36e-05	Trans
Smarce1	scl39607.11_182-S	11	99025137	rs3700241	7	139639693	1.36e-05	Trans
Adssl1	scl42729.13.1_74-S	12	113067901	rs13477553	4	9390855	1.36e-05	Trans
Pigl	scl0327942.7_271-S	11	62274655	rs13481045	11	58060512	1.37e-05	Cis
Nktr	scl0018087.1_31-S	9	121567874	rs4229511	12	100610610	1.37e-05	Trans
Slc5a1	scl0020537.2_143-S	5	33421091	rs13479041	6	132367211	1.37e-05	Trans
Pnkp	scl0009.1_32-S	7	44725381	rs13476383	2	23261347	1.38e-05	Trans
1500016O10Rik	scl32050.6.1_24-S	7	126588816	rs13483373	18	56167417	1.38e-05	Trans
4930570C03Rik	scl47561.6_103-S	15	97612453	rs13478094	5	4310158	1.38e-05	Trans
AV006891	scl0003057.1_2-S	2	72086605	rs13478396	5	94232188	1.39e-05	Trans
6030458H05	scl0270066.1_219-S	8	75410672	rs13477485	3	149363618	1.39e-05	Trans
Rbm19	scl074111.25_119-S	5	120377130	rs13475907	1	68008647	1.39e-05	Trans
C730027P07Rik	scl36313.6.1_58-S	9	121801432	rs6255362	5	119246943	1.39e-05	Trans
2610510L01Rik	scl41883.7.1_5-S	11	4604681	rs13481611	12	99981077	1.39e-05	Trans
Dmrt1	scl53254.5_108-S	19	25572803	rs13475914	1	71562928	1.39e-05	Trans
Cklfsf7	scl0003450.1_9-S	9	114605534	rs3023460	17	93503908	1.4e-05	Trans
4930455F23Rik	scl17282.7.92_117-S	1	166112273	rs13481194	11	101415112	1.4e-05	Trans
Itpka	scl20413.8.1_90-S	2	119433778	rs13480153	9	40426602	1.4e-05	Trans
Copg	scl29780.26_164-S	6	87853581	rs3023117	7	34260676	1.4e-05	Trans
Them2	scl44185.3.1_24-S	13	24825420	rs6211135	7	137457343	1.4e-05	Trans
Ctsh	scl36630.14.1_50-S	9	89852402	rs4227694	9	58060519	1.41e-05	Trans
Rnf3	scl0069587.2_5-S	5	108701634	rs13459167	3	19325869	1.41e-05	Trans
Golga4	scl054214.31_157-S	9	118354965	rs13481337	5	11974063	1.41e-05	Trans
Xpot	scl073192.7_102-S	10	120992687	rs13477797	4	78662145	1.41e-05	Trans
Ehmt1	scl19585.28.1_12-S	2	24612778	rs3700241	7	139639693	1.41e-05	Trans
Serpina6	scl42108.6.1_31-S	12	104047683	rs6406704	2	83586789	1.41e-05	Trans
Mtf1	scl017764.4_33-S	4	124304876	rs13477688	4	48052721	1.42e-05	Trans
Gpc1	scl0014733.2_286-S	1	94662092	rs4138683	5	147658375	1.42e-05	Trans
BC003281	scl0080285.2_59-S	16	35863116	rs13500384	1	194644667	1.42e-05	Trans
Fpr-rs2	scl014289.2_177-S	17	17592442	rs13477517	3	157988136	1.42e-05	Trans
Ube2e1	scl022194.1_318-S	14	17075847	rs13476339	2	8237600	1.42e-05	Trans
BC037135	scl0229905.15_25-S	3	142638466	rs6369977	2	126125504	1.42e-05	Trans
E430002G05Rik	scl20561.14_317-S	2	102350889	rs4228098	10	8312145	1.42e-05	Trans
Fcgrt	scl31392.8.1_11-S	7	44961106	rs4165602	16	27351548	1.42e-05	Trans
Cox4i1	scl33243.5.1_27-S	8	123554267	rs4165602	16	27351548	1.42e-05	Trans
Mpi1	scl35790.9.1_0-S	9	57342857	rs13476383	2	23261347	1.42e-05	Trans
Decr2	scl50155.9_2-S	17	25810476	rs6213083	2	3942106	1.42e-05	Trans
Lrrfip2	scl0003511.1_1-S	9	110962951	rs13477797	4	78662145	1.43e-05	Trans
1810045K07Rik	scl000679.1_109-S	8	35623093	rs13481391	12	35808829	1.43e-05	Trans
Pole3	scl0059001.2_73-S	4	62009017	rs3023117	7	34260676	1.43e-05	Trans
Lcmt1	scl32083.13.1_101-S	7	123169130	rs13475914	1	71562928	1.43e-05	Trans
Eif4el3	scl0026987.1_208-S	1	89045085	rs13475967	1	89320807	1.44e-05	Cis
1810030N24Rik	scl0002717.1_84-S	4	34957288	rs13481194	11	101415112	1.44e-05	Trans
Heph	scl0002952.1_136-S	20	92658180	rs13476269	1	182702840	1.44e-05	Trans
Cdk4	scl0003768.1_149-S	10	126466564	rs13482746	15	101683274	1.44e-05	Trans
Stk25	scl000828.1_34-S	1	95452314	rs13479321	7	70128831	1.44e-05	Trans
Hspb1	scl0015507.1_320-S	5	136172606	rs13478847	6	79533984	1.44e-05	Trans
5730538E15Rik	scl0070675.2_209-S	1	9708406	rs13483918	20	99109581	1.44e-05	Trans
Camkk2	scl0207565.1_29-S	5	122993796	rs13475705	1	5585593	1.44e-05	Trans
Scrn1	scl069938.2_27-S	6	54435472	rs13482922	17	24238985	1.44e-05	Trans
Sfrs2ip	scl072193.1_10-S	15	96241690	rs4226875	7	118528214	1.44e-05	Trans
Fbxo21	scl27314.13_303-S	5	118237800	rs8237214	20	129943889	1.44e-05	Trans
1110012M11Rik	scl33697.10.1_67-S	8	74471919	rs13477043	3	31671455	1.44e-05	Trans
Rbms3	scl35242.18_241-S	9	116426723	rs4166422	16	27995780	1.44e-05	Trans
Amid	scl0003790.1_46-S	10	61110645	rs13482094	14	21302824	1.45e-05	Trans
BC003281	scl0080285.2_59-S	16	35863116	rs13483505	19	5047572	1.45e-05	Trans
Nedd4l	scl0083814.1_187-S	18	65046505	rs13477717	4	55511343	1.45e-05	Trans
Ldh1	scl016828.6_330-S	7	46713883	rs3023087	6	114698224	1.45e-05	Trans
Rgs19	scl18197.5_22-S	2	181617829	rs13480925	11	27225266	1.45e-05	Trans
B230380D07Rik	scl35647.8.7_6-S	9	70403733	rs6313405	9	60170988	1.46e-05	Trans
Abca3	scl0027410.2_52-S	17	24079728	rs13477616	4	26740517	1.46e-05	Trans
Npn3	scl0076650.1_42-S	2	151796965	rs13479694	8	35680246	1.46e-05	Trans
Atp10d	scl27730.23_48-S	5	72482464	rs13479433	7	101619959	1.46e-05	Trans
Ednra	scl34621.8_577-S	8	80559103	rs13480550	10	24969773	1.46e-05	Trans
1810008A18Rik	scl37784.7_145-S	10	76930377	rs4219629	16	92419045	1.46e-05	Trans
BC032265	scl40614.6.1_28-S	11	121237517	rs13477797	4	78662145	1.46e-05	Trans
Camk1	scl0001081.1_37-S	6	113299901	rs3675615	6	107760667	1.47e-05	Cis
Rhot2	scl0214952.1_17-S	17	25566438	rs13483012	17	48065418	1.47e-05	Trans
C330027I04Rik	scl0001342.1_29-S	11	100245446	rs13480138	9	35265782	1.47e-05	Trans
0610008F07Rik	scl18383.5.1_228-S	2	163185245	rs13482372	14	109997096	1.47e-05	Trans
Tln1	scl24400.59.1_34-S	4	43552618	rs13482601	15	60943719	1.47e-05	Trans
C530015C18	scl27021.5_396-S	5	143500348	rs13482601	15	60943719	1.47e-05	Trans
Ptpn9	scl36912.14_1-S	9	56793105	rs13478050	4	149779314	1.47e-05	Trans
AI851076	scl39906.6_377-S	11	76860487	rs13481339	5	12334938	1.47e-05	Trans
D14Ertd226e	scl45684.12_151-S	14	39815141	rs3089366	10	89110842	1.47e-05	Trans
Ctdsp1	scl0227292.12_53-S	1	74324806	rs3023117	7	34260676	1.48e-05	Trans
Smo	scl0319757.3_203-S	6	29685513	rs13478397	5	94514441	1.48e-05	Trans
Sphk2	scl056632.1_130-S	7	45578327	rs8236884	11	97056731	1.48e-05	Trans
Ep400	scl26220.57_399-S	5	110904680	rs13480138	9	35265782	1.48e-05	Trans
Cklfsf7	scl35271.8.1_43-S	9	114605534	rs3023460	17	93503908	1.48e-05	Trans
Caskin2	scl00140721.2_267-S	11	115615274	rs13477529	3	146019140	1.49e-05	Trans
Smpd2	scl0020598.1_244-S	10	41175595	rs3023117	7	34260676	1.49e-05	Trans
2610024E20Rik	scl00225358.2_258-S	18	34567152	rs13479179	7	31156791	1.49e-05	Trans
Ceecam1	scl0099151.1_201-S	2	29691503	rs13478374	5	87700512	1.49e-05	Trans
2400003C14Rik	scl071955.1_257-S	8	112560454	rs13476339	2	8237600	1.49e-05	Trans
Coxvib2	scl31804.3.1_22-S	7	4354881	rs4230027	13	101596757	1.49e-05	Trans
2400009B11Rik	scl31892.6.1_61-S	7	141067153	rs3673722	11	13574420	1.49e-05	Trans
Large	scl34640.17_455-S	8	75710671	rs4165602	16	27351548	1.49e-05	Trans
Bmp4	scl45660.4.1_52-S	14	45305599	rs13481339	5	12334938	1.49e-05	Trans
0610025P10Rik	scl0001321.1_142-S	11	69718086	rs4177892	16	40893267	1.5e-05	Trans
Vcam1	scl0022329.2_144-S	3	116102024	rs13477989	4	132836442	1.5e-05	Trans
4930519N13Rik	scl18515.2.486_1-S	2	150626142	rs13482028	13	117370792	1.5e-05	Trans
Lypla2	scl23666.9_53-S	4	135240308	rs13481319	12	16169162	1.5e-05	Trans
Mrpl36	scl44635.2.1_29-S	13	73797011	rs3023117	7	34260676	1.5e-05	Trans
Psmb2	scl24957.6.1_12-S	4	126179970	rs3657938	4	125086202	1.51e-05	Cis
D030012E24Rik	scl0319370.3_39-S	11	116250383	rs3090660	7	50217097	1.51e-05	Trans
Kcnk1	scl33166.4_447-S	8	128881260	rs3023949	12	17217442	1.51e-05	Trans
Srp68	scl39311.17_24-S	11	116061254	rs4165602	16	27351548	1.51e-05	Trans
9530058B02Rik	scl50172.5.1_49-S	17	25591298	rs13477517	3	157988136	1.51e-05	Trans
Trim26	scl50746.12_453-S	17	36445239	rs3023051	5	117479131	1.51e-05	Trans
D19Ertd144e	scl52801.4.1_26-S	19	4097351	rs13477239	3	85330653	1.51e-05	Trans
Taf11	scl068776.1_229-S	17	27628717	rs6358703	17	28506798	1.52e-05	Cis
Dom3z	scl0001747.1_14-S	17	34445139	rs13480927	11	27728598	1.52e-05	Trans
Cpb2	scl000329.1_22-S	14	73976442	rs13480139	9	35550054	1.52e-05	Trans
D15Ertd366e	scl0065970.2_260-S	15	99607455	rs4165602	16	27351548	1.52e-05	Trans
Phf19	scl074016.1_7-S	2	34715764	rs13481588	12	92374285	1.52e-05	Trans
Dgat2	scl31009.10_67-S	7	99028850	rs13476548	2	65459332	1.52e-05	Trans
Casp4	scl37316.9.1_41-S	9	5308874	rs4225482	5	122811281	1.52e-05	Trans
Maged2	scl53733.14.273_30-S	20	146147420	rs3090660	7	50217097	1.52e-05	Trans
Rnf44	scl0105239.1_62-S	13	54689033	rs3023117	7	34260676	1.53e-05	Trans
Atf7ip	scl072488.1_25-S	6	136483047	rs13476395	2	27153130	1.53e-05	Trans
Pdcd6ip	scl0018571.2_141-S	9	113501953	rs13477134	3	58907119	1.54e-05	Trans
E130014J05Rik	scl00214133.2_119-S	3	133400989	rs6208415	15	97718522	1.54e-05	Trans
Cd1d1	scl21997.6.1_47-S	3	87081765	rs13484079	20	148101698	1.54e-05	Trans
AI326906	scl26224.14.1_3-S	5	110888721	rs13477688	4	48052721	1.54e-05	Trans
Adpgk	scl36877.7.1_29-S	9	59089578	rs13477797	4	78662145	1.54e-05	Trans
Asgr2	scl41344.9.1_32-S	11	69908839	rs13482700	15	89402220	1.54e-05	Trans
Alg12	scl46865.11.1_0-S	15	88633009	rs13476896	2	166276508	1.54e-05	Trans
Sh3glb2	scl19472.10_43-S	2	30166818	rs3023117	7	34260676	1.55e-05	Trans
Cnot10	scl35272.19.217_33-S	9	114440236	rs13475907	1	68008647	1.55e-05	Trans
1300017K07Rik	scl39283.5.1_319-S	11	117684039	rs13478349	5	80970711	1.55e-05	Trans
5730593N15Rik	scl40626.1.1_194-S	11	120475247	rs13498649	18	36942941	1.55e-05	Trans
Paqr4	scl50233.3_39-S	17	23463810	rs13478092	5	3601412	1.55e-05	Trans
2810012L14Rik	scl0076366.2_42-S	5	147261923	rs13481339	5	12334938	1.56e-05	Trans
Bfar	scl067118.7_5-S	16	13585566	rs13482028	13	117370792	1.56e-05	Trans
Oas1c	scl26108.8.1_25-S	5	121060816	rs13481718	13	19835297	1.56e-05	Trans
Maob	scl54377.16.1_8-S	20	15866998	rs13480870	11	11016916	1.56e-05	Trans
Scn1b	scl000120.1_12-S	7	30825284	rs13479179	7	31156791	1.57e-05	Cis
Serpina12	scl0068054.1_3-S	12	104429819	rs4229538	12	104055529	1.57e-05	Cis
AA407809	scl15984.9.1_5-S	1	169062754	rs13476223	1	169546979	1.57e-05	Cis
Mdh1	scl0001320.1_85-S	11	21456790	rs6182565	15	57342666	1.57e-05	Trans
4921528H16Rik	scl30229.21.1_176-S	6	33959606	rs3090660	7	50217097	1.57e-05	Trans
Pttg1	scl40322.5_155-S	11	43263685	rs13478374	5	87700512	1.57e-05	Trans
Mrpl14	scl50686.4.1_41-S	17	45149953	rs4165602	16	27351548	1.57e-05	Trans
Cdkn1a	scl012575.1_2-S	17	28821439	rs4174469	16	38089979	1.58e-05	Trans
Hkr3	scl23469.10.1_15-S	4	150863574	rs13475914	1	71562928	1.58e-05	Trans
9130022K13Rik	scl47016.7_165-S	15	77216259	rs3023087	6	114698224	1.58e-05	Trans
Mid1ip1	scl55044.4_94-S	20	9874441	rs13477857	4	96016883	1.58e-05	Trans
Slc7a8	scl000414.1_17-S	14	53676418	rs13476831	2	149165591	1.59e-05	Trans
Ddx47	scl067755.12_300-S	6	134977313	rs13480289	9	77288913	1.59e-05	Trans
2310061I09Rik	scl16886.1.319_8-S	1	34381222	rs13481581	12	89918792	1.59e-05	Trans
AW539457	scl20544.17_17-S	2	103367149	rs4164180	16	14327813	1.59e-05	Trans
Olfr971	scl37075.1.12_21-S	9	39590007	rs13477797	4	78662145	1.59e-05	Trans
H2afy	scl43914.11.4_21-S	13	56083781	rs13476548	2	65459332	1.59e-05	Trans
Suhw3	scl54284.20_250-S	20	44786249	rs13480419	9	111037810	1.59e-05	Trans
Prps1	scl54584.7_603-S	20	135802977	rs13477549	4	8730859	1.59e-05	Trans
Ocil	scl29467.5.1_148-S	6	129146221	rs13479024	6	127557205	1.6e-05	Cis
Fbln2	scl014115.17_10-S	6	91178368	rs13476395	2	27153130	1.6e-05	Trans
MGC6357	scl0208263.1_94-S	1	157768999	rs3023117	7	34260676	1.6e-05	Trans
1110008L20Rik	scl45482.13_126-S	14	56870388	rs13498627	18	36927650	1.6e-05	Trans
Pbef1	scl0002359.1_0-S	12	33405722	rs13477797	4	78662145	1.61e-05	Trans
F8	scl0002908.1_1-S	20	71425575	rs13477026	3	26572751	1.61e-05	Trans
Rcl1	scl000518.1_101-S	19	29167372	rs13477797	4	78662145	1.61e-05	Trans
2810027O19Rik	scl0068201.2_1-S	2	109818687	rs6327437	8	48291901	1.61e-05	Trans
Fabp4	scl011770.1_148-S	3	10186879	rs13459189	15	79552743	1.61e-05	Trans
BC023741	scl0209200.1_109-S	16	35846258	rs13481233	11	111617885	1.61e-05	Trans
Cdk5rap1	scl18476.16.14_21-S	2	154026821	rs3023409	14	48748666	1.61e-05	Trans
Coq7	scl30756.4.28_1-S	7	118300959	rs3023809	11	62211019	1.61e-05	Trans
Mfap4	scl41467.7_13-S	11	61301639	rs4227694	9	58060519	1.61e-05	Trans
Amn	scl42754.12.1_99-S	12	111718919	rs6256752	5	20759298	1.61e-05	Trans
Dia1	scl46905.12_121-S	15	82981262	rs13480138	9	35265782	1.61e-05	Trans
Sfrs1	scl0110809.8_13-S	11	87863880	rs13476294	1	190145347	1.62e-05	Trans
Eef2	scl013629.14_1-S	10	80580794	rs3023117	7	34260676	1.62e-05	Trans
BC048403	scl0270802.1_64-S	10	121142997	rs13477026	3	26572751	1.62e-05	Trans
E030030I06Rik	scl0319887.1_22-S	10	21833837	rs13480155	9	40786255	1.62e-05	Trans
3110001N18Rik	scl068028.3_20-S	3	28996584	rs6403469	4	11634315	1.62e-05	Trans
Ccl9	scl39819.5_328-S	11	83389112	rs13480881	11	14278767	1.63e-05	Trans
Itpk1	scl0217837.1_325-S	12	102969633	rs3023117	7	34260676	1.63e-05	Trans
Gpr19	scl28296.6_592-S	6	134834853	rs13480517	10	17331732	1.63e-05	Trans
2310042M24Rik	scl066958.2_91-S	2	84472156	rs13481339	5	12334938	1.64e-05	Trans
Prkcn	scl075292.2_3-S	17	78855620	rs13479179	7	31156791	1.64e-05	Trans
Egln1	scl34173.5_8-S	8	127795494	rs4165602	16	27351548	1.64e-05	Trans
Mpi1	scl35790.9.1_0-S	9	57342857	rs13477688	4	48052721	1.64e-05	Trans
Fgd6	scl38536.23.1_129-S	10	93465960	rs13480300	9	80169352	1.64e-05	Trans
Frmd4a	scl00209630.2_217-S	2	4348471	rs6308296	2	4671228	1.65e-05	Cis
4631427C17Rik	scl30281.25_19-S	6	29718502	rs13478685	6	29517313	1.65e-05	Cis
1500016L11Rik	scl000160.1_38-S	7	11932198	rs13478374	5	87700512	1.65e-05	Trans
Sh3md2	scl000575.1_1731-S	8	64116351	rs13481093	11	72366705	1.65e-05	Trans
5430428G01Rik	scl0066789.2_51-S	3	121283796	rs8271280	2	69040060	1.65e-05	Trans
1700051E09Rik	scl067338.1_7-S	11	82620017	rs13479678	8	32164574	1.65e-05	Trans
Golgb1	scl078090.2_4-S	16	36794441	rs4229511	12	100610610	1.65e-05	Trans
Bmp4	scl45660.4.1_52-S	14	45305599	rs3023117	7	34260676	1.65e-05	Trans
Tmem8	scl0001696.1_24-S	17	25840917	rs13477685	4	47392501	1.66e-05	Trans
Gtf2a1	scl0083602.1_4-S	12	91964245	rs13477797	4	78662145	1.66e-05	Trans
Gtf3c1	scl0233863.1_140-S	7	125432102	rs13478623	6	9485705	1.66e-05	Trans
Hist1h4j	scl0319159.1_95-S	13	21742527	rs4175233	16	38923808	1.66e-05	Trans
2410004L22Rik	scl076478.1_164-S	8	74180114	rs13498649	18	36942941	1.66e-05	Trans
Xcl1	scl16013.3.1_175-S	1	166768323	rs13480517	10	17331732	1.66e-05	Trans
Mmp9	scl19917.13_586-S	2	164639437	rs13478092	5	3601412	1.66e-05	Trans
1810045K07Rik	scl33916.7_57-S	8	35623093	rs13483144	17	85794297	1.66e-05	Trans
5730578N08Rik	scl48649.5.1_0-S	16	21848310	rs6412631	2	77017104	1.66e-05	Trans
0610011I04Rik	scl066058.8_40-S	6	48771095	rs3089096	4	44400011	1.67e-05	Trans
Htatip2	scl32632.7.1_23-S	7	49627174	rs13483655	19	48738098	1.67e-05	Trans
Thoc3	scl43949.6.1_8-S	13	54469140	rs13475914	1	71562928	1.67e-05	Trans
Jarid1c	scl0002888.1_52-S	20	147573988	rs13479942	8	101294392	1.68e-05	Trans
Oaz2	scl018247.9_19-S	9	65474589	rs13481611	12	99981077	1.68e-05	Trans
Serpina3m	scl020717.5_18-S	12	104739558	rs3687855	7	46165821	1.68e-05	Trans
1810023B24Rik	scl0234388.1_36-S	8	73797217	rs4177892	16	40893267	1.68e-05	Trans
Corin	scl26505.24.257_286-S	5	72579161	rs13478847	6	79533984	1.68e-05	Trans
Pinx1	scl46190.7.1_7-S	14	62814474	rs13476264	1	181236827	1.68e-05	Trans
Rbm21	scl53393.10_649-S	19	9020883	rs13476791	2	135555681	1.68e-05	Trans
0610039A15Rik	scl28539.8_61-S	6	113480654	rs6316813	19	11389268	1.69e-05	Trans
BC003332	scl29752.9_268-S	6	90334996	rs13476294	1	190145347	1.69e-05	Trans
Cib2	scl35837.6.1_14-S	9	54344007	rs13481339	5	12334938	1.69e-05	Trans
Gzmd	scl014941.4_46-S	14	55083651	rs13481337	5	11974063	1.7e-05	Trans
AA959742	scl41025.7_232-S	11	94445888	rs3700241	7	139639693	1.7e-05	Trans
Pacsin3	scl0003147.1_18-S	2	91057001	rs13483210	18	11926037	1.71e-05	Trans
Rgs19ip1	scl000689.1_50-S	8	86542783	rs6351643	2	18737634	1.71e-05	Trans
Actb	scl011461.1_64-S	5	143168256	rs6182565	15	57342666	1.71e-05	Trans
Gnb2	scl014693.1_109-S	5	137757915	rs13477797	4	78662145	1.71e-05	Trans
Rev1l	scl16846.27.1_59-S	1	37997330	rs13479071	6	138219206	1.71e-05	Trans
Dhrs6	scl22583.12.1_160-S	3	135218679	rs13479179	7	31156791	1.71e-05	Trans
Hip1r	scl27228.32_300-S	5	124234381	rs13482601	15	60943719	1.71e-05	Trans
Olfr586	scl30933.2.1_243-S	7	102995650	rs13459189	15	79552743	1.71e-05	Trans
B230369L08Rik	scl46955.19_187-S	15	79551326	rs13477797	4	78662145	1.71e-05	Trans
D15Mgi27	scl47467.2_297-S	15	102107488	rs13477579	4	16419441	1.71e-05	Trans
Lpxn	scl0107321.9_13-S	19	12863212	rs13483600	19	34738598	1.72e-05	Trans
Hoxa5	scl29006.2.1_119-S	6	52131337	rs13479041	6	132367211	1.72e-05	Trans
D11Ertd730e	scl41677.17_612-S	11	43277154	rs8236884	11	97056731	1.72e-05	Trans
Rnf3	scl0069587.2_5-S	5	108701634	rs3021895	12	74847937	1.72e-05	Trans
Scrt1	scl0170729.1_37-S	15	76343464	rs13477952	4	122454187	1.72e-05	Trans
Cd84	scl17217.5.1_10-S	1	173677279	rs8260429	2	163443200	1.72e-05	Trans
Fto	scl33513.12_427-S	8	94203637	rs13476548	2	65459332	1.72e-05	Trans
Prss15	scl49760.15.1_0-S	17	56299420	rs8236884	11	97056731	1.72e-05	Trans
Tff2	scl50084.4.1_68-S	17	30868938	rs4222751	1	164435392	1.72e-05	Trans
Hrsp12	scl015473.5_18-S	15	34428610	rs13477485	3	149363618	1.73e-05	Trans
Slc12a9	scl25883.15_188-S	5	137544346	rs13480963	11	35321570	1.73e-05	Trans
A130033B22	scl49800.2.1_24-S	17	51922855	rs13479573	7	127172000	1.73e-05	Trans
Nthl1	scl51010.6.1_116-S	17	24360310	rs13482601	15	60943719	1.73e-05	Trans
F8	scl54119.26.1_18-S	20	71425575	rs13476882	2	161894873	1.73e-05	Trans
Pank1	scl0001823.1_77-S	19	34876892	rs13477239	3	85330653	1.74e-05	Trans
Ivns1abp	scl000898.1_12-S	1	153106716	rs13480188	9	50321489	1.74e-05	Trans
Nrp	scl0018186.1_241-S	8	131245328	rs13480893	11	12578543	1.74e-05	Trans
Clstn1	scl0065945.2_70-S	4	148430228	rs4229511	12	100610610	1.74e-05	Trans
Gpiap1	scl0053872.2_123-S	2	103567638	rs13476383	2	23261347	1.75e-05	Trans
Kdelc1	scl072050.3_4-S	1	44051092	rs3023117	7	34260676	1.75e-05	Trans
Dlx6	scl30412.3.1_154-S	6	6813797	rs13482357	14	105855322	1.75e-05	Trans
Ifngr1	scl39113.8_92-S	10	19281386	rs3023460	17	93503908	1.75e-05	Trans
P4ha2	scl41559.17.1_109-S	11	53944435	rs13477071	3	40244399	1.75e-05	Trans
Rassf4	scl0001215.1_7-S	6	116598627	rs8254771	6	115325777	1.76e-05	Cis
Shkbp1	scl000248.1_67-S	7	27050897	rs6351643	2	18737634	1.76e-05	Trans
Fez1	scl0003544.1_55-S	9	36582480	rs13478623	6	9485705	1.76e-05	Trans
Xbp1	scl022433.7_46-S	11	5420970	rs13476791	2	135555681	1.76e-05	Trans
6720485C15Rik	scl068087.1_272-S	11	102810146	rs3023117	7	34260676	1.76e-05	Trans
Raf1	scl28523.18.1_12-S	6	115584217	rs13476548	2	65459332	1.76e-05	Trans
Uqcrc2	scl32119.15.11_22-S	7	120426395	rs3673722	11	13574420	1.76e-05	Trans
Tars	scl47390.18.104_38-S	15	11328388	rs13480175	9	47018378	1.76e-05	Trans
D16Bwg1547e	scl48576.14.1_37-S	16	30481116	rs13483525	19	10511087	1.76e-05	Trans
Pparg	scl0001203.1_155-S	6	115387685	rs13477233	3	83565257	1.77e-05	Trans
Cib2	scl0003513.1_13-S	9	54344007	rs13476880	2	161581044	1.77e-05	Trans
Cox6a1	scl0012861.1_173-S	5	115606652	rs8271280	2	69040060	1.77e-05	Trans
Gria3	scl54967.10.1218_2-S	20	37646141	rs6364818	18	59531296	1.77e-05	Trans
Dtnb	scl43441.25.1_42-S	12	3572523	rs13481285	12	7040390	1.78e-05	Cis
Ndufs4	scl0017993.1_168-S	13	115409302	rs13476339	2	8237600	1.78e-05	Trans
Prdx1	scl018477.6_2-S	4	116183531	rs13476267	1	182120454	1.78e-05	Trans
Usf2	scl022282.6_54-S	7	30654756	rs13483525	19	10511087	1.78e-05	Trans
2810012G03Rik	scl066306.4_122-S	18	34884880	rs8236884	11	97056731	1.78e-05	Trans
2610319K07Rik	scl25655.8_229-S	4	14791366	rs13477422	3	134358056	1.78e-05	Trans
Stard3	scl40940.15.1_40-S	11	98174474	rs13477685	4	47392501	1.78e-05	Trans
Atp5j	scl0000102.1_16-S	16	84710458	rs13478374	5	87700512	1.79e-05	Trans
ORF61	scl0003929.1_0-S	10	79380249	rs3023117	7	34260676	1.79e-05	Trans
[truncated: 437 more rows]

## Sheet: Cis_and_Trans_10%_FDR
Gene Symbol	Probe ID	Chromosomal Location of the Gene	Base Pair Position of the Gene (NCBI Build 36)	SNP ID (most significant)	Chromosomal Location of the SNP	Base Pair Position of the SNP (NCBI Build 36)	Association p-value	Cis vs Trans Association
Gdi3	scl014569.11_60-S	13	3537379	rs6198959	13	11155687	1.05609e-53	Cis
Smad3	scl35708.10_49-S	9	63444773	rs13480239	9	63609066	2.04865e-48	Cis
AI838661	scl24858.5.1_216-S	4	132856456	rs13477989	4	132836442	6.08694e-46	Cis
Hsd17b13	scl0243168.1_11-S	5	104195742	rs8256230	5	104678596	8.29474e-43	Cis
Uap1	scl15961.15.1_3-S	1	171978678	rs13476229	1	171141849	4.8528e-41	Cis
Atp6v1d	scl0073834.1_147-S	12	79761822	rs3662628	12	80180317	2.1184e-40	Cis
Abhd1	scl27967.7.1_149-S	5	31226653	rs13478167	5	31202322	9.71545e-40	Cis
Gcs1	scl29846.4_459-S	6	83081164	rs13478864	6	83629083	1.82698e-39	Cis
H2-T17	scl015032.1_236-S	17	35646462	rs8242283	17	33797859	3.01189e-39	Cis
BC003331	scl16174.14.1_64-S	1	152124739	rs6264289	1	151466300	1.74182e-38	Cis
2610042O14Rik	scl0066460.1_267-S	2	164152201	rs13476881	2	161762649	6.98986e-36	Cis
1810045K07Rik	scl33916.7_57-S	8	35623093	rs13479694	8	35680246	2.31038e-35	Cis
4833421E05Rik	scl067732.2_80-S	12	21562882	rs3023949	12	17217442	3.82818e-35	Cis
AV340375	scl35702.23.1_49-S	9	64104764	rs13480241	9	63991600	4.41275e-34	Cis
9130227C08Rik	scl00219094.2_112-S	14	54839040	rs8244273	14	55216990	1.37453e-33	Cis
C530043G21Rik	scl0215015.1_6-S	1	158517710	rs13476193	1	158100088	6.25271e-33	Cis
Rusc2	scl25518.12_3-S	4	43403082	rs6206598	4	43920819	9.01764e-33	Cis
2010319C14Rik	scl48556.8.1_18-S	16	32004171	rs4168961	16	31246003	6.32246e-32	Cis
1810023F06Rik	scl42110.7.200_45-S	12	103843360	rs4229538	12	104055529	1.28134e-31	Cis
Vps35	scl34540.19_229-S	8	88151235	rs13479862	8	85679940	9.9097e-31	Cis
Akr1b3	scl0011677.2_223-S	6	34234092	rs6163979	6	34485931	7.20826e-30	Cis
1110061O04Rik	scl29636.20.1_18-S	6	113203670	rs13478971	6	111265570	9.18632e-30	Cis
Lrp11	scl39172.7_550-S	10	7280007	rs13478347	5	80547585	1.61361e-29	Trans
A330049M08Rik	scl23674.9_251-S	4	134641971	rs13477994	4	134010974	3.29119e-29	Cis
Pml	scl0018854.2_223-S	9	58016222	rs4227694	9	58060519	1.72566e-28	Cis
A630042L21Rik	scl51365.21_674-S	18	61256640	rs8255195	18	60874480	8.45369e-28	Cis
Gna14	scl53313.7_541-S	19	16502781	rs13483543	19	16489715	1.16003e-27	Cis
Csrp1	scl17432.6_297-S	1	137536472	rs8260536	1	137622183	1.21993e-27	Cis
Camk2b	scl40549.24_164-S	11	5869675	rs3023385	11	6582805	5.09857e-27	Cis
Ring1	scl50033.7.1_0-S	17	33631538	rs8242283	17	33797859	9.99242e-27	Cis
Net1	scl0056349.2_77-S	13	3882582	rs6198959	13	11155687	1.06535e-26	Cis
Mobk1b	scl00232157.2_124-S	6	83291738	rs13478864	6	83629083	1.29722e-26	Cis
2810004N20Rik	scl19009.5.1_4-S	2	90711552	rs3719272	2	92174499	1.88135e-26	Cis
Zfp30	scl32836.5_532-S	7	29493549	rs4226520	7	29490211	1.93493e-26	Cis
Mthfd1	scl0002379.1_67-S	12	77174138	rs13481542	12	77511070	2.56777e-26	Cis
Nagk	scl0001171.1_13-S	6	83760702	rs13478863	6	83521678	4.62232e-26	Cis
1810034K20Rik	scl45535.5_307-S	14	54611965	rs8251313	14	52772285	1.31005e-25	Cis
Cobl	scl0012808.2_292-S	11	12136611	rs13480875	11	12195809	6.05629e-25	Cis
Bckdhb	scl36650.13.1_185-S	9	83721868	rs13480314	9	84277114	6.50357e-25	Cis
Sh3md2	scl000575.1_1731-S	8	64116351	rs13479786	8	62370254	1.52905e-24	Cis
Abhd1	scl0004065.1_58-S	5	31226653	rs13478167	5	31202322	1.80269e-24	Cis
Tmc5	scl32145.20.1_15-S	7	118414228	rs4226875	7	118528214	2.32226e-24	Cis
Mipep	scl070478.15_14-S	14	59738692	rs13482207	14	58722215	3.29534e-24	Cis
1700027M01Rik	scl0069994.1_21-S	4	140949625	rs8260738	4	141098247	6.27465e-24	Cis
Bcdo2	scl35878.11.1_130-S	9	50285382	rs13480188	9	50321489	6.60168e-24	Cis
Mir	scl071779.8_36-S	6	116303657	rs4226214	6	115908654	1.45805e-23	Cis
Stard7	scl20327.6_25-S	2	126961680	rs4223454	2	126795062	1.75909e-23	Cis
Corin	scl26505.24.257_286-S	5	72579161	rs13478324	5	73408929	2.8486e-23	Cis
Gdf2	scl46463.1.8_87-S	14	32770131	rs13482134	14	33564662	5.55552e-23	Cis
Chchd4	scl28683.3_131-S	6	91429780	rs13478882	6	89630673	6.2482e-23	Cis
Supv3l1	scl0338359.1_185-S	10	61824697	rs13480622	10	60362338	7.65926e-23	Cis
Cops3	scl40153.15.1_46-S	11	59633992	rs13481052	11	60363330	2.39909e-22	Cis
Eif4el3	scl026987.6_0-S	1	89045085	rs13475963	1	87900988	2.42806e-22	Cis
1600002H07Rik	scl50214.9.1_45-S	17	23942654	rs13482922	17	24238985	2.96519e-22	Cis
Vamp4	scl17296.11_403-S	1	164407398	rs4222751	1	164435392	5.76623e-22	Cis
Pkd2	scl27505.17_595-S	5	104699752	rs13478429	5	103150833	7.72333e-22	Cis
Ebpl	scl068177.1_35-S	14	60294860	rs13482235	14	66864508	8.04093e-22	Cis
2300004C15Rik	scl36894.13.1_20-S	9	57709123	rs4227694	9	58060519	1.00225e-21	Cis
Ube2i	scl0022196.1_321-S	17	24988111	rs13482922	17	24238985	5.44157e-21	Cis
Nagk	scl0001145.1_39-S	6	83760702	rs13478863	6	83521678	6.33647e-21	Cis
Rdh9	scl38308.4.1_188-S	10	127179344	rs8259806	10	126759817	7.89007e-21	Cis
Pik3c2g	scl29407.39.1_52-S	6	139586084	rs3024135	6	139957634	8.08081e-21	Cis
Ntan1	scl49405.9.1_2-S	16	13732855	rs4163058	16	13183242	8.72644e-21	Cis
Nfatc1	scl0018018.1_212-S	18	80797750	rs13483462	18	81352399	1.35163e-20	Cis
BC037135	scl0229905.15_25-S	3	142638466	rs13477457	3	142374066	1.47794e-20	Cis
BC031781	scl17134.7_259-S	1	182687826	rs13476269	1	182702840	1.54328e-20	Cis
H2-T10	scl015024.2_236-S	17	35646462	rs8242283	17	33797859	1.65272e-20	Cis
2310003P10Rik	scl069470.6_81-S	2	126939416	rs4223454	2	126795062	1.69656e-20	Cis
2210021J22Rik	scl46876.5.1_23-S	15	85635170	rs13482688	15	86097059	2.03374e-20	Cis
Metapl1	scl20801.11.1_31-S	2	71254177	rs13476443	2	71249547	2.15917e-20	Cis
Sfrs2ip	scl072193.1_10-S	15	96241690	rs6208415	15	97718522	2.36206e-20	Cis
Thumpd1	scl30741.3_137-S	7	119506242	rs4226875	7	118528214	2.45833e-20	Cis
Taf6	scl0000117.1_15-S	5	138408405	rs4225536	5	138686927	2.71951e-20	Cis
Slc2a9	scl26665.22_394-S	5	38637555	rs13478198	5	39506742	3.22751e-20	Cis
Prss25	scl28808.5.1_108-S	6	83016938	rs13478864	6	83629083	3.72563e-20	Cis
Pdrg1	scl068559.1_22-S	2	152700331	rs13476846	2	152722876	5.16386e-20	Cis
Ptp4a2	scl0019244.1_47-S	4	129322782	rs13477972	4	127755458	7.7581e-20	Cis
Fcgr1	scl21814.6_497-S	3	96368314	rs13477273	3	96128306	1.01956e-19	Cis
Ptgs1	scl0019224.1_106-S	2	36052509	rs13476433	2	36755321	1.21988e-19	Cis
Zfp297	scl081630.1_308-S	17	33526652	rs8242283	17	33797859	1.62115e-19	Cis
A130072J07	scl00240832.1_75-S	1	157797621	rs13476193	1	158100088	1.71963e-19	Cis
8430408G22Rik	scl29590.2_145-S	6	116616303	rs4226214	6	115908654	1.7394e-19	Cis
Htr1d	scl24813.3_604-S	4	135695602	rs6203256	4	135479767	2.26135e-19	Cis
Rps3a	scl020091.3_53-S	3	86223873	rs13477239	3	85330653	2.4556e-19	Cis
1810054O13Rik	scl32642.3_586-S	7	46920872	rs8260979	7	46295590	3.3295e-19	Cis
4930455C21Rik	scl48481.8.1_48-S	16	38417660	rs4175233	16	38923808	6.09823e-19	Cis
Pyp	scl38868.13.1_10-S	10	61043978	rs13480622	10	60362338	6.98449e-19	Cis
AI449705	scl38599.5.1_164-S	10	86135611	rs13480687	10	86526276	1.48696e-18	Cis
Ctsf	scl52823.10.1_53-S	19	4855129	rs13483525	19	10511087	1.54068e-18	Cis
Cecr5	scl0214932.1_204-S	6	120475114	rs3677013	6	119727252	2.02086e-18	Cis
2610103J23Rik	scl0067154.2_142-S	15	34027370	rs4230696	15	34088136	2.14731e-18	Cis
B230369L08Rik	scl46955.19_187-S	15	79551326	rs13459189	15	79552743	2.20858e-18	Cis
Klhdc2	scl43155.10.40_7-S	12	70215335	rs3023345	12	70503092	2.31532e-18	Cis
Arpc4	scl068089.7_12-S	6	113343892	rs13478975	6	112109488	2.95635e-18	Cis
Akr1c18	scl44314.9.1_18-S	13	4131870	rs3023640	13	4791160	3.38564e-18	Cis
Esrrb	scl42945.8.1_35-S	12	87250220	rs6288403	12	91376149	3.4022e-18	Cis
Apex1	scl46370.4_89-S	14	49846929	rs13482191	14	53600551	4.09837e-18	Cis
0610042E07Rik	scl31797.6.1_289-S	7	4448047	rs13479104	7	3953959	4.55868e-18	Cis
Leprotl1	scl34938.5_401-S	8	35604089	rs13479694	8	35680246	4.83993e-18	Cis
Copeb	scl45096.3_115-S	13	5860735	rs3023640	13	4791160	5.53241e-18	Cis
Dctn4	scl067665.1_0-S	18	60651590	rs6364818	18	59531296	6.85611e-18	Cis
Ddah2	scl50795.8.1_75-S	17	34667141	rs8238040	17	34810129	9.93509e-18	Cis
Crym	scl30734.8.1_4-S	7	119977533	rs13479485	7	118936254	1.35592e-17	Cis
Hdac11	scl29747.11_233-S	6	91122308	rs13478882	6	89630673	1.90909e-17	Cis
E030030I06Rik	scl0319887.1_22-S	10	21833837	rs3088997	10	21743686	3.26132e-17	Cis
AI851464	scl18731.9_1-S	2	125254531	rs4223454	2	126795062	5.1281e-17	Cis
BC003479	scl41473.7.1_27-S	11	60646882	rs6245211	11	59145409	5.6541e-17	Cis
Ear2	scl013586.1_302-S	14	42982523	rs3088796	14	38682849	6.0685e-17	Cis
Arl8	scl21260.7_101-S	2	14967149	rs6351643	2	18737634	7.67658e-17	Cis
Rabl4	scl46995.11.1_59-S	15	77986715	rs6236706	15	77034591	7.73698e-17	Cis
Calml4	scl36843.5.19_46-S	9	62656248	rs13480239	9	63609066	8.78462e-17	Cis
Slc35b4	scl29168.10_523-S	6	34079089	rs6163979	6	34485931	9.49854e-17	Cis
Adprtl2	scl000341.1_0-S	14	49729897	rs13482191	14	53600551	1.37179e-16	Cis
Cops8	scl17665.8_37-S	1	92433385	rs13475973	1	91326181	1.71979e-16	Cis
Asgr2	scl41344.9.1_32-S	11	69908839	rs13481084	11	68586711	1.75735e-16	Cis
1810045K07Rik	scl000679.1_109-S	8	35623093	rs13479694	8	35680246	2.34496e-16	Cis
Celsr1	scl012614.2_32-S	15	85728699	rs13482688	15	86097059	2.74869e-16	Cis
Ttf2	scl21762.21_330-S	3	101067917	rs4224133	3	101068343	3.90279e-16	Cis
6430402H13Rik	scl0378937.1_229-S	15	76542531	rs6236706	15	77034591	5.07042e-16	Cis
Mmrn2	scl00105450.2_179-S	14	33204621	rs13482134	14	33564662	7.1048e-16	Cis
AU067695	scl0381802.12_9-S	6	115510323	rs4226214	6	115908654	7.28728e-16	Cis
Samsn1	scl0067742.1_215-S	16	75741474	rs4205765	16	75640739	1.83984e-15	Cis
1110031B06Rik	scl40160.8.1_28-S	11	59223329	rs6245211	11	59145409	2.47974e-15	Cis
6720467C03Rik	scl24545.4.1_12-S	4	12080870	rs6403469	4	11634315	3.17313e-15	Cis
Ptpn9	scl36912.14_1-S	9	56793105	rs13480203	9	53859627	4.54565e-15	Cis
Scn1b	scl31496.6.1_91-S	7	30825284	rs13479179	7	31156791	4.60694e-15	Cis
Abca3	scl0027410.2_52-S	17	24079728	rs13482922	17	24238985	4.76978e-15	Cis
BC018601	scl00104479.1_248-S	11	5428893	rs13480844	11	5272353	6.0958e-15	Cis
Shmt2	scl0003775.1_106-S	10	126920088	rs8259806	10	126759817	6.26032e-15	Cis
Tpm2	scl0002655.1_13-S	4	43535812	rs13477673	4	43277275	8.08972e-15	Cis
Pep4	scl32792.15.1_2-S	7	34621153	rs3023117	7	34260676	1.14052e-14	Cis
Rad23a	scl019358.2_23-S	8	87724757	rs13479910	8	92756236	1.3527e-14	Cis
2410030J07Rik	scl23696.18_276-S	4	133401942	rs13477991	4	133151574	1.685e-14	Cis
Map4k3	scl49581.35_225-S	17	80488847	rs13483133	17	82979893	1.73775e-14	Cis
Sspn	scl016651.4_36-S	6	145891306	rs3023101	6	146154780	2.09963e-14	Cis
Apg7l	scl29614.24_170-S	6	114638616	rs3023087	6	114698224	2.32676e-14	Cis
Hint2	scl24398.4.1_27-S	4	43675329	rs4224449	4	41669282	2.53881e-14	Cis
Prdx1	scl018477.6_2-S	4	116183531	rs13477930	4	115512738	2.94104e-14	Cis
Glt25d2	scl17368.14_311-S	1	154162139	rs13476178	1	152534016	4.19224e-14	Cis
0610037D15Rik	scl068394.8_16-S	4	116206556	rs13477930	4	115512738	5.34302e-14	Cis
Hmgcl	scl24827.11.452_11-S	4	135218541	rs13478004	4	136310515	8.83653e-14	Cis
Cd207	scl28790.6.1_57-S	6	83636873	rs13478864	6	83629083	1.10691e-13	Cis
9030612M13Rik	scl00208292.2_202-S	17	32509735	rs8242283	17	33797859	1.23541e-13	Cis
BC066107	scl0240066.1_321-S	17	32617637	rs8249643	17	34628472	1.52712e-13	Cis
Rbks	scl26728.9.1_113-S	5	31901033	rs13478170	5	32069349	1.88675e-13	Cis
Harp	scl32126.2_354-S	7	119965025	rs13479485	7	118936254	2.05737e-13	Cis
Ntn3	scl018209.1_33-S	17	23906155	rs13482922	17	24238985	2.18789e-13	Cis
Actr10	scl056444.13_2-S	12	71856462	rs13481524	12	73184802	2.29917e-13	Cis
Rhpn2	scl32786.14_33-S	7	35043074	rs4226547	7	35483176	2.31859e-13	Cis
Cyp2d13	scl0068444.2_292-S	15	82464516	rs8279182	15	83960915	2.72942e-13	Cis
Nagk	scl29832.6.7_1-S	6	83760702	rs13478863	6	83521678	2.94085e-13	Cis
Dhrs1	scl45528.8.1_39-S	14	54693089	rs8251313	14	52772285	3.23313e-13	Cis
Mia2	scl43181.4.1_246-S	12	60013812	rs13481483	12	60885507	3.63548e-13	Cis
1700021C14Rik	scl21980.4.1_109-S	3	88368687	rs13477239	3	85330653	3.94093e-13	Cis
Fbxo7	scl38604.10.1_9-S	10	85451796	rs8236839	10	85727637	4.78921e-13	Cis
Cck	scl35202.5.1_0-S	9	121338523	rs8254358	9	119186837	4.80375e-13	Cis
1110015E22Rik	scl32054.9.1_17-S	7	126557566	rs13479573	7	127172000	4.93705e-13	Cis
Pi4k2b	scl0004021.1_968-S	5	53029839	rs13478257	5	54136234	5.32939e-13	Cis
Rtn4rl1	scl41270.2_525-S	11	75009978	rs3023301	11	74525204	5.90773e-13	Cis
Dguok	scl28799.5.1_30-S	6	83445877	rs13478863	6	83521678	5.97608e-13	Cis
Arf5	scl011844.1_12-S	6	28373650	rs13478685	6	29517313	7.63191e-13	Cis
Eya3	scl014050.16_119-S	4	131911122	rs13459077	4	132135324	7.72338e-13	Cis
6720456B07Rik	scl29626.4_8-S	6	113570535	rs13478971	6	111265570	9.24784e-13	Cis
Cyp2d22	scl056448.1_20-S	15	82199236	rs8279182	15	83960915	1.06372e-12	Cis
Gfer	scl50203.3_209-S	17	24420790	rs13482922	17	24238985	1.25992e-12	Cis
BC004636	scl0228019.1_0-S	2	70765637	rs13476443	2	71249547	1.35964e-12	Cis
Cxcl12	scl0001241.1_2518-S	6	117134182	rs3677013	6	119727252	1.36588e-12	Cis
D1Ertd396e	scl0052477.2_74-S	1	192629160	rs13492775	1	194424351	1.39745e-12	Cis
Bcap29	scl42558.9_151-S	12	32181110	rs6236391	12	33399720	1.492e-12	Cis
Ssbp2	scl0003713.1_190-S	13	91935328	rs13481939	13	91357924	1.76653e-12	Cis
2310005E10Rik	scl0067861.2_64-S	6	34314405	rs6163979	6	34485931	1.90153e-12	Cis
Itga9	scl36362.30_255-S	9	118455407	rs8254358	9	119186837	2.01766e-12	Cis
2510049J12Rik	scl070291.1_88-S	6	115549164	rs4226214	6	115908654	2.1568e-12	Cis
Abcb11	scl19173.28.1_24-S	2	69039121	rs8263229	2	69109282	2.22395e-12	Cis
Ivns1abp	scl000898.1_12-S	1	153106716	rs13476157	1	147065746	2.69715e-12	Cis
Pnp	scl018950.7_181-S	14	49777557	rs13482179	14	49939586	3.15146e-12	Cis
Fgd6	scl38536.23.1_129-S	10	93465960	rs13480714	10	93477084	3.98734e-12	Cis
H2-Eb1	scl50824.6.23_33-S	17	33913591	rs8249643	17	34628472	5.51259e-12	Cis
Mlh1	scl35303.18.1_6-S	9	111073071	rs13480417	9	110625783	5.91953e-12	Cis
Bcl2l13	scl29560.8_88-S	6	120801849	rs13479008	6	121625816	6.07067e-12	Cis
4930471O16Rik	scl0002833.1_35-S	4	99257420	rs13477881	4	103138638	6.46855e-12	Cis
Hexa	scl36873.16.1_34-S	9	59337673	rs4227694	9	58060519	6.68398e-12	Cis
Wars2	scl070560.6_1-S	3	99270151	rs13477287	3	99418420	6.68974e-12	Cis
Hist1h4f	scl00319157.1_0-S	13	21742527	rs6314295	13	20128654	8.70117e-12	Cis
Asph	scl0065973.1_101-S	4	9378438	rs13477549	4	8730859	9.31889e-12	Cis
Mrpl53	scl29852.1_47-S	6	83068783	rs13478864	6	83629083	9.5871e-12	Cis
AU016977	scl26187.4.1_94-S	5	114384933	rs3700556	5	114907185	9.77695e-12	Cis
Fmip	scl0107829.17_13-S	11	4795346	rs13480842	11	4932100	2.80859e-11	Cis
BC013529	scl00215751.1_299-S	10	7458137	rs3700694	10	10688019	3.14983e-11	Cis
Efemp2	scl52843.9.1_76-S	19	5474701	rs13483525	19	10511087	3.33248e-11	Cis
Slc35c1	scl18985.4_291-S	2	92253594	rs13476635	2	91295878	3.42242e-11	Cis
Dusp19	scl068082.4_12-S	2	80418053	rs13476595	2	79752167	3.49053e-11	Cis
Ncoa6ip	scl00116940.1_270-S	4	3502022	rs13477549	4	8730859	3.72011e-11	Cis
5730455A04Rik	scl27195.11.1_4-S	5	127921465	rs6224637	5	123660070	3.88287e-11	Cis
BC021614	scl53440.6.1_16-S	19	4057530	rs13483525	19	10511087	3.91739e-11	Cis
Cap1	scl012331.2_166-S	4	122361365	rs13477954	4	123004313	4.37468e-11	Cis
6430512A10Rik	scl0381626.4_101-S	5	28647987	rs13478160	5	29305540	4.64041e-11	Cis
Cryzl1	scl0001778.1_28-S	16	91578183	rs4219629	16	92419045	4.80313e-11	Cis
Gnpat	scl33179.17_29-S	8	127749143	rs13459175	8	127445470	6.42957e-11	Cis
Pgbpll	scl26235.9.1_65-S	5	110344281	rs13478454	5	109289319	6.44372e-11	Cis
6030411F23Rik	scl0102657.1_90-S	9	58322260	rs4227694	9	58060519	6.87788e-11	Cis
Ppapdc1	scl33962.6.1_87-S	8	27185606	rs13479658	8	27604119	7.64624e-11	Cis
Smarcc1	scl0020588.1_305-S	9	109977231	rs13480419	9	111037810	7.73877e-11	Cis
4933408F15	scl0231510.14_8-S	5	101086598	rs6169275	5	100895203	7.79333e-11	Cis
Il11ra2	scl0016158.2_239-S	4	42326917	rs6206598	4	43920819	8.7448e-11	Cis
1300019J08Rik	scl37599.9_354-S	10	92953137	rs13480712	10	92946033	9.1326e-11	Cis
Nr5a2	scl16229.10.1_244-S	1	138660687	rs13476129	1	138952149	9.22941e-11	Cis
Mkks	scl0003351.1_17-S	2	136565224	rs13476794	2	136433404	1.017e-10	Cis
5730469M10Rik	scl45683.9_474-S	14	39902453	rs3088796	14	38682849	1.09234e-10	Cis
E030030I06Rik	scl00319887.1_120-S	10	21833837	rs3088997	10	21743686	1.19192e-10	Cis
2810036L13Rik	scl49589.13.8_8-S	17	79937814	rs13483133	17	82979893	1.74363e-10	Cis
Mcm6	scl16333.16_85-S	1	130159137	rs13476089	1	124494708	2.11681e-10	Cis
BC003281	scl0080285.2_59-S	16	35863116	rs4174469	16	38089979	2.12115e-10	Cis
Rad23a	scl000680.1_0-S	8	87724757	rs13479862	8	85679940	2.29607e-10	Cis
D730019B10Rik	scl39161.6.1_317-S	10	7522660	rs8252703	10	7354223	2.437e-10	Cis
Acp2	scl0011432.2_96-S	2	91003758	rs13476620	2	86950664	3.01288e-10	Cis
Plcl2	scl00224860.2_197-S	17	49974970	rs13483023	17	50663904	3.11191e-10	Cis
Cd3e	scl012501.1_271-S	9	44749738	rs13480172	9	45988348	3.5205e-10	Cis
Mat2b	scl0001524.1_45-S	11	40522739	rs13477797	4	78662145	4.35336e-10	Trans
Gsta3	scl18127.10.1_92-S	1	21225764	rs13475756	1	21046741	4.42013e-10	Cis
Commd4	scl35797.7.1_123-S	9	56953377	rs13480204	9	54039629	4.77916e-10	Cis
5830427H10Rik	scl29632.2_358-S	6	113408380	rs13478971	6	111265570	4.86093e-10	Cis
Cidec	scl28542.7_206-S	6	113390413	rs13478971	6	111265570	6.10056e-10	Cis
Tex261	scl28784.6_160-S	6	83736074	rs13478863	6	83521678	6.53027e-10	Cis
Cyp2c54	scl000511.1_89-S	19	40091252	rs13479573	7	127172000	6.78075e-10	Trans
Capn5	scl31022.12_350-S	7	97996757	rs13479425	7	99202553	6.89372e-10	Cis
D4Ertd22e	scl0213491.1_175-S	4	140385077	rs8260738	4	141098247	7.44315e-10	Cis
1110049F12Rik	scl066193.1_138-S	4	135247681	rs6203256	4	135479767	7.60661e-10	Cis
Prkcn	scl0075292.1_77-S	17	78855620	rs13483133	17	82979893	8.41515e-10	Cis
AA536749	scl0026936.2_165-S	11	59478727	rs13481055	11	60152775	8.88329e-10	Cis
Rnase4	scl058809.2_14-S	14	50013068	rs13482191	14	53600551	9.32931e-10	Cis
Wnt2	scl29258.5.1_11-S	6	17938940	rs13478649	6	18518250	9.36816e-10	Cis
Zfp496	scl0268417.1_220-S	11	59301739	rs13481052	11	60363330	9.43599e-10	Cis
BC065120	scl00328365.2_167-S	14	24292476	rs13482098	14	22840800	9.53326e-10	Cis
Capn10	scl023830.13_151-S	1	94764782	rs8239527	1	94906822	1.06327e-09	Cis
4930528F23Rik	scl51003.6.1_57-S	17	24556689	rs13482922	17	24238985	1.07009e-09	Cis
Hc	scl19403.42.1_262-S	2	34805340	rs13476424	2	34223447	1.07757e-09	Cis
Cdv1	scl26073.20.7_5-S	5	122810823	rs4225482	5	122811281	1.08503e-09	Cis
Acaa1	scl00113868.1_328-S	9	119189992	rs8254358	9	119186837	1.21516e-09	Cis
Pcaf	scl018519.18_103-S	17	53032244	rs13483051	17	57392417	1.23975e-09	Cis
Ccdc5	scl51245.13.1_81-S	18	77961643	rs6298532	18	77618279	1.38349e-09	Cis
Scamp5	scl35792.9_485-S	9	57241807	rs13480205	9	54328206	1.59901e-09	Cis
5730494N06Rik	scl070612.1_126-S	2	131930935	rs4223511	2	131684975	1.6728e-09	Cis
Accn5	scl23062.10.1_85-S	3	82082861	rs6196421	3	81715736	1.68204e-09	Cis
Frzb	scl0020378.1_36-S	2	80212809	rs13476595	2	79752167	1.77034e-09	Cis
Psen2	scl15849.13_157-S	1	182063681	rs13476265	1	181447199	1.80935e-09	Cis
2010005J08Rik	scl0072046.1_240-S	11	5614188	rs13480844	11	5272353	2.21701e-09	Cis
Ebpl	scl000389.1_0-S	14	60294860	rs13482235	14	66864508	2.30694e-09	Cis
Isgf3g	scl016391.8_62-S	14	54558274	rs8251313	14	52772285	2.4005e-09	Cis
Gtf3c1	scl0233863.1_140-S	7	125432102	rs13479573	7	127172000	2.49908e-09	Cis
Nudt8	scl52798.4.1_101-S	19	4000580	rs13483525	19	10511087	2.53737e-09	Cis
Slco1a4	scl0001096.1_118-S	6	141767844	rs8262456	6	141531314	2.9463e-09	Cis
C130022K22Rik	scl29739.10.1_239-S	6	91843563	rs3142215	6	88976208	3.46478e-09	Cis
Atp9b	scl0050771.2_184-S	18	80896202	rs13483460	18	80937021	3.70527e-09	Cis
9330164H19Rik	scl31465.20_298-S	7	35397572	rs6164040	4	79828865	4.04045e-09	Trans
2810027O19Rik	scl0068201.2_1-S	2	109818687	rs13475914	1	71562928	4.34141e-09	Trans
Dmn	scl31222.7.115_17-S	7	67606115	rs13479314	7	68264990	4.6074e-09	Cis
Nme6	scl36442.5.5_16-S	9	109690200	rs13480413	9	109734390	5.34289e-09	Cis
D7Rp2e	scl31469.3.28_7-S	7	35256574	rs4226547	7	35483176	5.4988e-09	Cis
1110007C02Rik	scl071784.1_62-S	13	95042274	rs13481951	13	95518736	5.63226e-09	Cis
E2f6	scl0050496.2_252-S	12	16836457	rs3023949	12	17217442	5.74436e-09	Cis
4732482E20Rik	scl26250.10.1_30-S	5	108681356	rs13478454	5	109289319	5.89839e-09	Cis
Cd72	scl012517.2_30-S	4	43468835	rs6206598	4	43920819	6.01717e-09	Cis
Fbxo36	scl17733.6.1_38-S	1	84718898	rs13475963	1	87900988	6.80004e-09	Cis
AU018778	scl34488.15.1_131-S	8	96145364	rs13479910	8	92756236	7.04548e-09	Cis
Rassf4	scl00213391.1_239-S	6	116598627	rs4226214	6	115908654	7.18179e-09	Cis
Slc39a4	scl0002553.1_206-S	15	76439640	rs3088506	15	71350719	7.86532e-09	Cis
Tlr12	scl0384059.1_27-S	4	128118039	rs13477972	4	127755458	7.90508e-09	Cis
BC020535	scl20102.9.1_6-S	2	152757448	rs4223564	2	152701074	8.39506e-09	Cis
Atp10d	scl27730.23_48-S	5	72482464	rs6340166	5	73076174	8.88353e-09	Cis
Etv3	scl027049.22_14-S	3	87611568	rs6398474	3	85974250	9.01454e-09	Cis
Cx3cr1	scl35213.3_207-S	9	119750314	rs13480450	9	119619321	1.00047e-08	Cis
Cnr2	scl24829.3_156-S	4	135167470	rs6203256	4	135479767	1.02319e-08	Cis
Creb3	scl25513.7.1_27-S	4	43583432	rs6206598	4	43920819	1.05306e-08	Cis
Kif3a	scl0016568.1_42-S	11	53410826	rs13479070	6	137944101	1.08709e-08	Trans
6330407G04Rik	scl45363.6_489-S	14	68452081	rs13482236	14	67411459	1.10027e-08	Cis
Vps33b	scl32478.21.1_1-S	7	80143192	rs6351643	2	18737634	1.13207e-08	Trans
Rrm1	scl32275.19.1_102-S	7	102315638	rs13479437	7	103060553	1.18867e-08	Cis
Birc4	scl0002971.1_369-S	20	38315952	rs3724460	2	104014563	1.48005e-08	Trans
2810037C14Rik	scl067211.6_180-S	5	21157637	rs13478135	5	21451517	1.51166e-08	Cis
Pcolce2	scl0003537.1_10-S	9	95446980	rs13478096	5	4994702	1.53066e-08	Trans
Tgfb1i4	scl46082.11_140-S	14	75149847	rs6202061	14	75642668	1.62103e-08	Cis
3830408G10Rik	scl27727.5.1_11-S	5	72926931	rs6340166	5	73076174	1.63771e-08	Cis
Sgk	scl020393.12_71-S	10	21617758	rs13475914	1	71562928	1.63947e-08	Trans
BC023741	scl0209200.1_109-S	16	35846258	rs4174469	16	38089979	1.66649e-08	Cis
Zfp94	scl022756.1_232-S	7	24010556	rs13479150	7	23693604	1.68734e-08	Cis
5033428A16Rik	scl000719.1_1-S	8	91008892	rs6305026	8	79926840	1.70414e-08	Trans
Fastk	scl0004207.1_37-S	5	23951105	rs6349956	5	24381703	1.7048e-08	Cis
BC042513	scl41261.18_193-S	11	75347898	rs3143279	2	106150277	1.71762e-08	Trans
Kif3a	scl0016568.1_42-S	11	53410826	rs13481023	11	51854720	1.77542e-08	Cis
Glo1	scl50087.9.265_72-S	17	30319878	rs6358703	17	28506798	1.7805e-08	Cis
AI527266	scl28543.6.1_114-S	6	113381109	rs13478975	6	112109488	1.85447e-08	Cis
1110018J23Rik	scl073713.3_139-S	19	53730720	rs13479573	7	127172000	1.9402e-08	Trans
Rasgrp1	scl0019419.1_154-S	2	116971424	rs4223406	2	113628190	2.03003e-08	Cis
B230399E16Rik	scl51714.6.1_318-S	18	84854435	rs13483474	18	84206625	2.12864e-08	Cis
Rnps1	scl51016.8.1_19-S	17	24142275	rs13482922	17	24238985	2.17601e-08	Cis
Adrb3	scl34974.1.1_106-S	8	28691712	rs13479665	8	29083093	2.35981e-08	Cis
Amid	scl38865.10.4_3-S	10	61110645	rs13480622	10	60362338	2.40163e-08	Cis
6530413N01Rik	scl067792.1_262-S	1	155415255	rs13476178	1	152534016	2.49745e-08	Cis
Nab2	scl0017937.2_143-S	10	127063868	rs8259806	10	126759817	2.6642e-08	Cis
C1qtnf5	scl00235312.1_98-S	9	43852837	rs13477688	4	48052721	2.83183e-08	Trans
Sik2	scl00235344.1_224-S	9	50645029	rs13477026	3	26572751	3.12668e-08	Trans
1110014L17Rik	scl00103694.2_279-S	11	6170717	rs13480835	11	3234215	3.31485e-08	Cis
Echdc1	scl39044.8_33-S	10	29003022	rs4225482	5	122811281	3.34014e-08	Trans
0610037D15Rik	scl068394.8_16-S	4	116206556	rs13481825	13	57450061	3.69295e-08	Trans
Cyp4a14	scl23970.12_438-S	4	114984077	rs13477930	4	115512738	3.80825e-08	Cis
Trh	scl28676.3_567-S	6	92207566	rs6164040	4	79828865	3.94341e-08	Trans
2310047O13Rik	scl0003100.1_18-S	2	12265117	rs13482134	14	33564662	3.97367e-08	Trans
Commd10	scl51985.8_140-S	18	47084207	rs6172138	18	49263622	3.99257e-08	Cis
Vps33a	scl26053.13_109-S	5	123789720	rs6224637	5	123660070	4.00814e-08	Cis
Ndufa4	scl017992.3_16-S	6	11850373	rs13478635	6	12807777	4.06251e-08	Cis
A930040G15Rik	scl0077827.2_271-S	6	48325172	rs13478740	6	47575696	4.15213e-08	Cis
Mtap	scl25288.8_80-S	4	88608655	rs13477831	4	88422960	4.36024e-08	Cis
9430063L05Rik	scl0229622.3_21-S	3	97775229	rs13477279	3	98070219	4.49268e-08	Cis
Ly6c	scl47073.5.231_36-S	15	74822133	rs6406086	15	74204736	4.55974e-08	Cis
Nde1	scl0001910.1_38-S	16	14076884	rs6287262	12	61085186	4.57815e-08	Trans
Atp6v1e1	scl0011973.2_248-S	6	120760865	rs13479008	6	121625816	4.59545e-08	Cis
Slco1b2	scl29389.16_66-S	6	141591924	rs8262456	6	141531314	4.64544e-08	Cis
Slc9a1	scl24865.12_18-S	4	132642305	rs13477989	4	132836442	4.8439e-08	Cis
9430063L05Rik	scl00229622.1_168-S	3	97775229	rs13477279	3	98070219	4.96578e-08	Cis
Rpp14	scl46641.9_62-S	14	6872246	rs13482048	14	7810217	5.01057e-08	Cis
Lepre1	scl056401.15_9-S	4	118730847	rs13476433	2	36755321	5.30789e-08	Trans
Olfr1136	scl0258653.1_88-S	2	87493787	rs6164040	4	79828865	5.3708e-08	Trans
1700009P13Rik	scl0215814.3_35-S	10	17903101	rs13480525	10	18950122	5.38342e-08	Cis
BC056929	scl36405.5.1_303-S	9	111283929	rs13476695	2	110010541	5.38834e-08	Trans
Kir3dl1	scl0002941.1_145-S	20	131864390	rs6164040	4	79828865	5.44185e-08	Trans
Coq7	scl30756.4.28_1-S	7	118300959	rs4226875	7	118528214	5.74677e-08	Cis
Mak10	scl44694.18.1_26-S	13	59595034	rs13481825	13	57450061	5.8285e-08	Cis
3632413B07Rik	scl00228880.2_93-S	2	165476494	rs13482706	15	90825617	6.41955e-08	Trans
BC031353	scl0235493.12_117-S	9	74739488	rs13480300	9	80169352	6.89329e-08	Cis
Smpdl3b	scl23726.8.8_267-S	4	132005039	rs13459077	4	132135324	7.44766e-08	Cis
Git2	scl026431.1_24-S	5	114988410	rs13480241	9	63991600	7.59887e-08	Trans
BC051083	scl22869.17.1_4-S	3	96247442	rs13477273	3	96128306	8.02099e-08	Cis
Gp5	scl48582.2_713-S	16	30227440	rs4167907	16	30000890	8.08606e-08	Cis
1500031L02Rik	scl49245.4_458-S	16	32023625	rs4167907	16	30000890	8.26578e-08	Cis
AW060207	scl0231571.13_44-S	5	107837998	rs13478454	5	109289319	8.42644e-08	Cis
1110020P15Rik	scl40580.5.1_111-S	11	4601979	rs13480842	11	4932100	8.45608e-08	Cis
Klrb1c	scl28352.5_665-S	6	128745078	rs13478484	5	118526489	9.14171e-08	Trans
Lmnb2	scl37715.13_93-S	10	80304493	rs13475914	1	71562928	9.14279e-08	Trans
Igsf11	scl49144.8.1_51-S	16	38821677	rs13479071	6	138219206	9.26899e-08	Trans
Sorl1	scl0020660.2_10-S	9	41719598	rs4165602	16	27351548	9.96972e-08	Trans
Cd14	scl51506.2_48-S	18	36851038	rs6230993	18	39588411	1.05165e-07	Cis
Cyp2a12	scl013085.8_30-S	7	26737850	rs4226520	7	29490211	1.07138e-07	Cis
Cldn10	scl000293.1_16-S	14	117701416	rs4227694	9	58060519	1.08721e-07	Trans
Chd8	scl067772.1_248-S	14	51120102	rs13482191	14	53600551	1.14206e-07	Cis
Enpp5	scl50698.5_378-S	17	43541924	rs13480155	9	40786255	1.18825e-07	Trans
Hcph	scl28418.16.1_2-S	6	124686727	rs13478983	6	114228944	1.22853e-07	Trans
Creld1	scl29631.10_10-S	6	113449203	rs13478975	6	112109488	1.24321e-07	Cis
Tbxa2r	scl0003875.1_135-S	10	80731957	rs13482094	14	21302824	1.27896e-07	Trans
Rpo1-2	scl20303.17.1_101-S	2	128792436	rs13476764	2	127839759	1.37601e-07	Cis
C2ta	scl49439.24_604-S	16	10393637	rs13477007	3	20649336	1.44766e-07	Trans
Rnf3	scl0069587.2_5-S	5	108701634	rs13478454	5	109289319	1.47709e-07	Cis
Cldn10	scl000316.1_269-S	14	117701416	rs13475914	1	71562928	1.50043e-07	Trans
Ogdh	scl018293.8_37-S	11	6191600	rs3023385	11	6582805	1.52198e-07	Cis
Epb7.2	scl19399.8_192-S	2	35135999	rs13476424	2	34223447	1.54913e-07	Cis
BC018222	scl36063.7.1_2-S	9	31175761	rs13480139	9	35550054	1.55941e-07	Cis
Lsm10	scl0116748.2_296-S	4	125599028	rs3657938	4	125086202	1.72973e-07	Cis
1110018G07Rik	scl42235.24_353-S	12	85807503	rs3674330	12	81036163	1.74498e-07	Cis
Eef1e1	scl44070.4.1_3-S	13	38653157	rs6208271	10	10589187	1.76021e-07	Trans
0710001P09Rik	scl28701.8.1_115-S	6	89350242	rs13481609	12	99664302	1.76069e-07	Trans
Aif1	scl0001712.1_14-S	17	34779048	rs8249643	17	34628472	1.77833e-07	Cis
Hmgcl	scl0002854.1_22-S	4	135218541	rs13478017	4	138941784	1.80284e-07	Cis
Akr1b8	scl30225.10.1_18-S	6	34284322	rs6163979	6	34485931	1.91447e-07	Cis
1810022C23Rik	scl069123.1_17-S	13	34954258	rs13479055	6	134587479	2.01494e-07	Trans
Pfkfb1	scl018639.4_213-S	20	145930637	rs13481560	12	82684697	2.04304e-07	Trans
Scamp2	scl36902.11_284-S	9	57359117	rs4227694	9	58060519	2.07615e-07	Cis
A130010J15Rik	scl0319266.2_123-S	1	194853886	rs13476294	1	190145347	2.08441e-07	Cis
Spp1	scl0020750.1_112-S	5	104675436	rs13478454	5	109289319	2.1071e-07	Cis
Rps2	scl016898.7_20-S	17	24447707	rs13482922	17	24238985	2.15997e-07	Cis
Opn1sw	scl29212.6_52-S	6	29326667	rs6164040	4	79828865	2.18118e-07	Trans
Kptn	scl33059.9.1_102-S	7	15278417	rs13479117	7	9402597	2.23093e-07	Cis
Pparg	scl29611.11.1_50-S	6	115387685	rs4226214	6	115908654	2.3179e-07	Cis
Rab32	scl38210.4_147-S	10	10235229	rs13480488	10	8934507	2.31879e-07	Cis
0610037H22Rik	scl0001831.1_14-S	16	44658213	rs4179117	16	42652204	2.35421e-07	Cis
App	scl0011820.2_119-S	16	84837873	rs13480898	11	18776571	2.36651e-07	Trans
Etv6	scl29445.10.1_1-S	6	134091327	rs13482028	13	117370792	2.36688e-07	Trans
Stk2	scl0020874.2_150-S	19	47632989	rs4165602	16	27351548	2.37074e-07	Trans
Cxcr3	scl53984.2_610-S	20	97934255	rs13477026	3	26572751	2.38865e-07	Trans
Sah	scl32134.16.1_14-S	7	119552072	rs13479485	7	118936254	2.41072e-07	Cis
Klrb1d	scl080782.1_76-S	6	128745078	rs13477026	3	26572751	2.4892e-07	Trans
Zfp297b	scl0071834.2_182-S	2	33272296	rs13476395	2	27153130	2.61625e-07	Cis
Ddx47	scl067755.12_300-S	6	134977313	rs3675615	6	107760667	2.70976e-07	Trans
Nol4	scl0002252.1_88-S	18	22836189	rs6164040	4	79828865	2.73011e-07	Trans
Fcgr2b	scl014130.1_14-S	1	172797236	rs8245949	1	172799743	2.74488e-07	Cis
Sah	scl00080.1_62-S	7	119552072	rs4226875	7	118528214	2.7588e-07	Cis
Clecsf13	scl28791.7.1_8-S	6	83610200	rs13478864	6	83629083	2.90303e-07	Cis
Apobec1	scl28441.10_311-S	6	122543411	rs6393943	6	114372839	2.91765e-07	Cis
Sod3	scl27823.3_67-S	5	52656189	rs13478254	5	52944507	2.95742e-07	Cis
Zfp28	scl0022690.2_132-S	7	5987396	rs8256230	5	104678596	2.96857e-07	Trans
4833439L19Rik	scl0097820.1_166-S	13	54560847	rs13481830	13	58451443	2.99845e-07	Cis
Olfml1	scl32224.3.1_237-S	7	107358943	rs13479461	7	111739732	3.1277e-07	Cis
Picalm	scl32408.23_56-S	7	90005765	rs13477549	4	8730859	3.16187e-07	Trans
Ly6e	scl017069.4_4-S	15	74782872	rs6406086	15	74204736	3.18766e-07	Cis
AI527266	scl28543.6.1_114-S	6	113381109	rs3023117	7	34260676	3.19368e-07	Trans
0610012C01Rik	scl068338.3_10-S	1	135137373	rs3678662	1	134309460	3.25568e-07	Cis
Adcy4	scl45526.26.1_78-S	14	54723163	rs8251313	14	52772285	3.27043e-07	Cis
Rbm6	scl0003415.1_6-S	9	107631666	rs13482030	13	118018196	3.28893e-07	Trans
1110038M16Rik	scl25052.6.1_35-S	4	116749921	rs3023117	7	34260676	3.65258e-07	Trans
AI428855	scl0107173.1_330-S	19	7005114	rs13481319	12	16169162	3.72768e-07	Trans
D19Ertd737e	scl000485.1_77-S	19	60253249	rs4167317	16	29259930	3.77808e-07	Trans
BC019731	scl25839.9.1_1-S	5	140057430	rs13475907	1	68008647	3.86167e-07	Trans
Scamp5	scl0003462.1_87-S	9	57241807	rs13480204	9	54039629	3.99385e-07	Cis
2610020N02Rik	scl38191.11.1_70-S	10	12869084	rs13478573	5	144008504	4.03874e-07	Trans
Kcnj16	scl40763.6_142-S	11	110840488	rs13481229	11	110530289	4.04608e-07	Cis
Wrnip1	scl0003612.1_5-S	13	32809495	rs13477797	4	78662145	4.09435e-07	Trans
Nfatc1	scl0002217.1_348-S	18	80797750	rs13479537	7	132709476	4.15987e-07	Trans
Akr1d1	scl30202.10.1_68-S	6	37459781	rs13476695	2	110010541	4.17213e-07	Trans
Ankrd27	scl00245886.1_51-S	7	35295010	rs13477026	3	26572751	4.1872e-07	Trans
Fxyd3	scl017178.4_5-S	7	30779297	rs13481825	13	57450061	4.20758e-07	Trans
Ces1	scl34487.14.1_100-S	8	96191522	rs4229749	13	53340443	4.28002e-07	Trans
Pmpcb	scl28064.14.1_8-S	5	21248984	rs13478135	5	21451517	4.32503e-07	Cis
Sdh1	scl20365.10_131-S	2	121926280	rs13476741	2	121505278	4.37767e-07	Cis
Nfatc3	scl0018021.2_84-S	8	108948972	rs13482706	15	90825617	4.50948e-07	Trans
Pole	scl27442.47.1_8-S	5	110526686	rs13476395	2	27153130	4.66029e-07	Trans
Chd1l	scl068058.2_29-S	3	97646147	rs13477284	3	99205143	4.73372e-07	Cis
3300001A09Rik	scl36783.2.1_280-S	9	67558602	rs13481081	11	67965592	5.00748e-07	Trans
Mrps10	scl50660.8.1_1-S	17	46832083	rs13480881	11	14278767	5.02769e-07	Trans
Mgea6	scl43180.27.1_0-S	12	60047758	rs13482357	14	105855322	5.08632e-07	Trans
Tnks1bp1	scl20681.7.1_45-S	2	84858998	rs6199827	2	85081459	5.10408e-07	Cis
Ttc8	scl0002347.1_9-S	12	99321639	rs13481611	12	99981077	5.21805e-07	Cis
Vil2	scl0022350.2_262-S	17	6587789	rs13482856	17	7611151	5.29046e-07	Cis
Lrrfip2	scl0003459.1_490-S	9	110962951	rs13476395	2	27153130	5.34169e-07	Trans
Jak1	scl24063.27.1_21-S	4	100650299	rs13477026	3	26572751	5.48486e-07	Trans
Dap	scl48021.6_11-S	15	31169014	rs13482507	15	31385957	5.51238e-07	Cis
Bbs4	scl35765.18_440-S	9	59120876	rs13476882	2	161894873	5.65152e-07	Trans
1200006F02Rik	scl25758.6.1_14-S	5	148188801	rs6164040	4	79828865	5.7665e-07	Trans
Plxna4	scl29179.32.1_30-S	6	32080285	rs6164040	4	79828865	5.83919e-07	Trans
Nr1h2	scl31411.7.1_30-S	7	44417659	rs3023117	7	34260676	5.99188e-07	Trans
D15Ertd405e	scl0380967.6_277-S	15	97792313	rs3023427	15	97539953	6.09258e-07	Cis
Vgll2	scl0003769.1_81-S	10	51710946	rs13477797	4	78662145	6.10477e-07	Trans
Rnpc2	scl00170791.1_106-S	2	155838689	rs13475914	1	71562928	6.43472e-07	Trans
Hist1h4i	scl00319158.2_61-S	13	21742527	rs3090768	13	36612141	6.44229e-07	Trans
Srp68	scl39311.17_24-S	11	116061254	rs13476424	2	34223447	6.63894e-07	Trans
Ank1	scl33987.4.1_0-S	8	24440681	rs13475907	1	68008647	6.79352e-07	Trans
Krt1-23	scl0001486.1_9-S	11	99294064	rs13459167	3	19325869	6.83452e-07	Trans
1110025I09Rik	scl00027.1_8-S	7	65523864	rs6199827	2	85081459	6.83705e-07	Trans
Scn5a	scl0020271.2_300-S	9	119332109	rs6164040	4	79828865	6.89032e-07	Trans
Zfp295	scl0114565.1_16-S	16	98102306	rs4220927	16	95114091	6.91373e-07	Cis
Akr1a4	scl058810.1_30-S	4	116134440	rs4166422	16	27995780	6.94865e-07	Trans
Zfp537	scl32778.3_549-S	7	36477381	rs13482028	13	117370792	7.04163e-07	Trans
Nme6	scl0003589.1_16-S	9	109690200	rs13480413	9	109734390	7.05085e-07	Cis
Osgep	scl45612.9.1_2-S	14	49828429	rs13482191	14	53600551	7.15845e-07	Cis
Ccs	scl53474.8.1_75-S	19	4825367	rs4165602	16	27351548	7.23846e-07	Trans
F630022B06Rik	scl0239827.3_270-S	16	31853701	rs13481339	5	12334938	7.29662e-07	Trans
Casc3	scl0192160.16_158-S	11	98611606	rs6182565	15	57342666	7.37895e-07	Trans
Xpa	scl0022590.2_38-S	4	46176448	rs6163912	4	46772822	7.40483e-07	Cis
Tnrc11	scl54745.40.1_21-S	20	97476980	rs3023117	7	34260676	7.51806e-07	Trans
Hes6	scl000908.1_4-S	1	93241889	rs13477517	3	157988136	7.67793e-07	Trans
Slamf9	scl17201.4.1_50-S	1	174312049	rs13481905	13	81570690	7.71501e-07	Trans
Sec23ip	scl000184.1_1-S	7	128536129	rs13481076	11	66535046	7.84099e-07	Trans
Plxna4	scl29179.32.1_30-S	6	32080285	rs3143279	2	106150277	7.87501e-07	Trans
Atf5	scl31408.4_131-S	7	44680299	rs8252339	7	45000692	7.90096e-07	Cis
Zfp238	scl000842.1_292-S	1	179279082	rs13481968	13	99958446	7.92777e-07	Trans
Thsd1	scl0056229.2_225-S	8	23692885	rs13476340	2	8517650	7.95939e-07	Trans
Gmip	scl33748.23.1_11-S	8	72737676	rs13476339	2	8237600	7.98923e-07	Trans
Nr1i3	scl000059.1_14-S	1	173050645	rs13482372	14	109997096	8.11432e-07	Trans
BC024806	scl0235169.2_28-S	9	34953879	rs6164040	4	79828865	8.13377e-07	Trans
Slc39a4	scl47037.12.1_89-S	15	76439640	rs6236706	15	77034591	8.32464e-07	Cis
2010315L10Rik	scl000645.1_1-S	8	74296224	rs6327437	8	48291901	8.56163e-07	Trans
Alox15b	scl40042.12.1_56-S	11	69000080	rs13481338	5	12159539	8.5767e-07	Trans
2410012H22Rik	scl40109.5.1_10-S	11	62083425	rs13480881	11	14278767	8.73507e-07	Trans
2810046C01Rik	scl067219.1_81-S	4	131730807	rs13459077	4	132135324	8.75161e-07	Cis
Akr1c18	scl44314.9.1_18-S	13	4131870	rs13478536	5	132540141	8.82498e-07	Trans
Gja12	scl40171.3.1_197-S	11	58991761	rs6315002	4	102547290	8.8632e-07	Trans
2310047O13Rik	scl0003179.1_0-S	2	12265117	rs13481339	5	12334938	8.87274e-07	Trans
Entpd4	scl0067464.2_263-S	14	68290504	rs13482236	14	67411459	8.96313e-07	Cis
Skiip	scl0066354.2_231-S	12	88339013	rs13482636	15	69461078	9.02592e-07	Trans
Pkm2	scl018746.1_82-S	9	59454614	rs4227694	9	58060519	9.53097e-07	Cis
D4Ertd432e	scl069743.6_262-S	4	147648192	rs13478573	5	144008504	9.55208e-07	Trans
S3-12	scl057435.1_222-S	17	55695065	rs8254771	6	115325777	9.55295e-07	Trans
5430428G01Rik	scl0066789.2_51-S	3	121283796	rs13477379	3	122829729	9.62379e-07	Cis
Arntl2	scl0272322.13_8-S	6	146762700	rs13459189	15	79552743	9.63204e-07	Trans
Gstt1	scl37811.6.1_5-S	10	75227531	rs8236839	10	85727637	9.84509e-07	Trans
Unc13a	scl073695.2_9-S	8	74558412	rs13478349	5	80970711	1.01008e-06	Trans
D430044G18Rik	scl00225608.2_164-S	18	62078453	rs6256752	5	20759298	1.01026e-06	Trans
Cdh5	scl33446.12_65-S	8	106990828	rs6182565	15	57342666	1.02237e-06	Trans
BC051080	scl0237422.9_211-S	10	84347415	rs13480687	10	86526276	1.02456e-06	Cis
Barhl1	scl19489.6_533-S	2	28729682	rs13477026	3	26572751	1.02504e-06	Trans
Tnfrsf22	scl0319679.1_12-S	7	143444205	rs13482030	13	118018196	1.06475e-06	Trans
Azi1	scl39247.26.1_37-S	11	119880525	rs13482030	13	118018196	1.08902e-06	Trans
Arhgap24	scl0004201.1_110-S	5	102721693	rs13477529	3	146019140	1.10162e-06	Trans
Tial1	scl0021843.2_5-S	7	128233450	rs13479516	7	127575082	1.10371e-06	Cis
Rev1l	scl16846.27.1_59-S	1	37997330	rs13478396	5	94232188	1.10783e-06	Trans
BC025076	scl0216829.1_190-S	11	62464875	rs13480881	11	14278767	1.12478e-06	Trans
Cebpa	scl0012606.2_178-S	7	34828063	rs3023117	7	34260676	1.13118e-06	Cis
1810010N17Rik	scl066264.3_24-S	4	129121578	rs13477972	4	127755458	1.1363e-06	Cis
Gnpda1	scl026384.2_40-S	18	38453524	rs13483310	18	38781128	1.15331e-06	Cis
Hes6	scl000908.1_4-S	1	93241889	rs13477980	4	129997724	1.15621e-06	Trans
Rutbc2	scl26197.25_374-S	5	113485308	rs3088796	14	38682849	1.1835e-06	Trans
Ethe1	scl32956.7.1_6-S	7	24296303	rs13479150	7	23693604	1.18501e-06	Cis
4732471D19Rik	scl00319719.1_26-S	13	54534960	rs13482028	13	117370792	1.18835e-06	Trans
Fbxo2	scl24708.6.1_98-S	4	147004468	rs6164040	4	79828865	1.19435e-06	Trans
Pcaf	scl0018519.1_112-S	17	53032244	rs13483051	17	57392417	1.21708e-06	Cis
Gprasp1	scl54622.12_49-S	20	131142503	rs3023117	7	34260676	1.21742e-06	Trans
Trim33	scl22788.4.1_19-S	3	103408354	rs6164040	4	79828865	1.24008e-06	Trans
Eef1e1	scl44070.4.1_3-S	13	38653157	rs3088825	13	37639426	1.2493e-06	Cis
1600023A02Rik	scl0003156.1_0-S	2	164253921	rs13476881	2	161762649	1.2655e-06	Cis
Txln	scl23766.9_174-S	4	129128387	rs13477980	4	129997724	1.29936e-06	Cis
2610507L03Rik	scl32785.20.1_122-S	7	35105795	rs4226547	7	35483176	1.35743e-06	Cis
Fez1	scl0003544.1_55-S	9	36582480	rs13480139	9	35550054	1.35936e-06	Cis
Tmem18	scl43318.5_59-S	12	31170523	rs13477797	4	78662145	1.35992e-06	Trans
Rnf166	scl34222.7_318-S	8	125352237	rs8238624	8	123558510	1.36506e-06	Cis
2510015F01Rik	scl46497.11.10_2-S	14	29963862	rs13476433	2	36755321	1.39757e-06	Trans
Cml2	scl093673.1_29-S	6	85831056	rs6255362	5	119246943	1.40251e-06	Trans
1700024C24Rik	scl40212.8.1_71-S	11	54670291	rs13477797	4	78662145	1.40506e-06	Trans
Bat1a	scl50778.12.1_32-S	17	34849866	rs8238040	17	34810129	1.41684e-06	Cis
Gtf2f1	scl098053.3_1-S	17	56688526	rs13476433	2	36755321	1.41751e-06	Trans
Fmo5	scl0014263.1_71-S	3	97714280	rs13478454	5	109289319	1.43213e-06	Trans
Oprs1	scl0002696.1_5-S	4	41927007	rs3023087	6	114698224	1.43876e-06	Trans
Klf1	scl33570.4.1_25-S	8	87792033	rs13479886	8	89031632	1.44966e-06	Cis
AU040829	scl40078.22.435_203-S	11	64818234	rs4166422	16	27995780	1.47111e-06	Trans
Pclo	scl0026875.1_310-S	5	14521228	rs3669635	5	14507596	1.47908e-06	Cis
Cyp2d9	scl47686.9.1_164-S	15	82280158	rs13479091	6	147444970	1.47954e-06	Trans
Za20d1	scl0229603.11_13-S	3	96189932	rs13480081	9	16126414	1.48036e-06	Trans
2410004C24Rik	scl53527.2.1_48-S	19	6116094	rs13483656	19	48920679	1.49164e-06	Trans
Surb7	scl29355.4.1_15-S	6	146599749	rs3023103	6	146943265	1.50225e-06	Cis
Rnpc2	scl00170791.1_106-S	2	155838689	rs13476383	2	23261347	1.54222e-06	Trans
Bcr	scl0003865.1_8-S	10	74505374	rs6230993	18	39588411	1.5961e-06	Trans
Nupr1	scl30680.4.1_44-S	7	126414397	rs13479573	7	127172000	1.60521e-06	Cis
Arrdc4	scl066412.2_22-S	7	68612993	rs13479315	7	68730571	1.64893e-06	Cis
Fbxo3	scl0003006.1_310-S	2	103828638	rs6164040	4	79828865	1.67218e-06	Trans
Habp4	scl056541.13_2-S	13	64171088	rs4165602	16	27351548	1.67242e-06	Trans
Gm111	scl19512.8.1_10-S	2	26775572	rs13479516	7	127575082	1.68021e-06	Trans
App	scl0011820.2_119-S	16	84837873	rs13480826	10	127840348	1.68219e-06	Trans
2410001E19Rik	scl37132.7_178-S	9	35017536	rs13480130	9	33041068	1.72436e-06	Cis
Pou5f1	scl0001667.1_341-S	17	35114104	rs13481483	12	60885507	1.72876e-06	Trans
Rai2	scl024004.2_257-S	20	157061732	rs13483664	19	51000810	1.7366e-06	Trans
Map3k1	scl43508.21.1_5-S	13	112867468	rs4166422	16	27995780	1.7602e-06	Trans
Cpne6	scl46281.16.1_127-S	14	54464694	rs13477797	4	78662145	1.77469e-06	Trans
A530057A03Rik	scl20322.10.1_168-S	2	127116640	rs4223454	2	126795062	1.8524e-06	Cis
Snai3	scl34228.3.1_289-S	8	125340296	rs4226520	7	29490211	1.87039e-06	Trans
Dtx3	scl37395.7.349_6-S	10	126593913	rs13480805	10	123136718	1.88982e-06	Cis
Top3a	scl0021975.2_34-S	11	60556253	rs3023641	14	10146660	1.9e-06	Trans
Mki67	scl017345.1_50-S	7	135528432	rs6164040	4	79828865	1.90755e-06	Trans
1810021J13Rik	scl37119.4.1_30-S	9	36958004	rs13477549	4	8730859	1.90891e-06	Trans
Asb9	scl54484.8.1_12-S	20	159850473	rs6164040	4	79828865	1.94553e-06	Trans
Rab3a	scl019339.5_272-S	8	73684845	rs13476305	1	193145377	1.94575e-06	Trans
Bcan	scl21988.12.1_0-S	3	88073458	rs6164040	4	79828865	1.97121e-06	Trans
Mdm1	scl0003856.1_12-S	10	117532014	rs13476831	2	149165591	1.97706e-06	Trans
Pemt	scl40150.13.1_57-S	11	59786809	rs13480138	9	35265782	1.98531e-06	Trans
Tnfsf10	scl23340.5.1_148-S	3	27508150	rs3022950	3	27289219	1.99495e-06	Cis
Lepre1	scl056401.15_9-S	4	118730847	rs13477472	3	145793459	2.00003e-06	Trans
Trh	scl28676.3_567-S	6	92207566	rs3143279	2	106150277	2.00436e-06	Trans
Alox15b	scl40042.12.1_56-S	11	69000080	rs4229511	12	100610610	2.0055e-06	Trans
Drap1	scl53495.6.1_70-S	19	5422811	rs13483513	19	7340232	2.00621e-06	Cis
Ranbp9	scl44046.14.7_2-S	13	43414351	rs13481339	5	12334938	2.01985e-06	Trans
Enpp5	scl50698.5_378-S	17	43541924	rs13479054	6	134415560	2.02884e-06	Trans
Dcbld1	scl0066686.2_263-S	10	51922034	rs3683440	10	47219321	2.03609e-06	Cis
Fech	scl0002190.1_16-S	18	64581919	rs13477797	4	78662145	2.0383e-06	Trans
1500016O10Rik	scl32050.6.1_24-S	7	126588816	rs13478484	5	118526489	2.04364e-06	Trans
1810009M01Rik	scl29041.8.1_24-S	6	48763404	rs13483299	18	36246046	2.10417e-06	Trans
2010002N16Rik	scl17889.26.19_108-S	1	61573110	rs6364818	18	59531296	2.10426e-06	Trans
ORF9	scl48150.3.1_29-S	16	97576044	rs13476269	1	182702840	2.10746e-06	Trans
Mx2	scl017858.14_123-S	16	97690999	rs4215832	16	88770875	2.10974e-06	Cis
Strn3	scl42484.15.73_1-S	12	52531245	rs13478374	5	87700512	2.13406e-06	Trans
Slc2a4	scl40010.11.1_28-S	11	69758738	rs13481084	11	68586711	2.15146e-06	Cis
A930009M04Rik	scl00320806.1_195-S	13	98238636	rs3023051	5	117479131	2.17852e-06	Trans
Ncoa3	scl0017979.2_290-S	2	165683882	rs13475914	1	71562928	2.19037e-06	Trans
Cog4	scl33321.20.266_29-S	8	113733724	rs13476119	1	136027124	2.1904e-06	Trans
Lgals4	scl016857.8_15-S	7	28542750	rs13479172	7	29049106	2.19384e-06	Cis
Il10rb	scl016155.8_10-S	16	91295167	rs13478454	5	109289319	2.19766e-06	Trans
Catsper1	scl52834.10.1_4-S	19	5335741	rs13459189	15	79552743	2.22381e-06	Trans
Reln	scl0019699.2_228-S	5	21397297	rs13478145	5	24158464	2.22484e-06	Cis
Irak4	scl47581.8.1_10-S	15	94371840	rs6285067	15	95142725	2.22534e-06	Cis
Arl2bp	scl000628.1_299-S	8	97555780	rs13479041	6	132367211	2.23626e-06	Trans
Shank2	scl31845.29.1_306-S	7	143985283	rs6346101	18	68639843	2.28151e-06	Trans
1700007D05Rik	scl37671.3.1_35-S	10	84549235	rs13480677	10	84010482	2.35065e-06	Cis
1700013L23Rik	scl19560.8.1_32-S	2	25320660	rs4166422	16	27995780	2.35806e-06	Trans
Sms	scl53675.10_10-S	20	59036250	rs13481338	5	12159539	2.37353e-06	Trans
C330046L10Rik	scl0224836.7_210-S	17	47093881	rs13475914	1	71562928	2.38884e-06	Trans
Ttc8	scl42881.15.1_25-S	12	99321639	rs13481611	12	99981077	2.4162e-06	Cis
Spata13	scl0219140.10_154-S	14	59660982	rs13482205	14	58159232	2.42076e-06	Cis
1700021K19Rik	scl48541.22_313-S	16	32741454	rs13476548	2	65459332	2.42631e-06	Trans
Acbd6	scl17348.11.20_75-S	1	157320337	rs13476193	1	158100088	2.44535e-06	Cis
Gp5	scl48582.2_713-S	16	30227440	rs13478092	5	3601412	2.46267e-06	Trans
Rab35	scl077407.4_257-S	5	115892928	rs13482414	14	123410183	2.48194e-06	Trans
Clecsf10	scl056620.6_30-S	6	123195476	rs13479008	6	121625816	2.492e-06	Cis
Stard4	scl00170459.2_123-S	18	33326232	rs13476685	2	106025323	2.55416e-06	Trans
Gns	scl38366.14_414-S	10	120768150	rs3023051	5	117479131	2.58225e-06	Trans
Slc4a9	scl52087.13.4_6-S	18	36654125	rs13483302	18	36773128	2.58662e-06	Cis
4922503N01Rik	scl25130.20.1_3-S	4	108905044	rs13477906	4	108282612	2.62813e-06	Cis
4930570C03Rik	scl47561.6_103-S	15	97612453	rs13478096	5	4994702	2.67313e-06	Trans
Scn1b	scl000120.1_12-S	7	30825284	rs3670283	5	90270077	2.68594e-06	Trans
Tyk2	scl054721.1_119-S	9	20854476	rs3023117	7	34260676	2.68998e-06	Trans
Dhx8	scl40872.23.1_6-S	11	101549046	rs13482030	13	118018196	2.69223e-06	Trans
Npr2	scl25510.19.1_73-S	4	43653035	rs13477673	4	43277275	2.69463e-06	Cis
B430104H02Rik	scl18705.7.9_1-S	2	127127657	rs4223454	2	126795062	2.70243e-06	Cis
2310022M17Rik	scl0001408.1_125-S	11	31565145	rs13480944	11	31492521	2.70901e-06	Cis
BC057893	scl0272027.1_270-S	4	46135846	rs13482190	14	53154095	2.71014e-06	Trans
Igsf11	scl49144.8.1_51-S	16	38821677	rs13478397	5	94514441	2.72474e-06	Trans
Pigl	scl0327942.7_271-S	11	62274655	rs3023809	11	62211019	2.74473e-06	Cis
Lrrn2	scl17473.2_640-S	1	134707901	rs4222857	1	180157609	2.8277e-06	Trans
Ptp4a3	scl0002580.1_4-S	15	73552053	rs6323879	15	73414574	2.82971e-06	Cis
E030030I06Rik	scl0319887.1_22-S	10	21833837	rs13477487	3	150092495	2.8432e-06	Trans
Lats2	scl0050523.1_281-S	14	56643772	rs6164040	4	79828865	2.84727e-06	Trans
2310007B03Rik	scl16463.7.1_11-S	1	94981762	rs8239527	1	94906822	2.88164e-06	Cis
Zadh2	scl51719.2_118-S	18	84222351	rs13483471	18	83842751	2.90486e-06	Cis
Smc1l1	scl0002897.1_8-S	20	147357144	rs13480081	9	16126414	2.90813e-06	Trans
Agpt2	scl35042.9.1_7-S	8	18691314	rs8260429	2	163443200	2.90855e-06	Trans
1500005A01Rik	scl45540.5.1_3-S	14	54535592	rs13482200	14	57265954	2.93376e-06	Cis
Stk19	scl50012.2.189_28-S	17	34432049	rs13477685	4	47392501	2.94567e-06	Trans
Dscr1l1	scl50699.8.1_77-S	17	43264906	rs13476695	2	110010541	2.97721e-06	Trans
Rab40c	scl50165.9_604-S	17	25609714	rs13478094	5	4310158	3.03711e-06	Trans
Rad52	scl29572.9.1_67-S	6	119868333	rs13477556	4	10488585	3.03959e-06	Trans
Igf2bp3	scl0140488.1_27-S	6	49016928	rs13481339	5	12334938	3.04524e-06	Trans
Igsf11	scl49144.8.1_51-S	16	38821677	rs13481023	11	51854720	3.05417e-06	Trans
Nolc1	scl0070769.2_129-S	19	46129174	rs13480139	9	35550054	3.1199e-06	Trans
2210412D01Rik	scl31078.5_227-S	7	83985541	rs6308296	2	4671228	3.17134e-06	Trans
Nrp	scl018186.2_129-S	8	131245328	rs13480893	11	12578543	3.18331e-06	Trans
Lipe	scl31633.12_17-S	7	25088287	rs6327437	8	48291901	3.1865e-06	Trans
D330024H06Rik	scl53255.10.1_6-S	19	25471374	rs13476269	1	182702840	3.20375e-06	Trans
Olfr586	scl30933.2.1_243-S	7	102995650	rs3023117	7	34260676	3.24992e-06	Trans
Pcaf	scl018519.18_103-S	17	53032244	rs13477821	4	86220990	3.2582e-06	Trans
Slc9a3r2	scl50205.8_548-S	17	24366888	rs13476999	3	18917541	3.26387e-06	Trans
BC037034	scl0231807.1_240-S	5	138489448	rs6182565	15	57342666	3.29236e-06	Trans
Adam23	scl023792.26_1-S	1	63380180	rs13479179	7	31156791	3.29419e-06	Trans
Bk	scl30758.8.1_56-S	7	118173005	rs6256752	5	20759298	3.3092e-06	Trans
5730502D15Rik	scl067976.11_22-S	15	88903837	rs6163041	15	87530696	3.37884e-06	Cis
4933405A16Rik	scl21501.10.1_60-S	3	131311893	rs13475706	1	5896545	3.3953e-06	Trans
Slc29a3	scl37927.8.1_330-S	10	60111193	rs6182565	15	57342666	3.39871e-06	Trans
Zfp219	scl069890.1_204-S	14	50928037	rs3023117	7	34260676	3.39878e-06	Trans
Cox6b	scl0110323.3_24-S	7	30325734	rs4165602	16	27351548	3.41508e-06	Trans
Mrpl28	scl50963.5.1_38-S	17	25851122	rs4165602	16	27351548	3.45232e-06	Trans
Fmo5	scl22846.10_380-S	3	97714280	rs13477279	3	98070219	3.45441e-06	Cis
4930572J05Rik	scl47828.2.1_30-S	15	74548489	rs6406086	15	74204736	3.50789e-06	Cis
Tnfrsf21	scl0094185.2_20-S	17	42480039	rs13478096	5	4994702	3.52973e-06	Trans
Ceecam1	scl0099151.1_201-S	2	29691503	rs4165602	16	27351548	3.53564e-06	Trans
AU042671	scl0269700.12_110-S	5	121546903	rs13482030	13	118018196	3.53579e-06	Trans
Klrk1	scl28333.9.1_21-S	6	129577264	rs3724460	2	104014563	3.56265e-06	Trans
Slc3a2	scl000473.1_5-S	19	8773927	rs13478402	5	96430952	3.60296e-06	Trans
Adarb1	scl00110532.2_314-S	10	76734109	rs13478484	5	118526489	3.62135e-06	Trans
Chaf1b	scl48848.13.1_52-S	16	93772441	rs3700556	5	114907185	3.68641e-06	Trans
Dap3	scl065111.1_137-S	3	89006730	rs4166422	16	27995780	3.6874e-06	Trans
Lcmt1	scl000114.1_3-S	7	123169130	rs13481582	12	90563081	3.70487e-06	Trans
Parp6	scl36871.20.1_240-S	9	59415292	rs13481093	11	72366705	3.72988e-06	Trans
D4Ertd89e	scl25420.7.1_19-S	4	53847162	rs13477704	4	52417975	3.73091e-06	Cis
H2-Eb1	scl50824.6.23_33-S	17	33913591	rs13479537	7	132709476	3.74171e-06	Trans
Wbscr27	scl0079565.2_121-S	5	135217000	rs3023117	7	34260676	3.75474e-06	Trans
Cdc25a	scl012530.13_135-S	9	109732985	rs13482094	14	21302824	3.77843e-06	Trans
Ube2q	scl070093.11_3-S	3	89859543	rs6208271	10	10589187	3.80921e-06	Trans
Samd10	scl18198.5_227-S	2	181524625	rs13479516	7	127575082	3.85287e-06	Trans
Golgb1	scl078090.2_4-S	16	36794441	rs13481338	5	12159539	3.89299e-06	Trans
E030030I06Rik	scl00319887.1_120-S	10	21833837	rs13481297	12	10626325	3.90828e-06	Trans
Hal	scl38547.21.1_21-S	10	92918567	rs6164040	4	79828865	4.01816e-06	Trans
AI428855	scl0107173.1_330-S	19	7005114	rs13483505	19	5047572	4.08125e-06	Cis
Arhgap24	scl0004201.1_110-S	5	102721693	rs13482028	13	117370792	4.08353e-06	Trans
Nkx2-5	scl50145.2_248-S	17	26566254	rs4229511	12	100610610	4.1224e-06	Trans
Fbln2	scl014115.17_10-S	6	91178368	rs4227694	9	58060519	4.22622e-06	Trans
Prpsap1	scl39304.10.1_23-S	11	116286936	rs13475914	1	71562928	4.25387e-06	Trans
Pigt	18S_rRNA_X00686_523-S	2	164188725	rs13478484	5	118526489	4.26511e-06	Trans
Ccdc3	scl21321.4_587-S	2	5055048	rs6364818	18	59531296	4.2652e-06	Trans
4632409L19Rik	scl068142.2_67-S	2	119064478	rs13480239	9	63609066	4.30095e-06	Trans
2400003N08Rik	scl26137.12_266-S	5	117352712	rs13478469	5	113607899	4.30625e-06	Cis
Zfp336	scl20159.6_23-S	2	148372605	rs6164040	4	79828865	4.30708e-06	Trans
Insig2	scl000765.1_6-S	1	123131899	rs3717360	1	124828211	4.34881e-06	Cis
Sds	scl27295.8.1_2-S	5	120737164	rs13480881	11	14278767	4.35662e-06	Trans
Fcrl3	scl17239.5.1_240-S	1	172855601	rs3090340	1	172250433	4.36317e-06	Cis
Tex2	scl39445.1.46_133-S	11	106318224	rs13476383	2	23261347	4.51215e-06	Trans
2810013M15Rik	scl41280.17_8-S	11	74589717	rs13481093	11	72366705	4.5658e-06	Cis
Bzrp	scl0002467.1_77-S	15	83391377	rs13482676	15	82608893	4.57151e-06	Cis
Ptger2	scl46431.2.1_13-S	14	43910072	rs13476302	1	192521998	4.59483e-06	Trans
Ncoa6ip	scl0116940.11_15-S	4	3502022	rs13477546	4	7682680	4.60825e-06	Cis
Gzmd	scl014941.4_46-S	14	55083651	rs4229511	12	100610610	4.6147e-06	Trans
Alas2	scl54562.12.1_64-S	20	145888161	rs6206598	4	43920819	4.61967e-06	Trans
1500026D16Rik	scl52849.1.37_5-S	19	5601873	rs13483508	19	5795602	4.62644e-06	Cis
Tef	scl47703.8_132-S	15	81630072	rs13479179	7	31156791	4.63066e-06	Trans
H47	scl32570.6.1_25-S	7	65958664	rs3669635	5	14507596	4.7057e-06	Trans
Col9a3	scl19784.32.1_29-S	2	180527630	rs6164040	4	79828865	4.74225e-06	Trans
Wisp1	scl47854.5_552-S	15	66721062	rs13482622	15	66506010	4.75413e-06	Cis
Xbp1	scl022433.7_46-S	11	5420970	rs13480849	11	6774747	4.76251e-06	Cis
Itga3	scl39694.29_139-S	11	94860566	rs13482030	13	118018196	4.76694e-06	Trans
Cryzl1	scl066609.1_124-S	16	91578183	rs13478296	5	61292184	4.78347e-06	Trans
2600017H08Rik	scl19174.6.1_6-S	2	68994735	rs6172138	18	49263622	4.8066e-06	Trans
Fbxl12	scl0003599.1_3-S	9	20388188	rs6338896	18	58683247	4.81491e-06	Trans
4632433K11Rik	scl33119.1.1_6-S	7	4637165	rs13481338	5	12159539	4.81621e-06	Trans
Enpp5	scl50698.5_378-S	17	43541924	rs13478092	5	3601412	4.83372e-06	Trans
1810015M01Rik	scl27363.2_20-S	5	115602246	rs3023117	7	34260676	4.83975e-06	Trans
Rod1	scl00230257.2_191-S	4	59569120	rs6243157	12	37784746	4.84187e-06	Trans
BC048403	scl0270802.1_64-S	10	121142997	rs13477007	3	20649336	4.84622e-06	Trans
V1rc20	scl1660.1.1_213-S	6	56931933	rs6164040	4	79828865	4.85402e-06	Trans
Ftcd	scl0003872.1_9-S	10	76019383	rs13480881	11	14278767	4.87141e-06	Trans
1600012K10Rik	scl32562.20.1_76-S	7	67520954	rs3022888	2	84402978	5.00543e-06	Trans
Git2	scl026431.1_24-S	5	114988410	rs4165602	16	27351548	5.0538e-06	Trans
AI194308	scl00101497.2_226-S	7	28068364	rs13482030	13	118018196	5.07583e-06	Trans
BC024806	scl0003528.1_25-S	9	34953879	rs6164040	4	79828865	5.0954e-06	Trans
1810037G04Rik	scl21817.6.1_28-S	3	96281993	rs4165602	16	27351548	5.16461e-06	Trans
Zfp339	scl0003007.1_111-S	2	143996616	rs13481337	5	11974063	5.17741e-06	Trans
Piwil1	scl27193.23.1_209-S	5	129050954	rs13478563	5	141639933	5.19228e-06	Trans
Pcsk4	scl34147.4.1_61-S	10	79724431	rs6313405	9	60170988	5.19416e-06	Trans
Tank	scl20876.12.1_41-S	2	61379422	rs6255362	5	119246943	5.24711e-06	Trans
Ndrg4	scl0234593.14_96-S	8	98567215	rs6164040	4	79828865	5.26057e-06	Trans
Trmt1	scl0002584.1_7-S	15	85707086	rs13481337	5	11974063	5.30521e-06	Trans
Fbxo46	scl33009.3_512-S	7	18278392	rs13482601	15	60943719	5.38187e-06	Trans
Jmjd2b	scl50598.25_178-S	17	55959801	rs8259806	10	126759817	5.40318e-06	Trans
1110006O17Rik	scl51523.11.1_152-S	18	35839609	rs6164040	4	79828865	5.40436e-06	Trans
Polr2g	scl52776.8.1_198-S	19	8860173	rs6208271	10	10589187	5.41108e-06	Trans
Apcs	scl15913.2.1_30-S	1	174730637	rs13459167	3	19325869	5.41884e-06	Trans
Clpx	scl36809.14.1_41-S	9	65092314	rs13479785	8	62053077	5.43769e-06	Trans
Hps4	scl0192232.13_96-S	5	112583398	rs13482601	15	60943719	5.48522e-06	Trans
Cldn10	scl45960.1.17_5-S	14	117701416	rs13475914	1	71562928	5.50197e-06	Trans
1110037F02Rik	scl0002796.1_20-S	4	11413186	rs13475907	1	68008647	5.53231e-06	Trans
Kbtbd4	scl0003083.1_1-S	2	90705625	rs13478882	6	89630673	5.59136e-06	Trans
Pofut2	scl0080294.2_302-S	10	76703016	rs13482636	15	69461078	5.61257e-06	Trans
Ccm2	scl41854.11.8_46-S	11	6446959	rs13480857	11	8040593	5.6133e-06	Cis
Slc25a4	scl34858.4_85-S	8	47705991	rs13478536	5	132540141	5.62142e-06	Trans
Elavl4	scl0015572.1_330-S	4	109701669	rs6230993	18	39588411	5.62227e-06	Trans
1200013B22Rik	scl17480.9.1_6-S	1	134143684	rs4222622	1	133495407	5.63355e-06	Cis
Trim33	scl22788.4.1_19-S	3	103408354	rs13459189	15	79552743	5.63547e-06	Trans
Dhrs7	scl066375.2_40-S	12	73569192	rs13481519	12	71938171	5.65637e-06	Cis
Nlgn2	scl0216856.1_260-S	11	69639317	rs13482030	13	118018196	5.65853e-06	Trans
4933427L07Rik	scl51764.24.1_222-S	18	75144141	rs13479186	7	34109396	5.6682e-06	Trans
Deb1	scl026901.3_41-S	9	121559084	rs4166422	16	27995780	5.74919e-06	Trans
V1rk1	scl9195.1.1_203-S	7	12031650	rs6164040	4	79828865	5.80004e-06	Trans
Nktr	scl0018087.1_31-S	9	121567874	rs13480138	9	35265782	5.81793e-06	Trans
Cd14	scl51506.2_48-S	18	36851038	rs6257041	3	39280673	5.84373e-06	Trans
Pkm2	scl0004183.1_9-S	9	59454614	rs13481076	11	66535046	5.85336e-06	Trans
Susd2	scl37815.13.4_0-S	10	75080339	rs13479884	8	90549450	5.95151e-06	Trans
H2-Q7	scl015018.6_2-S	17	35002152	rs8249643	17	34628472	6.01709e-06	Cis
1200013B08Rik	scl54952.8_631-S	20	44391154	rs13483738	20	44406887	6.04749e-06	Cis
Atp6v0b	scl23930.5.1_96-S	4	117382262	rs13477940	4	118096455	6.08865e-06	Cis
Arhgap25	scl28733.12.1_10-S	6	87424485	rs13459119	10	20015098	6.09177e-06	Trans
6030445D17Rik	scl24812.1.2_237-S	4	135734326	rs13478017	4	138941784	6.11363e-06	Cis
Hdhd3	scl24262.3_152-S	4	61985373	rs8237214	20	129943889	6.17955e-06	Trans
Mustn1	scl46503.3.1_8-S	14	29708549	rs13477688	4	48052721	6.18405e-06	Trans
1110012N22Rik	scl39226.2.178_25-S	11	120462122	rs3143279	2	106150277	6.20738e-06	Trans
Fem1b	scl35722.2_7-S	9	62589827	rs13480239	9	63609066	6.23997e-06	Cis
Cmya4	scl41150.22.1_20-S	11	82727875	rs13481123	11	82073678	6.2718e-06	Cis
Papd4	scl0100715.12_2-S	13	94248153	rs13479091	6	147444970	6.39236e-06	Trans
Ap3s1	scl011777.6_49-S	18	46867257	rs13483343	18	46755507	6.42213e-06	Cis
Mscp	scl45372.3_35-S	14	68195176	rs13482236	14	67411459	6.43244e-06	Cis
Ela2	scl013706.2_82-S	4	141087038	rs8260738	4	141098247	6.44639e-06	Cis
Map1lc3a	scl20056.4.1_63-S	2	154967885	rs13476861	2	156187341	6.45841e-06	Cis
Psca	scl072373.3_313-S	15	74542094	rs6406086	15	74204736	6.48612e-06	Cis
Hao3	scl21771.9.1_67-S	3	99003638	rs4224133	3	101068343	6.49442e-06	Cis
Vegfb	scl52906.7.1_110-S	19	7049516	rs13479397	7	90344274	6.55519e-06	Trans
Gpr49	scl37484.18.1_30-S	10	114855736	rs13476501	2	52635610	6.58017e-06	Trans
Pip5k2b	scl39642.11_373-S	11	97531247	rs8236884	11	97056731	6.60652e-06	Cis
Cox6a1	scl0012861.1_173-S	5	115606652	rs8271280	2	69040060	6.61452e-06	Trans
1110029E03Rik	scl00242406.1_148-S	4	43600029	rs6206598	4	43920819	6.63856e-06	Cis
0610007P22Rik	scl000093.1_57_REVCOMP-S	17	24967799	rs13477397	3	128628617	6.64876e-06	Trans
E330036I19Rik	scl0231871.16_33-S	5	143728564	rs3669635	5	14507596	6.66518e-06	Trans
Defb1	scl34009.2.1_30-S	8	23242144	rs6164040	4	79828865	6.69406e-06	Trans
Tmem2	scl0083921.1_123-S	19	21845439	rs13481562	12	83448334	6.71099e-06	Trans
Atp6v0a1	scl011975.20_15-S	11	100825542	rs4227694	9	58060519	6.72695e-06	Trans
Xpo6	scl30696.27.1_29-S	7	125893415	rs3023117	7	34260676	6.7443e-06	Trans
Axin2	scl40778.15_394-S	11	108736456	rs13479902	8	91218742	6.76574e-06	Trans
Prodh2	scl32814.10.1_3-S	7	30202418	rs4166422	16	27995780	6.77289e-06	Trans
Scmh1	scl0029871.2_145-S	4	119950878	rs4227694	9	58060519	6.77517e-06	Trans
Hgd	scl49165.14.1_109-S	16	37507930	rs4166422	16	27995780	6.81826e-06	Cis
Abcc3	scl39713.31.1_94-S	11	94159385	rs13459167	3	19325869	6.90452e-06	Trans
Sumo1	scl0022218.1_0-S	1	59584746	rs6164040	4	79828865	6.93026e-06	Trans
Pml	scl0003446.1_7-S	9	58016222	rs6256752	5	20759298	6.95631e-06	Trans
Slc5a1	scl0020537.2_143-S	5	33421091	rs13480081	9	16126414	7.01756e-06	Trans
Dyrk3	scl00226419.2_84-S	1	132955987	rs13477517	3	157988136	7.07524e-06	Trans
Taf15	scl41136.13.1_30-S	11	83289303	rs3023117	7	34260676	7.08528e-06	Trans
Dvl1	scl0002705.1_5-S	4	154691212	rs4227694	9	58060519	7.20611e-06	Trans
Zfp162	scl0022668.2_279-S	19	6363945	rs8236884	11	97056731	7.20723e-06	Trans
2010012F05Rik	scl075608.7_106-S	2	154348565	rs13482509	15	31986757	7.23646e-06	Trans
2610019P18Rik	scl27081.7_488-S	5	138417267	rs8260429	2	163443200	7.37896e-06	Trans
2610101N10Rik	scl067958.2_9-S	9	95269754	rs3024135	6	139957634	7.41771e-06	Trans
4921504I05Rik	scl44235.1_205-S	13	21474719	rs13478460	5	111512036	7.41954e-06	Trans
Tnfrsf8	scl0002664.1_28-S	4	144535663	rs3023051	5	117479131	7.44162e-06	Trans
Cdkl2	scl26378.15_277-S	5	93081275	rs13476433	2	36755321	7.4437e-06	Trans
4933404M02Rik	scl0066748.2_33-S	2	70309658	rs13459189	15	79552743	7.45682e-06	Trans
Arl2	scl53528.4.1_29-S	19	6134387	rs13481194	11	101415112	7.46894e-06	Trans
AI467484	scl16025.6_102-S	1	165221584	rs4228098	10	8312145	7.52565e-06	Trans
Cdx4	scl54721.3.1_47-S	20	99524117	rs6164040	4	79828865	7.53554e-06	Trans
2210013M04Rik	scl21050.3.17_15-S	2	32597795	rs13479504	7	123972585	7.56969e-06	Trans
Pdlim4	scl40219.8.1_51-S	11	53898355	rs4228731	11	55237976	7.67677e-06	Cis
BC034054	scl41018.11_650-S	11	94825969	rs3090660	7	50217097	7.7021e-06	Trans
Echdc1	scl39044.8_33-S	10	29003022	rs13459120	10	35728462	7.7185e-06	Cis
Cables2	scl00252966.2_251-S	2	180188286	rs4177892	16	40893267	7.71857e-06	Trans
Tra1	scl37659.18.259_11-S	10	86121428	rs13477556	4	10488585	7.72838e-06	Trans
Ccl4	scl0001448.1_45-S	11	83478782	rs13479704	8	38143603	7.7533e-06	Trans
5730472N09Rik	scl21090.15_384-S	2	30186281	rs13476695	2	110010541	7.75593e-06	Trans
BC026744	scl26046.6_19-S	5	124265259	rs4227694	9	58060519	7.7638e-06	Trans
1810014F10Rik	scl069064.1_23-S	7	139949831	rs3700241	7	139639693	7.77037e-06	Cis
Fadd	scl014082.1_28-S	7	144387713	rs13477649	4	37079404	7.7828e-06	Trans
Coxvib2	scl31804.3.1_22-S	7	4354881	rs13479104	7	3953959	7.87214e-06	Cis
4632433K11Rik	scl33119.1.1_6-S	7	4637165	rs4229511	12	100610610	7.94655e-06	Trans
2900064A13Rik	scl073024.7_20-S	2	112255883	rs13476340	2	8517650	8.00768e-06	Trans
Dvl1	scl24607.15_131-S	4	154691212	rs3023117	7	34260676	8.02024e-06	Trans
Rab3a	scl019339.5_272-S	8	73684845	rs6255362	5	119246943	8.0683e-06	Trans
Tbrg1	scl36022.9.1_13-S	9	37398853	rs13480139	9	35550054	8.15156e-06	Cis
Cpd	scl0012874.1_259-S	11	76598184	rs13476433	2	36755321	8.17265e-06	Trans
Olfr672	scl30894.1.1_263-S	7	104869785	rs3023117	7	34260676	8.1936e-06	Trans
Wars2	scl070560.6_1-S	3	99270151	rs13482094	14	21302824	8.25962e-06	Trans
BC039161	scl45611.6.1_108-S	14	49848021	rs3023409	14	48748666	8.27321e-06	Cis
Bbs4	scl35765.18_440-S	9	59120876	rs4227694	9	58060519	8.28506e-06	Cis
Rohn	scl011858.3_21-S	11	101284428	rs3673722	11	13574420	8.29554e-06	Trans
7030401O21Rik	scl38310.1.1198_95-S	10	127142487	rs13477224	3	81446152	8.30588e-06	Trans
Cugbp1	scl0013046.1_235-S	2	90741297	rs13478094	5	4310158	8.31535e-06	Trans
Ephb2	scl0013844.2_257-S	4	135925688	rs13478004	4	136310515	8.32889e-06	Cis
Sf3b1	scl16746.24_37-S	1	54929714	rs13480172	9	45988348	8.33439e-06	Trans
4930563C04Rik	scl39996.17.1192_12-S	11	70209079	rs13482706	15	90825617	8.36112e-06	Trans
Csda	scl0001218.1_87-S	6	131330551	rs6263067	1	128995782	8.38993e-06	Trans
C630049M13	scl51357.6.1_32-S	18	61822206	rs13481198	11	102443035	8.39325e-06	Trans
D10Wsu52e	scl37666.12.1_12-S	10	85368436	rs13480689	10	86937886	8.443e-06	Cis
Mapk9	scl41621.13_164-S	11	49690177	rs13476695	2	110010541	8.45944e-06	Trans
Prkx	scl0019108.2_16-S	20	74014742	rs8255195	18	60874480	8.47907e-06	Trans
Amid	scl38865.10.4_3-S	10	61110645	rs13478374	5	87700512	8.5e-06	Trans
1810019A08Rik	scl21847.2.1_30-S	3	95224925	rs13482262	14	76692933	8.50167e-06	Trans
Clk4	scl41598.17.1_21-S	11	51106594	rs8237214	20	129943889	8.5273e-06	Trans
Il1f8	scl21205.5.1_34-S	2	23975170	rs13479504	7	123972585	8.54818e-06	Trans
Arfrp1	scl0003291.1_0-S	2	181287240	rs13480881	11	14278767	8.57675e-06	Trans
A530065I17Rik	scl0319742.2_48-S	9	44806185	rs13477399	3	129074794	8.58908e-06	Trans
2700087H15Rik	scl070427.1_310-S	10	78943374	rs6350017	9	48706869	8.63574e-06	Trans
AA408296	scl00215193.1_126-S	1	194805127	rs6305026	8	79926840	8.71728e-06	Trans
Upb1	scl0003871.1_18-S	10	74850749	rs13478547	5	137031629	8.74196e-06	Trans
Btbd12	scl48821.4_3-S	16	3895049	rs8279182	15	83960915	8.76118e-06	Trans
Zfp101	scl0022643.1_281-S	17	32989767	rs13477134	3	58907119	8.76555e-06	Trans
2610034H20Rik	scl31159.5.1_13-S	7	78700987	rs13477504	3	154259860	8.78862e-06	Trans
Mak	scl0017152.2_183-S	13	41036094	rs4229511	12	100610610	8.8363e-06	Trans
BC021917	scl52747.18.1_15-S	19	10659673	rs13481319	12	16169162	8.86983e-06	Trans
Prnp	scl019122.2_199-S	2	131601398	rs3089366	10	89110842	8.87095e-06	Trans
AW049765	scl49779.7.1_13-S	17	55590375	rs13477685	4	47392501	8.91259e-06	Trans
Reck	scl053614.23_117-S	4	43896630	rs13477399	3	129074794	8.91268e-06	Trans
LOC384677	scl000107.1_4-S	7	132448986	rs13476119	1	136027124	8.94644e-06	Trans
1110038M16Rik	scl25052.6.1_35-S	4	116749921	rs13481755	13	34413252	8.99479e-06	Trans
9130012B15Rik	scl00096.1_2-S	7	143604984	rs13476917	2	171080233	9.02165e-06	Trans
Sntb2	scl000695.1_0-S	8	109824879	rs6351643	2	18737634	9.03895e-06	Trans
Iapp	scl29386.3.1_1-S	6	142255650	rs13482922	17	24238985	9.04358e-06	Trans
Lass2	scl22884.7.1_23-S	3	95400669	rs13482355	14	105465637	9.10931e-06	Trans
AI586015	scl0004037.1_2-S	5	87146389	rs13482636	15	69461078	9.12273e-06	Trans
Cyp2a5	scl00023.1_1-S	7	26544101	rs8259806	10	126759817	9.12869e-06	Trans
Mint	scl056381.3_9-S	4	140740934	rs6182565	15	57342666	9.12989e-06	Trans
Gtl3	scl014894.1_227-S	8	98310262	rs13479902	8	91218742	9.19562e-06	Cis
Dok1	scl0001236.1_24-S	6	82996592	rs13481380	12	32682578	9.19629e-06	Trans
Taf11	scl068776.1_229-S	17	27628717	rs6358703	17	28506798	9.19784e-06	Cis
Psmb7	scl0003171.1_33-S	2	38410046	rs13480881	11	14278767	9.19871e-06	Trans
Slc36a4	scl00234967.2_3-S	9	15460162	rs13478276	5	59491450	9.2331e-06	Trans
Hgfac	scl27904.14.1_131-S	5	35358417	rs13478175	5	33905035	9.27178e-06	Cis
2810046M22Rik	scl0269633.1_325-S	5	24222334	rs13479884	8	90549450	9.29808e-06	Trans
Ddx24	scl42112.9.1_0-S	12	103809032	rs13475914	1	71562928	9.34161e-06	Trans
2900026A02Rik	scl26201.8.1_64-S	5	113332722	rs13481076	11	66535046	9.34848e-06	Trans
Sepp1	scl48140.10_39-S	15	3224674	rs13476339	2	8237600	9.39712e-06	Trans
Ubqln1	scl0003697.1_56-S	13	58185786	rs4138683	5	147658375	9.55824e-06	Trans
Mrps11	scl00036.1_15-S	7	78656823	rs13479352	7	77495591	9.59081e-06	Cis
Fbxl17	scl49708.14_0-S	17	62745733	rs13477239	3	85330653	9.63579e-06	Trans
2010315L10Rik	scl000589.1_182-S	8	74296224	rs13480081	9	16126414	9.65076e-06	Trans
G6pc3	scl0001294.1_4-S	11	102005710	rs13477685	4	47392501	9.73306e-06	Trans
Ugt1a6	scl000797.1_375-S	1	89901971	rs13475967	1	89320807	9.786e-06	Cis
Il4	scl016189.4_22-S	11	53455891	rs6164040	4	79828865	9.85032e-06	Trans
Ppp2r4	scl21088.14_336-S	2	30238059	rs4177892	16	40893267	9.85074e-06	Trans
Sspn	scl016651.4_36-S	6	145891306	rs6310000	4	102817476	9.91473e-06	Trans
Lmo6	scl55078.9.1_18-S	20	6814348	rs3673722	11	13574420	9.92446e-06	Trans
4921538N17Rik	scl36345.29.1_111-S	9	119786304	rs13479516	7	127575082	9.9429e-06	Trans
Cpt1b	scl0002448.1_81-S	15	89244388	rs13476433	2	36755321	9.94897e-06	Trans
Paip2	scl067869.4_264-S	18	35724641	rs13476340	2	8517650	9.95446e-06	Trans
2010005O13Rik	scl000940.1_15-S	1	167011172	rs13475914	1	71562928	9.95771e-06	Trans
Cutl1	scl0004016.1_381-S	5	136532763	rs13478546	5	136818237	9.96398e-06	Cis
Trp53	scl41368.8.97_6-S	11	69396600	rs13482601	15	60943719	9.99634e-06	Trans
Gosr2	scl39475.6_48-S	11	103492939	rs13481392	12	36211821	1.00398e-05	Trans
Slc27a4	scl21110.13_169-S	2	29624689	rs13476433	2	36755321	1.01316e-05	Cis
Ttpa	scl25637.7_145-S	4	19935390	rs3673722	11	13574420	1.01444e-05	Trans
Mtl5	scl52788.9.1_0-S	19	3388869	rs13478454	5	109289319	1.01939e-05	Trans
Trpm2	scl37779.36.1_230-S	10	77312056	rs4227694	9	58060519	1.02316e-05	Trans
Igfbp7	scl26445.6.1_1-S	5	78424021	rs13476383	2	23261347	1.02924e-05	Trans
ICRFP703B1614Q5.6	scl32203.4.1_10-S	7	109494914	rs13481825	13	57450061	1.03236e-05	Trans
F10	scl34064.10_3-S	8	13037299	rs4165602	16	27351548	1.04088e-05	Trans
Amhr2	scl0110542.11_226-S	15	102273454	rs13476433	2	36755321	1.0421e-05	Trans
Nlk	scl0018099.2_232-S	11	78383361	rs13481968	13	99958446	1.04883e-05	Trans
Usp16	scl48911.16.3_18-S	16	87344207	rs13480835	11	3234215	1.0528e-05	Trans
AA407930	scl25844.10_237-S	5	139724858	rs13478563	5	141639933	1.06025e-05	Cis
Polm	scl40553.9.1_1-S	11	5727864	rs13477685	4	47392501	1.06073e-05	Trans
Acox1	scl011430.3_98-S	11	115987978	rs6308296	2	4671228	1.06208e-05	Trans
Bcr	scl0003865.1_8-S	10	74505374	rs13481339	5	12334938	1.06363e-05	Trans
Maob	scl54377.16.1_8-S	20	15866998	rs13483704	20	7140277	1.06482e-05	Cis
Nfkbia	scl42451.6.1_16-S	12	56407731	rs13475914	1	71562928	1.06649e-05	Trans
Dbt	scl0001925.1_80-S	3	116505111	rs13482262	14	76692933	1.0665e-05	Trans
Arl2bp	scl000628.1_299-S	8	97555780	rs13481905	13	81570690	1.06805e-05	Trans
2510004L01Rik	scl42587.7_160-S	12	27029021	rs13481055	11	60152775	1.07887e-05	Trans
2610510L01Rik	scl41883.7.1_5-S	11	4604681	rs13480875	11	12195809	1.07924e-05	Cis
Pecr	scl16633.10.1_180-S	1	72192385	rs6308296	2	4671228	1.08003e-05	Trans
Pim1	scl50896.9.1_95-S	17	29217824	rs6266683	11	27407001	1.08529e-05	Trans
BC021381	scl43917.11.1_43-S	13	55548939	rs13481319	12	16169162	1.08603e-05	Trans
Cyp3a13	scl0004051.1_4-S	5	138122721	rs8265976	5	138149391	1.08692e-05	Cis
A530065I17Rik	scl0319742.2_48-S	9	44806185	rs13459120	10	35728462	1.08741e-05	Trans
Abhd8	scl34676.6_69-S	8	74386172	rs8251139	20	147573274	1.09425e-05	Trans
0610042E07Rik	scl31797.6.1_289-S	7	4448047	rs4230027	13	101596757	1.09869e-05	Trans
Fubp1	scl22453.17.1_0-S	3	152147884	rs13483078	17	66667134	1.1e-05	Trans
Zfp313	scl19885.7_41-S	2	167194635	rs6301542	2	24031213	1.10636e-05	Trans
Nfe2l1	scl018023.1_196-S	11	96633522	rs3021895	12	74847937	1.11124e-05	Trans
2610012O22Rik	scl069902.2_6-S	4	138619517	rs6203256	4	135479767	1.11268e-05	Cis
Spred2	scl0114716.6_81-S	11	19824445	rs13459097	6	84855959	1.11496e-05	Trans
Centd2	scl000191.1_3-S	7	101246814	rs3090660	7	50217097	1.11582e-05	Trans
Il1r1	scl000816.1_87-S	1	40169626	rs4227694	9	58060519	1.12209e-05	Trans
Brp16	scl059053.6_177-S	15	76196153	rs13475914	1	71562928	1.12955e-05	Trans
Ndufv1	scl53438.9.1_79-S	19	4007505	rs4166422	16	27995780	1.13717e-05	Trans
2410001E19Rik	scl37132.7_178-S	9	35017536	rs8279182	15	83960915	1.13828e-05	Trans
Galnt10	scl0171212.11_63-S	11	57461637	rs13477704	4	52417975	1.13861e-05	Trans
Lig4	scl0319583.2_43-S	8	9969992	rs13478402	5	96430952	1.13992e-05	Trans
Prrg2	scl31397.7.1_11-S	7	44921655	rs13477517	3	157988136	1.14271e-05	Trans
Eps15-rs	scl34655.25.1_28-S	8	75270370	rs3023117	7	34260676	1.14476e-05	Trans
Aaas	scl0002545.1_6-S	15	102166291	rs6256752	5	20759298	1.14589e-05	Trans
1500002M01Rik	scl39416.15_560-S	11	106982741	rs8237214	20	129943889	1.14625e-05	Trans
A630077B13Rik	scl38058.2.1_88-S	10	33815485	rs3023251	11	20853303	1.15162e-05	Trans
Cdkl5	scl53651.15.1_42-S	20	156128584	rs13480241	9	63991600	1.154e-05	Trans
Yaf2	scl46822.5_2-S	15	93112073	rs6313405	9	60170988	1.15648e-05	Trans
Usp52	scl38286.24.1_5-S	10	127706284	rs3023117	7	34260676	1.16059e-05	Trans
Olfr54	scl41602.1.1_187-S	11	50870427	rs4229749	13	53340443	1.1609e-05	Trans
Ceacam1	scl026365.2_7-S	7	24990200	rs13479120	7	8975238	1.16236e-05	Trans
9830001H06Rik	scl0320706.1_37-S	2	156707238	rs6182565	15	57342666	1.16403e-05	Trans
Nudt12	scl0067993.2_43-S	17	58684949	rs6164040	4	79828865	1.16672e-05	Trans
Ilvbl	scl0003808.1_9-S	10	77977671	rs8259806	10	126759817	1.16801e-05	Trans
Clcnkb	scl0056365.2_312-S	4	140676436	rs3090660	7	50217097	1.16841e-05	Trans
Gpt2	scl33556.12_71-S	8	88382690	rs13480138	9	35265782	1.16931e-05	Trans
Ddx24	scl0002318.1_312-S	12	103809032	rs13482713	15	92376308	1.17189e-05	Trans
Smo	scl0319757.3_203-S	6	29685513	rs13478397	5	94514441	1.17529e-05	Trans
Sema5b	scl49191.18.1_6-S	16	35461109	rs13475914	1	71562928	1.17975e-05	Trans
Serpina3n	scl020716.5_261-S	12	104807779	rs6288403	12	91376149	1.18142e-05	Trans
Dhx40	scl39775.19.1_132-S	11	86585947	rs13480677	10	84010482	1.1862e-05	Trans
AA673488	scl31890.12.1_22-S	7	141108182	rs13477831	4	88422960	1.18657e-05	Trans
Shc1	scl020416.3_0-S	3	89504541	rs3089363	1	129409729	1.18795e-05	Trans
Olfr924	scl0404322.1_323-S	9	38598687	rs13481718	13	19835297	1.18953e-05	Trans
1500016O10Rik	scl32050.6.1_24-S	7	126588816	rs6288403	12	91376149	1.19205e-05	Trans
Cyp1b1	scl0013078.2_259-S	17	79615279	rs13483314	18	40070047	1.20449e-05	Trans
Ars2	scl0083701.2_327-S	5	137525503	rs13477332	3	112652042	1.20621e-05	Trans
Smarcd2	scl083796.1_300-S	11	105972346	rs13483012	17	48065418	1.20765e-05	Trans
Rutbc2	scl26197.25_374-S	5	113485308	rs4177892	16	40893267	1.20835e-05	Trans
D15Ertd366e	scl065970.1_40-S	15	99607455	rs13478374	5	87700512	1.21083e-05	Trans
BC022641	scl33400.27.1_21-S	8	108770080	rs3023117	7	34260676	1.21245e-05	Trans
2610019I03Rik	scl46921.7.4_52-S	15	82061848	rs8279182	15	83960915	1.21289e-05	Cis
Znrf1	scl0170737.5_30-S	8	114423515	rs13482706	15	90825617	1.21537e-05	Trans
Farp1	scl00223254.1_50-S	14	120237192	rs13482601	15	60943719	1.21969e-05	Trans
Qrsl1	scl38000.11.1_181-S	10	43562605	rs13479397	7	90344274	1.22045e-05	Trans
Krtap5-4	scl050775.1_57-S	7	142112985	rs3724460	2	104014563	1.22241e-05	Trans
Sh3d1B	scl43428.43_108-S	12	4606965	rs13482030	13	118018196	1.22828e-05	Trans
Ptgds	scl19558.7.10_4-S	2	25286029	rs13479537	7	132709476	1.22832e-05	Trans
Tlr7	scl53578.6_289-S	20	162649036	rs13481877	13	74001146	1.23091e-05	Trans
1810010N17Rik	scl0002652.1_12-S	4	129121578	rs13459077	4	132135324	1.23515e-05	Cis
4930519N13Rik	scl18515.2.486_1-S	2	150626142	rs13482030	13	118018196	1.23955e-05	Trans
Lmna	scl016905.3_15-S	3	88568249	rs8237214	20	129943889	1.24217e-05	Trans
Abca6	scl0001569.1_1-S	11	109992910	rs13481166	11	94188963	1.24286e-05	Trans
Dgka	scl37347.19.1_52-S	10	128123083	rs3697243	10	126215959	1.24668e-05	Cis
6720463E02Rik	scl068097.1_32-S	11	87795728	rs13482713	15	92376308	1.24722e-05	Trans
BC023741	scl0209200.1_109-S	16	35846258	rs13477043	3	31671455	1.24919e-05	Trans
Ak3l	scl056248.1_79-S	19	29086831	rs13476339	2	8237600	1.24929e-05	Trans
Olfr1136	scl0258653.1_88-S	2	87493787	rs3143279	2	106150277	1.24951e-05	Trans
Narg1	scl0074838.1_14-S	3	51504055	rs6243157	12	37784746	1.25546e-05	Trans
Cops7a	scl026894.1_5-S	6	124924435	rs13477230	3	82887965	1.25615e-05	Trans
Rabgap1	scl0227800.12_249-S	2	37265294	rs13475914	1	71562928	1.25771e-05	Trans
Mtvr2	scl017826.2_113-S	19	5728088	rs8237214	20	129943889	1.26017e-05	Trans
1810009O10Rik	scl0069109.2_3-S	11	78567105	rs3697243	10	126215959	1.26258e-05	Trans
Dlx6	scl30412.3.1_154-S	6	6813797	rs13459189	15	79552743	1.27076e-05	Trans
Tada2l	scl0001529.1_346-S	11	83895115	rs3023117	7	34260676	1.27099e-05	Trans
Bbs2	scl34474.17.1_135-S	8	96957083	rs13477134	3	58907119	1.27367e-05	Trans
F630022B06Rik	scl0239827.3_270-S	16	31853701	rs13481611	12	99981077	1.27683e-05	Trans
D2Bwg0891e	scl052840.5_2-S	2	164177520	rs13483600	19	34738598	1.2775e-05	Trans
Txnrd2	scl0001784.1_73-S	16	18340017	rs6364818	18	59531296	1.27853e-05	Trans
Cyp4a10	scl0013117.1_24-S	4	115016219	rs13459167	3	19325869	1.2786e-05	Trans
Cnksr1	scl23694.2.1_82-S	4	133500119	rs13481172	11	95972798	1.2811e-05	Trans
Rnf32	scl27996.10.1_104-S	5	29529361	rs4211749	16	83614987	1.28126e-05	Trans
Es31	scl0382053.6_30-S	8	107937730	rs13475931	1	76258163	1.28341e-05	Trans
BC033596	scl0216345.21_201-S	10	114802155	rs13482689	15	86434884	1.28964e-05	Trans
Snx24	scl51946.9_43-S	18	53371031	rs13483365	18	53518896	1.29206e-05	Cis
Fzd1	scl28129.1_67-S	5	4761658	rs13478656	6	21893927	1.29374e-05	Trans
Hs1bp1	scl023897.2_20-S	3	90081384	rs4166422	16	27995780	1.29596e-05	Trans
Armcx3	scl071703.5_40-S	20	130102961	rs8237214	20	129943889	1.29698e-05	Cis
Ramp3	scl41848.4.1_11-S	11	6558536	rs6164040	4	79828865	1.29837e-05	Trans
B430104H02Rik	scl0003028.1_68-S	2	127127657	rs6369977	2	126125504	1.30165e-05	Cis
2810407P21Rik	scl069940.12_93-S	5	77604150	rs13477517	3	157988136	1.30584e-05	Trans
Cdkl2	scl0003961.1_4-S	5	93081275	rs13480128	9	32494787	1.30631e-05	Trans
Pou5f1	scl0001667.1_341-S	17	35114104	rs13481908	13	82539756	1.31019e-05	Trans
AI842396	scl0103844.2_26-S	11	70504556	rs3716069	18	37547238	1.31394e-05	Trans
5730438N18Rik	scl23492.6.209_2-S	4	148588274	rs13476697	2	110462014	1.31543e-05	Trans
Abhd2	scl054608.13_1-S	7	79146779	rs13476395	2	27153130	1.31603e-05	Trans
Hpcal1	scl0002366.1_72-S	12	17716294	rs13477134	3	58907119	1.3195e-05	Trans
Mospd1	scl070380.1_33-S	20	49589227	rs6208415	15	97718522	1.32238e-05	Trans
Nos3	scl0000110.1_1-S	5	23874884	rs13476503	2	53005617	1.32416e-05	Trans
Csda	scl0001218.1_87-S	6	131330551	rs6256752	5	20759298	1.32704e-05	Trans
Wfs1	scl26674.8_0-S	5	37254356	rs3023117	7	34260676	1.33836e-05	Trans
Rassf4	scl0213391.1_158-S	6	116598627	rs4226214	6	115908654	1.34602e-05	Cis
Jmjd1b	scl52119.18_599-S	18	34903026	rs6164040	4	79828865	1.34838e-05	Trans
Slc5a1	scl0020537.2_143-S	5	33421091	rs13479041	6	132367211	1.36073e-05	Trans
Rnf7	scl35488.3_0-S	9	96280305	rs6208271	10	10589187	1.36129e-05	Trans
1110067D22Rik	scl00216551.2_0-S	11	20723577	rs8237214	20	129943889	1.36294e-05	Trans
Olfr353	scl4524.1.1_43-S	2	36711920	rs13477625	4	30201790	1.3665e-05	Trans
AV006891	scl0003057.1_2-S	2	72086605	rs13478397	5	94514441	1.36716e-05	Trans
Hic2	scl0058180.2_11-S	16	17147150	rs13479179	7	31156791	1.38003e-05	Trans
C730027P07Rik	scl36313.6.1_58-S	9	121801432	rs6255362	5	119246943	1.38705e-05	Trans
Suv420h2	scl33129.9_499-S	7	4343202	rs13479104	7	3953959	1.38747e-05	Cis
Rbm19	scl074111.25_119-S	5	120377130	rs13475907	1	68008647	1.39023e-05	Trans
Them2	scl44185.3.1_24-S	13	24825420	rs6211135	7	137457343	1.39997e-05	Trans
Cklfsf7	scl0003450.1_9-S	9	114605534	rs3023460	17	93503908	1.40023e-05	Trans
Tek	scl25278.23_305-S	4	94231313	rs4165602	16	27351548	1.40213e-05	Trans
4732429D16Rik	scl39351.4_153-S	11	114798364	rs13478460	5	111512036	1.40222e-05	Trans
Hsd3b7	scl00101502.1_299-S	7	127591777	rs13479517	7	127781650	1.40631e-05	Cis
Cox4i1	scl33243.5.1_27-S	8	123554267	rs4165602	16	27351548	1.41408e-05	Trans
Sf3b5	scl0066125.2_261-S	10	12695541	rs3023117	7	34260676	1.41616e-05	Trans
Mcoln1	scl094178.12_1-S	8	3500506	rs8237214	20	129943889	1.41823e-05	Trans
Decr2	scl50155.9_2-S	17	25810476	rs6213083	2	3942106	1.41985e-05	Trans
Mtf1	scl017764.4_33-S	4	124304876	rs13477688	4	48052721	1.42127e-05	Trans
2810040O04Rik	scl072701.15_8-S	4	62451971	rs13477797	4	78662145	1.4251e-05	Trans
Lcmt1	scl32083.13.1_101-S	7	123169130	rs13475914	1	71562928	1.42756e-05	Trans
Lrrfip2	scl0003511.1_1-S	9	110962951	rs13477797	4	78662145	1.43524e-05	Trans
Scrn1	scl069938.2_27-S	6	54435472	rs13482922	17	24238985	1.43555e-05	Trans
Fbxl16	scl0214931.6_73-S	17	25544015	rs13479678	8	32164574	1.43771e-05	Trans
Zfp398	scl00272347.2_200-S	6	47765283	rs6230993	18	39588411	1.43854e-05	Trans
Tnc	scl24244.27.1_30-S	4	63446149	rs13478397	5	94514441	1.4445e-05	Trans
Camkk2	scl0207565.1_29-S	5	122993796	rs13475705	1	5585593	1.44461e-05	Trans
5730538E15Rik	scl0070675.2_209-S	1	9708406	rs13483918	20	99109581	1.44471e-05	Trans
1700064K09Rik	scl0076608.2_255-S	4	116493280	rs13477797	4	78662145	1.44694e-05	Trans
Ostb	scl35692.3.1_12-S	9	65210759	rs13481589	12	92581896	1.44768e-05	Trans
Npn3	scl0076650.1_42-S	2	151796965	rs13479694	8	35680246	1.46236e-05	Trans
Zfyve19	scl20426.12.1_162-S	2	118900075	rs13478821	6	73755623	1.46444e-05	Trans
Stk16	scl17780.6_86-S	1	75094003	rs13477487	3	150092495	1.46659e-05	Trans
Rhot2	scl0214952.1_17-S	17	25566438	rs13483012	17	48065418	1.46789e-05	Trans
Ep400	scl26220.57_399-S	5	110904680	rs13480138	9	35265782	1.46924e-05	Trans
Caskin2	scl00140721.2_267-S	11	115615274	rs13477529	3	146019140	1.47924e-05	Trans
Mtx1	scl21950.8.1_214-S	3	89295016	rs13477233	3	83565257	1.482e-05	Cis
Cgn	scl070737.1_295-S	3	94845487	rs13482028	13	117370792	1.48827e-05	Trans
Tceb2	scl50229.6.1_24-S	17	23552362	rs13476548	2	65459332	1.49008e-05	Trans
2400003C14Rik	scl071955.1_257-S	8	112560454	rs13476339	2	8237600	1.49173e-05	Trans
Ceecam1	scl0099151.1_201-S	2	29691503	rs13459087	5	88166640	1.49379e-05	Trans
Paox	scl00052.1_165-S	7	139977004	rs3700241	7	139639693	1.50104e-05	Cis
Phf19	scl074016.1_7-S	2	34715764	rs13481586	12	91943285	1.5128e-05	Trans
Mpi1	scl35790.9.1_0-S	9	57342857	rs4227694	9	58060519	1.51316e-05	Cis
Ehmt1	scl19585.28.1_12-S	2	24612778	rs3700241	7	139639693	1.51639e-05	Trans
Casp4	scl37316.9.1_41-S	9	5308874	rs4225482	5	122811281	1.51826e-05	Trans
Cpb2	scl000329.1_22-S	14	73976442	rs13480139	9	35550054	1.52283e-05	Trans
Khk	scl0004092.1_2-S	5	31198476	rs13480881	11	14278767	1.52505e-05	Trans
Btbd2	scl0208198.1_7-S	10	80045754	rs13477952	4	122454187	1.5265e-05	Trans
Atf7ip	scl072488.1_25-S	6	136483047	rs13476395	2	27153130	1.52659e-05	Trans
Kif3a	scl016568.8_47-S	11	53410826	rs13480893	11	12578543	1.53023e-05	Trans
Paqr4	scl50233.3_39-S	17	23463810	rs13478092	5	3601412	1.54784e-05	Trans
Zfyve19	scl20426.12.1_162-S	2	118900075	rs13478092	5	3601412	1.55267e-05	Trans
Dpp3	scl000521.1_26-S	19	4907232	rs8237214	20	129943889	1.55728e-05	Trans
Stk25	scl000828.1_34-S	1	95452314	rs13479321	7	70128831	1.55756e-05	Trans
Ticam2	scl51432.3_551-S	18	46683562	rs13477004	3	19836704	1.55893e-05	Trans
Rasip1	scl069903.6_164-S	7	45495579	rs13477485	3	149363618	1.55988e-05	Trans
Senp1	scl0223870.1_36-S	15	97870924	rs13482601	15	60943719	1.56179e-05	Trans
2610039E05Rik	scl078779.1_155-S	8	126116613	rs13480300	9	80169352	1.5624e-05	Trans
Brd4	scl0001729.1_256-S	17	31924980	rs3023057	5	125963523	1.56402e-05	Trans
Adam23	scl000907.1_9-S	1	63380180	rs4175233	16	38923808	1.56461e-05	Trans
Oas1c	scl26108.8.1_25-S	5	121060816	rs13481718	13	19835297	1.56529e-05	Trans
Serpina12	scl0068054.1_3-S	12	104429819	rs4229538	12	104055529	1.56845e-05	Cis
Ktn1	scl46398.42.1_4-S	14	46571234	rs13481876	13	73760054	1.5715e-05	Trans
Sgpl1	scl37923.18_59-S	10	60494001	rs13480927	11	27728598	1.58027e-05	Trans
Mid1ip1	scl55044.4_94-S	20	9874441	rs13477857	4	96016883	1.58153e-05	Trans
Ndor1	scl19572.12_3-S	2	25066828	rs3670283	5	90270077	1.58555e-05	Trans
Olfr971	scl37075.1.12_21-S	9	39590007	rs13477797	4	78662145	1.58724e-05	Trans
Fcho1	scl34668.28.1_25-S	8	74637625	rs6369641	9	74954735	1.5878e-05	Trans
Prps1	scl54584.7_603-S	20	135802977	rs13477549	4	8730859	1.58915e-05	Trans
Adra1d	scl4115.1.1_51-S	2	131237291	rs13480365	9	98388663	1.58957e-05	Trans
2310061I09Rik	scl16886.1.319_8-S	1	34381222	rs13481581	12	89918792	1.59217e-05	Trans
Cdk5rap1	scl18476.16.14_21-S	2	154026821	rs13482179	14	49939586	1.60936e-05	Trans
Pbef1	scl0002359.1_0-S	12	33405722	rs6164040	4	79828865	1.61214e-05	Trans
Fabp4	scl011770.1_148-S	3	10186879	rs13459189	15	79552743	1.61226e-05	Trans
Amn	scl42754.12.1_99-S	12	111718919	rs6256752	5	20759298	1.61242e-05	Trans
Large	scl34640.17_455-S	8	75710671	rs4165602	16	27351548	1.61272e-05	Trans
1810045J01Rik	scl069801.2_0-S	2	164583098	rs13481319	12	16169162	1.61383e-05	Trans
Rcl1	scl000518.1_101-S	19	29167372	rs6164040	4	79828865	1.61385e-05	Trans
1110007C05Rik	scl32713.7.1_59-S	7	44336098	rs13481319	12	16169162	1.6239e-05	Trans
MTERF	scl0208595.2_271-S	5	4198373	rs13478097	5	5688755	1.62431e-05	Cis
Crat	scl0012908.2_4-S	2	30222480	rs13480138	9	35265782	1.62461e-05	Trans
2310042N02Rik	scl21978.7.1_53-S	3	88414580	rs13478656	6	21893927	1.62556e-05	Trans
4921528H16Rik	scl30229.21.1_176-S	6	33959606	rs3090660	7	50217097	1.62878e-05	Trans
2400010D15Rik	scl076482.18_130-S	18	12312283	rs13476999	3	18917541	1.62953e-05	Trans
Itpk1	scl0217837.1_325-S	12	102969633	rs3023117	7	34260676	1.63362e-05	Trans
2410015B03Rik	scl52082.9.1_8-S	18	36861042	rs13476433	2	36755321	1.63868e-05	Trans
Hist1h2bn	scl0319187.1_0-S	13	21723228	rs13479186	7	34109396	1.64218e-05	Trans
Raly	scl019383.10_130-S	2	154482598	rs13476872	2	158983765	1.64477e-05	Cis
1110019C08Rik	scl49010.6_349-S	16	58670561	rs3023117	7	34260676	1.6483e-05	Trans
Rnpc2	scl0170791.2_95-S	2	155838689	rs13479504	7	123972585	1.64993e-05	Trans
Hdac7a	scl46782.29_11-S	15	97620713	rs13476340	2	8517650	1.65083e-05	Trans
4631427C17Rik	scl30281.25_19-S	6	29718502	rs13478685	6	29517313	1.65253e-05	Cis
Mmp9	scl19917.13_586-S	2	164639437	rs13478092	5	3601412	1.65975e-05	Trans
Upb1	scl0003871.1_18-S	10	74850749	rs13480678	10	84115179	1.66032e-05	Cis
Gtf2a1	scl0083602.1_4-S	12	91964245	rs13477797	4	78662145	1.66657e-05	Trans
Anapc5	scl059008.1_54-S	5	123048086	rs3023057	5	125963523	1.66798e-05	Cis
Acat2	scl0110460.1_24-S	17	12767369	rs13476540	2	63373691	1.66921e-05	Trans
Magoh	scl25152.5.1_78-S	4	107377701	rs13475914	1	71562928	1.67562e-05	Trans
Pinx1	scl46190.7.1_7-S	14	62814474	rs13476265	1	181447199	1.67752e-05	Trans
Ppargc1a	scl26595.14.1_90-S	5	51745885	rs13481163	11	93001360	1.67823e-05	Trans
Apoc1	scl00021.1_10-S	7	18848006	rs4166422	16	27995780	1.68238e-05	Trans
0610016J10Rik	scl0076890.1_96-S	17	74105655	rs13475914	1	71562928	1.68257e-05	Trans
Hip1r	scl27228.32_300-S	5	124234381	rs13482601	15	60943719	1.68827e-05	Trans
F8	scl0002908.1_1-S	20	71425575	rs13477026	3	26572751	1.6938e-05	Trans
Btbd14a	scl0067991.1_107-S	2	25877545	rs8237214	20	129943889	1.69711e-05	Trans
AI326906	scl26224.14.1_3-S	5	110888721	rs13477688	4	48052721	1.69879e-05	Trans
Ctsk	scl22881.8.1_12-S	3	95584660	rs3024135	6	139957634	1.69987e-05	Trans
Pex7	scl0003772.1_20-S	10	19549944	rs13482601	15	60943719	1.70021e-05	Trans
Hoxa5	scl29006.2.1_119-S	6	52131337	rs13479041	6	132367211	1.70654e-05	Trans
Rev1l	scl16846.27.1_59-S	1	37997330	rs13479071	6	138219206	1.70819e-05	Trans
Rgs19ip1	scl000689.1_50-S	8	86542783	rs6351643	2	18737634	1.71297e-05	Trans
Pacsin3	scl0003147.1_18-S	2	91057001	rs13483210	18	11926037	1.7134e-05	Trans
2400006A19Rik	scl000397.1_19-S	14	12905451	rs13477026	3	26572751	1.7164e-05	Trans
1700093K21Rik	scl40443.6.1_30-S	11	23416249	rs13482922	17	24238985	1.72058e-05	Trans
D10Bur2e	scl38642.20.1_2-S	10	81032676	rs13479938	8	100307957	1.72176e-05	Trans
Lpxn	scl0107321.9_13-S	19	12863212	rs13483600	19	34738598	1.72338e-05	Trans
Tff2	scl50084.4.1_68-S	17	30868938	rs4222751	1	164435392	1.72374e-05	Trans
Scrt1	scl0170729.1_37-S	15	76343464	rs13477952	4	122454187	1.7239e-05	Trans
Slc12a9	scl25883.15_188-S	5	137544346	rs13480963	11	35321570	1.72656e-05	Trans
Nkx2-5	scl50145.2_248-S	17	26566254	rs13481338	5	12159539	1.72993e-05	Trans
Nrxn1	scl0001711.1_8-S	17	89945405	rs13481560	12	82684697	1.73549e-05	Trans
P4ha2	scl41559.17.1_109-S	11	53944435	rs13477071	3	40244399	1.73652e-05	Trans
Nrp	scl0018186.1_241-S	8	131245328	rs13480893	11	12578543	1.73814e-05	Trans
Clstn1	scl0065945.2_70-S	4	148430228	rs4229511	12	100610610	1.74489e-05	Trans
Alg8	scl0381903.13_135-S	7	97246820	rs4220927	16	95114091	1.74627e-05	Trans
Gria3	scl54967.10.1218_2-S	20	37646141	rs6364818	18	59531296	1.7574e-05	Trans
Rassf4	scl0001215.1_7-S	6	116598627	rs8254771	6	115325777	1.75744e-05	Cis
Tars	scl47390.18.104_38-S	15	11328388	rs13480175	9	47018378	1.76309e-05	Trans
1110014D18Rik	scl068501.6_11-S	15	59203928	rs6208271	10	10589187	1.76532e-05	Trans
Pparg	scl0001203.1_155-S	6	115387685	rs13477233	3	83565257	1.76689e-05	Trans
C9	scl48122.9.2_1-S	15	6392548	rs13482048	14	7810217	1.77157e-05	Trans
BC037034	scl0231807.1_240-S	5	138489448	rs13477715	4	55068825	1.77501e-05	Trans
Ndufs4	scl0017993.1_168-S	13	115409302	rs13476339	2	8237600	1.77895e-05	Trans
Usf2	scl022282.6_54-S	7	30654756	rs13483525	19	10511087	1.78081e-05	Trans
2310067B10Rik	scl0071947.2_64-S	11	115581523	rs13482094	14	21302824	1.79077e-05	Trans
AI553587	scl0103784.8_117-S	11	17059266	rs13478402	5	96430952	1.79078e-05	Trans
4732496O19Rik	scl0099470.2_32-S	3	104144030	rs6364818	18	59531296	1.79686e-05	Trans
Tbx20	scl0003482.1_2198-S	9	24473611	rs13481560	12	82684697	1.7997e-05	Trans
Csk	scl012988.1_164-S	9	57424784	rs4227694	9	58060519	1.80459e-05	Cis
Nek1	scl33792.34_294-S	8	63885337	rs4165602	16	27351548	1.80467e-05	Trans
Ptpn1	scl0019246.2_230-S	2	167623614	rs3669635	5	14507596	1.80724e-05	Trans
BC002230	scl0217827.2_0-S	12	100526503	rs13477688	4	48052721	1.81026e-05	Trans
Sirt3	scl00048.1_13-S	7	140714990	rs13482355	14	105465637	1.82264e-05	Trans
2610319K07Rik	scl25655.8_229-S	4	14791366	rs13477422	3	134358056	1.82483e-05	Trans
Ltb4r2	scl0057260.2_132-S	14	54715499	rs3023051	5	117479131	1.83086e-05	Trans
Sdpr	scl17984.2_572-S	1	51233671	rs13481172	11	95972798	1.83183e-05	Trans
4732429D16Rik	scl39351.4_153-S	11	114798364	rs13480155	9	40786255	1.83215e-05	Trans
Bzrp	scl47677.6.2_17-S	15	83391377	rs13482676	15	82608893	1.83303e-05	Cis
D19Ertd703e	scl0073197.1_297-S	19	3454928	rs13480488	10	8934507	1.84041e-05	Trans
Smc6l1	scl43387.27.1_23-S	12	11292229	rs13481755	13	34413252	1.84298e-05	Trans
Mospd1	scl070380.6_0-S	20	49589227	rs13477797	4	78662145	1.84457e-05	Trans
Ythdf3	scl0229096.2_166-S	3	16375648	rs4165602	16	27351548	1.85083e-05	Trans
BC003251	scl41519.8_316-S	11	58146945	rs3023051	5	117479131	1.85134e-05	Trans
Stx6	scl058244.8_59-S	1	156920960	rs13476433	2	36755321	1.8545e-05	Trans
Sucla2	scl075265.1_98-S	14	72286941	rs6164040	4	79828865	1.85478e-05	Trans
Aldrl6	scl47618.10.1_16-S	15	89162230	rs6163041	15	87530696	1.85986e-05	Cis
Cltb	scl43941.6_46-S	13	54602561	rs13477283	3	98981632	1.86105e-05	Trans
4930562C15Rik	scl1386.7.1_155-S	16	4750817	rs13482618	15	65688260	1.86199e-05	Trans
Ppm1a	scl019042.1_95-S	12	73702516	rs13477797	4	78662145	1.86428e-05	Trans
Phc2	scl24928.17_534-S	4	128207300	rs13477980	4	129997724	1.86623e-05	Cis
Otub1	scl52894.8_133-S	19	7265250	rs13481319	12	16169162	1.86795e-05	Trans
Pacsin3	scl0003147.1_18-S	2	91057001	rs13476433	2	36755321	1.87075e-05	Trans
Golga5	scl42857.13.1_22-S	12	102873078	rs6288403	12	91376149	1.87618e-05	Trans
Entpd6	scl0003031.1_27-S	2	150440483	rs6164040	4	79828865	1.87872e-05	Trans
Neurod1	scl19085.2_285-S	2	79253480	rs6164040	4	79828865	1.88342e-05	Trans
Egf	scl21522.25_9-S	3	129669600	rs13483026	17	51209995	1.88742e-05	Trans
Olfr1309	scl18873.2.10_226-S	2	111783973	rs6164040	4	79828865	1.89384e-05	Trans
4631402N15Rik	scl33627.1.1_30-S	8	83909322	rs13481560	12	82684697	1.89645e-05	Trans
Mcm10	scl19733.18.1_13-S	2	4906986	rs13483462	18	81352399	1.90163e-05	Trans
Wars	scl0002319.1_93-S	12	109308119	rs13477797	4	78662145	1.90259e-05	Trans
B230380D07Rik	scl35647.8.7_6-S	9	70403733	rs6313405	9	60170988	1.90824e-05	Trans
Rgr	scl000348.1_43-S	14	35948731	rs6230993	18	39588411	1.91509e-05	Trans
Cldn2	scl0012738.2_49-S	20	135147192	rs13484035	20	136323087	1.91819e-05	Cis
Baiap1	scl0014924.2_213-S	6	93643711	rs13459087	5	88166640	1.93594e-05	Trans
Ncoa4	scl0027057.2_200-S	12	119705034	rs13480130	9	33041068	1.93671e-05	Trans
D14Ertd226e	scl45684.12_151-S	14	39815141	rs3089366	10	89110842	1.94133e-05	Trans
Itgb7	scl46686.16.1_15-S	15	102044030	rs6199580	3	112212736	1.95436e-05	Trans
Gfra1	scl014585.2_30-S	19	58288862	rs4222106	19	57086699	1.96142e-05	Cis
Tubb5	scl49975.4.297_19-S	17	35442860	rs13483164	17	90820510	1.96168e-05	Trans
Cep2	scl20040.6.1_121-S	2	155648013	rs13481373	12	31139708	1.96177e-05	Trans
AA408296	scl15748.11.135_10-S	1	194805127	rs13477485	3	149363618	1.96535e-05	Trans
Slc40a1	scl16803.9_203-S	1	45852630	rs13480889	11	17364751	1.96723e-05	Trans
Manbal	scl20013.3_0-S	2	157059059	rs13476679	2	104524654	1.96867e-05	Trans
Rgs3	scl0002681.1_25-S	4	62046208	rs13478374	5	87700512	1.97359e-05	Trans
Glipr1	scl37497.8.1_151-S	10	111389572	rs3023460	17	93503908	1.97979e-05	Trans
Mrpl46	scl31161.4.1_8-S	7	78648749	rs4166422	16	27995780	1.98266e-05	Trans
Lisch7	scl000243.1_36-S	7	30666539	rs3023117	7	34260676	1.98986e-05	Cis
Efna5	scl0013640.1_290-S	17	62292804	rs13483066	17	63005759	1.99242e-05	Cis
Plec1	scl0002497.1_191-S	15	75998231	rs13475907	1	68008647	1.99342e-05	Trans
Samsn1	scl0067742.1_215-S	16	75741474	rs13482112	14	27141161	1.9964e-05	Trans
Sfrs4	scl24880.7_98-S	4	131145732	rs3658247	17	51092557	2.00229e-05	Trans
4732418C07Rik	scl0002597.1_5-S	4	115236005	rs13481166	11	94188963	2.00713e-05	Trans
Rps19	scl0020085.2_0-S	7	24593896	rs3023087	6	114698224	2.01353e-05	Trans
Calu	scl0012321.1_21-S	6	29298191	rs13478977	6	112490237	2.01838e-05	Trans
Ncoa4	scl0027057.2_200-S	12	119705034	rs13477797	4	78662145	2.01953e-05	Trans
Trim11	scl094091.6_116-S	11	58794311	rs13480167	9	44105579	2.02161e-05	Trans
Mr1	scl0015064.2_38-S	1	156890096	rs13482636	15	69461078	2.02278e-05	Trans
D2Ertd391e	scl0051897.1_90-S	2	91475464	rs3023117	7	34260676	2.02356e-05	Trans
Itch	scl0016396.1_119-S	2	154824973	rs13477952	4	122454187	2.02663e-05	Trans
Psme4	scl0103554.4_30-S	11	30671983	rs13480941	11	30715581	2.03503e-05	Cis
Il15ra	scl0003076.1_71-S	2	11623296	rs13482355	14	105465637	2.03803e-05	Trans
A530082C11Rik	scl00320541.1_138-S	4	154445411	rs13476327	2	5266024	2.04132e-05	Trans
Snurf	scl000252.1_5-S	7	59874399	rs6306968	19	14388348	2.04308e-05	Trans
Pafah1b3	scl31635.5.1_15-S	7	25003809	rs4226520	7	29490211	2.05218e-05	Cis
Eaf2	scl0106389.1_41-S	16	36713119	rs13483346	18	47398274	2.07234e-05	Trans
Pdcd6ip	scl0018571.2_141-S	9	113501953	rs13476795	2	136495122	2.08487e-05	Trans
D030070L09Rik	scl0002145.1_3-S	18	24247771	rs13482357	14	105855322	2.08525e-05	Trans
Thap11	scl33402.1_220-S	8	108744272	rs13479662	8	28372791	2.09091e-05	Trans
Olfr414	scl14314.1.1_14-S	1	176267105	rs6164040	4	79828865	2.10218e-05	Trans
Zfp467	scl0068910.2_247-S	6	48357386	rs6346101	18	68639843	2.11148e-05	Trans
BC064033	scl29154.3_539-S	6	35242898	rs13478397	5	94514441	2.11155e-05	Trans
1810014L12Rik	scl069071.1_105-S	11	78358012	rs13478800	6	64745833	2.11262e-05	Trans
Hfe	scl44206.4_1-S	13	23709504	rs13481339	5	12334938	2.1204e-05	Trans
Tpst1	scl022021.6_75-S	5	130364337	rs13476294	1	190145347	2.12571e-05	Trans
Dtx3	scl37395.7.349_6-S	10	126593913	rs4166422	16	27995780	2.12864e-05	Trans
Pbx2	scl0001746.1_14-S	17	34200527	rs13478573	5	144008504	2.13e-05	Trans
1200020A08Rik	scl056724.5_33-S	17	86933894	rs13476339	2	8237600	2.13081e-05	Trans
Thea	scl00329910.1_213-S	4	106242487	rs13480203	9	53859627	2.13501e-05	Trans
1110007C09Rik	scl43994.7.1_169-S	13	49215057	rs4222857	1	180157609	2.13547e-05	Trans
Uts2	scl24667.4.1_169-S	4	149840897	rs13480138	9	35265782	2.14365e-05	Trans
Cacna1c	scl0001213.1_32-S	6	118557938	rs6164040	4	79828865	2.1448e-05	Trans
Paqr4	scl50233.3_39-S	17	23463810	rs13481183	11	99060064	2.14754e-05	Trans

## Sheet: Cis_and_Trans_25%_FDR
Gene Symbol	Probe ID	Chromosomal Location of the Gene	Base Pair Position of the Gene (NCBI Build 36)	SNP ID (most significant)	Chromosomal Location of the SNP	Base Pair Position of the SNP (NCBI Build 36)	Association p-value	Cis vs Trans Association
Gdi3	scl014569.11_60-S	13	3537379	rs6198959	13	11155687	1.06e-53	Cis
Smad3	scl35708.10_49-S	9	63444773	rs13480239	9	63609066	2.05e-48	Cis
AI838661	scl24858.5.1_216-S	4	132856456	rs13477989	4	132836442	6.09e-46	Cis
Hsd17b13	scl0243168.1_11-S	5	104195742	rs8256230	5	104678596	8.29e-43	Cis
Uap1	scl15961.15.1_3-S	1	171978678	rs13476229	1	171141849	4.85e-41	Cis
Atp6v1d	scl0073834.1_147-S	12	79761822	rs3662628	12	80180317	2.12e-40	Cis
Abhd1	scl27967.7.1_149-S	5	31226653	rs13478167	5	31202322	9.72e-40	Cis
Gcs1	scl29846.4_459-S	6	83081164	rs13478864	6	83629083	1.83e-39	Cis
H2-T17	scl015032.1_236-S	17	35646462	rs8242283	17	33797859	3.01e-39	Cis
BC003331	scl16174.14.1_64-S	1	152124739	rs6264289	1	151466300	1.74e-38	Cis
2610042O14Rik	scl0066460.1_267-S	2	164152201	rs13476881	2	161762649	6.99e-36	Cis
1810045K07Rik	scl33916.7_57-S	8	35623093	rs13479694	8	35680246	2.31e-35	Cis
4833421E05Rik	scl067732.2_80-S	12	21562882	rs3023949	12	17217442	3.83e-35	Cis
AV340375	scl35702.23.1_49-S	9	64104764	rs13480241	9	63991600	4.41e-34	Cis
9130227C08Rik	scl00219094.2_112-S	14	54839040	rs8244273	14	55216990	1.37e-33	Cis
C530043G21Rik	scl0215015.1_6-S	1	158517710	rs13476193	1	158100088	6.25e-33	Cis
Rusc2	scl25518.12_3-S	4	43403082	rs6206598	4	43920819	9.02e-33	Cis
2010319C14Rik	scl48556.8.1_18-S	16	32004171	rs4168961	16	31246003	6.32e-32	Cis
1810023F06Rik	scl42110.7.200_45-S	12	103843360	rs4229538	12	104055529	1.28e-31	Cis
Vps35	scl34540.19_229-S	8	88151235	rs13479862	8	85679940	9.91e-31	Cis
Akr1b3	scl0011677.2_223-S	6	34234092	rs6163979	6	34485931	7.21e-30	Cis
1110061O04Rik	scl29636.20.1_18-S	6	113203670	rs13478971	6	111265570	9.19e-30	Cis
Lrp11	scl39172.7_550-S	10	7280007	rs13478347	5	80547585	1.61e-29	Trans
A330049M08Rik	scl23674.9_251-S	4	134641971	rs13477994	4	134010974	3.29e-29	Cis
Pml	scl0018854.2_223-S	9	58016222	rs4227694	9	58060519	1.73e-28	Cis
A630042L21Rik	scl51365.21_674-S	18	61256640	rs8255195	18	60874480	8.45e-28	Cis
Gna14	scl53313.7_541-S	19	16502781	rs13483543	19	16489715	1.16e-27	Cis
Csrp1	scl17432.6_297-S	1	137536472	rs8260536	1	137622183	1.22e-27	Cis
Camk2b	scl40549.24_164-S	11	5869675	rs3023385	11	6582805	5.1e-27	Cis
Ring1	scl50033.7.1_0-S	17	33631538	rs8242283	17	33797859	9.99e-27	Cis
Net1	scl0056349.2_77-S	13	3882582	rs6198959	13	11155687	1.07e-26	Cis
Mobk1b	scl00232157.2_124-S	6	83291738	rs13478864	6	83629083	1.3e-26	Cis
2810004N20Rik	scl19009.5.1_4-S	2	90711552	rs3719272	2	92174499	1.88e-26	Cis
Zfp30	scl32836.5_532-S	7	29493549	rs4226520	7	29490211	1.93e-26	Cis
Mthfd1	scl0002379.1_67-S	12	77174138	rs13481542	12	77511070	2.57e-26	Cis
Nagk	scl0001171.1_13-S	6	83760702	rs13478863	6	83521678	4.62e-26	Cis
1810034K20Rik	scl45535.5_307-S	14	54611965	rs8251313	14	52772285	1.31e-25	Cis
Cobl	scl0012808.2_292-S	11	12136611	rs13480875	11	12195809	6.06e-25	Cis
Bckdhb	scl36650.13.1_185-S	9	83721868	rs13480314	9	84277114	6.5e-25	Cis
Sh3md2	scl000575.1_1731-S	8	64116351	rs13479786	8	62370254	1.53e-24	Cis
Abhd1	scl0004065.1_58-S	5	31226653	rs13478167	5	31202322	1.8e-24	Cis
Tmc5	scl32145.20.1_15-S	7	118414228	rs4226875	7	118528214	2.32e-24	Cis
Mipep	scl070478.15_14-S	14	59738692	rs13482207	14	58722215	3.3e-24	Cis
1700027M01Rik	scl0069994.1_21-S	4	140949625	rs8260738	4	141098247	6.27e-24	Cis
Bcdo2	scl35878.11.1_130-S	9	50285382	rs13480188	9	50321489	6.6e-24	Cis
Mir	scl071779.8_36-S	6	116303657	rs4226214	6	115908654	1.46e-23	Cis
Stard7	scl20327.6_25-S	2	126961680	rs4223454	2	126795062	1.76e-23	Cis
Corin	scl26505.24.257_286-S	5	72579161	rs13478324	5	73408929	2.85e-23	Cis
Gdf2	scl46463.1.8_87-S	14	32770131	rs13482134	14	33564662	5.56e-23	Cis
Chchd4	scl28683.3_131-S	6	91429780	rs13478882	6	89630673	6.25e-23	Cis
Supv3l1	scl0338359.1_185-S	10	61824697	rs13480622	10	60362338	7.66e-23	Cis
Cops3	scl40153.15.1_46-S	11	59633992	rs13481052	11	60363330	2.4e-22	Cis
Eif4el3	scl026987.6_0-S	1	89045085	rs13475963	1	87900988	2.43e-22	Cis
1600002H07Rik	scl50214.9.1_45-S	17	23942654	rs13482922	17	24238985	2.97e-22	Cis
Vamp4	scl17296.11_403-S	1	164407398	rs4222751	1	164435392	5.77e-22	Cis
Pkd2	scl27505.17_595-S	5	104699752	rs13478429	5	103150833	7.72e-22	Cis
Ebpl	scl068177.1_35-S	14	60294860	rs13482235	14	66864508	8.04e-22	Cis
2300004C15Rik	scl36894.13.1_20-S	9	57709123	rs4227694	9	58060519	1e-21	Cis
Ube2i	scl0022196.1_321-S	17	24988111	rs13482922	17	24238985	5.44e-21	Cis
Nagk	scl0001145.1_39-S	6	83760702	rs13478863	6	83521678	6.34e-21	Cis
Rdh9	scl38308.4.1_188-S	10	127179344	rs8259806	10	126759817	7.89e-21	Cis
Pik3c2g	scl29407.39.1_52-S	6	139586084	rs3024135	6	139957634	8.08e-21	Cis
Ntan1	scl49405.9.1_2-S	16	13732855	rs4163058	16	13183242	8.73e-21	Cis
Nfatc1	scl0018018.1_212-S	18	80797750	rs13483462	18	81352399	1.35e-20	Cis
BC037135	scl0229905.15_25-S	3	142638466	rs13477457	3	142374066	1.48e-20	Cis
BC031781	scl17134.7_259-S	1	182687826	rs13476269	1	182702840	1.54e-20	Cis
H2-T10	scl015024.2_236-S	17	35646462	rs8242283	17	33797859	1.65e-20	Cis
2310003P10Rik	scl069470.6_81-S	2	126939416	rs4223454	2	126795062	1.7e-20	Cis
2210021J22Rik	scl46876.5.1_23-S	15	85635170	rs13482688	15	86097059	2.03e-20	Cis
Metapl1	scl20801.11.1_31-S	2	71254177	rs13476443	2	71249547	2.16e-20	Cis
Sfrs2ip	scl072193.1_10-S	15	96241690	rs6208415	15	97718522	2.36e-20	Cis
Thumpd1	scl30741.3_137-S	7	119506242	rs4226875	7	118528214	2.46e-20	Cis
Taf6	scl0000117.1_15-S	5	138408405	rs4225536	5	138686927	2.72e-20	Cis
Slc2a9	scl26665.22_394-S	5	38637555	rs13478198	5	39506742	3.23e-20	Cis
Prss25	scl28808.5.1_108-S	6	83016938	rs13478864	6	83629083	3.73e-20	Cis
Pdrg1	scl068559.1_22-S	2	152700331	rs13476846	2	152722876	5.16e-20	Cis
Ptp4a2	scl0019244.1_47-S	4	129322782	rs13477972	4	127755458	7.76e-20	Cis
Fcgr1	scl21814.6_497-S	3	96368314	rs13477273	3	96128306	1.02e-19	Cis
Ptgs1	scl0019224.1_106-S	2	36052509	rs13476433	2	36755321	1.22e-19	Cis
Zfp297	scl081630.1_308-S	17	33526652	rs8242283	17	33797859	1.62e-19	Cis
A130072J07	scl00240832.1_75-S	1	157797621	rs13476193	1	158100088	1.72e-19	Cis
8430408G22Rik	scl29590.2_145-S	6	116616303	rs4226214	6	115908654	1.74e-19	Cis
Htr1d	scl24813.3_604-S	4	135695602	rs6203256	4	135479767	2.26e-19	Cis
Rps3a	scl020091.3_53-S	3	86223873	rs13477239	3	85330653	2.46e-19	Cis
1810054O13Rik	scl32642.3_586-S	7	46920872	rs8260979	7	46295590	3.33e-19	Cis
4930455C21Rik	scl48481.8.1_48-S	16	38417660	rs4175233	16	38923808	6.1e-19	Cis
Pyp	scl38868.13.1_10-S	10	61043978	rs13480622	10	60362338	6.98e-19	Cis
AI449705	scl38599.5.1_164-S	10	86135611	rs13480687	10	86526276	1.49e-18	Cis
Ctsf	scl52823.10.1_53-S	19	4855129	rs13483525	19	10511087	1.54e-18	Cis
Cecr5	scl0214932.1_204-S	6	120475114	rs3677013	6	119727252	2.02e-18	Cis
2610103J23Rik	scl0067154.2_142-S	15	34027370	rs4230696	15	34088136	2.15e-18	Cis
B230369L08Rik	scl46955.19_187-S	15	79551326	rs13459189	15	79552743	2.21e-18	Cis
Klhdc2	scl43155.10.40_7-S	12	70215335	rs3023345	12	70503092	2.32e-18	Cis
Arpc4	scl068089.7_12-S	6	113343892	rs13478975	6	112109488	2.96e-18	Cis
Akr1c18	scl44314.9.1_18-S	13	4131870	rs3023640	13	4791160	3.39e-18	Cis
Esrrb	scl42945.8.1_35-S	12	87250220	rs6288403	12	91376149	3.4e-18	Cis
Apex1	scl46370.4_89-S	14	49846929	rs13482191	14	53600551	4.1e-18	Cis
0610042E07Rik	scl31797.6.1_289-S	7	4448047	rs13479104	7	3953959	4.56e-18	Cis
Leprotl1	scl34938.5_401-S	8	35604089	rs13479694	8	35680246	4.84e-18	Cis
Copeb	scl45096.3_115-S	13	5860735	rs3023640	13	4791160	5.53e-18	Cis
Dctn4	scl067665.1_0-S	18	60651590	rs6364818	18	59531296	6.86e-18	Cis
Ddah2	scl50795.8.1_75-S	17	34667141	rs8238040	17	34810129	9.94e-18	Cis
Crym	scl30734.8.1_4-S	7	119977533	rs13479485	7	118936254	1.36e-17	Cis
Hdac11	scl29747.11_233-S	6	91122308	rs13478882	6	89630673	1.91e-17	Cis
E030030I06Rik	scl0319887.1_22-S	10	21833837	rs3088997	10	21743686	3.26e-17	Cis
AI851464	scl18731.9_1-S	2	125254531	rs4223454	2	126795062	5.13e-17	Cis
BC003479	scl41473.7.1_27-S	11	60646882	rs6245211	11	59145409	5.65e-17	Cis
Ear2	scl013586.1_302-S	14	42982523	rs3088796	14	38682849	6.07e-17	Cis
Arl8	scl21260.7_101-S	2	14967149	rs6351643	2	18737634	7.68e-17	Cis
Rabl4	scl46995.11.1_59-S	15	77986715	rs6236706	15	77034591	7.74e-17	Cis
Calml4	scl36843.5.19_46-S	9	62656248	rs13480239	9	63609066	8.78e-17	Cis
Slc35b4	scl29168.10_523-S	6	34079089	rs6163979	6	34485931	9.5e-17	Cis
Adprtl2	scl000341.1_0-S	14	49729897	rs13482191	14	53600551	1.37e-16	Cis
Cops8	scl17665.8_37-S	1	92433385	rs13475973	1	91326181	1.72e-16	Cis
Asgr2	scl41344.9.1_32-S	11	69908839	rs13481084	11	68586711	1.76e-16	Cis
1810045K07Rik	scl000679.1_109-S	8	35623093	rs13479694	8	35680246	2.34e-16	Cis
Celsr1	scl012614.2_32-S	15	85728699	rs13482688	15	86097059	2.75e-16	Cis
Ttf2	scl21762.21_330-S	3	101067917	rs4224133	3	101068343	3.9e-16	Cis
6430402H13Rik	scl0378937.1_229-S	15	76542531	rs6236706	15	77034591	5.07e-16	Cis
Mmrn2	scl00105450.2_179-S	14	33204621	rs13482134	14	33564662	7.1e-16	Cis
AU067695	scl0381802.12_9-S	6	115510323	rs4226214	6	115908654	7.29e-16	Cis
Samsn1	scl0067742.1_215-S	16	75741474	rs4205765	16	75640739	1.84e-15	Cis
1110031B06Rik	scl40160.8.1_28-S	11	59223329	rs6245211	11	59145409	2.48e-15	Cis
6720467C03Rik	scl24545.4.1_12-S	4	12080870	rs6403469	4	11634315	3.17e-15	Cis
Ptpn9	scl36912.14_1-S	9	56793105	rs13480203	9	53859627	4.55e-15	Cis
Scn1b	scl31496.6.1_91-S	7	30825284	rs13479179	7	31156791	4.61e-15	Cis
Abca3	scl0027410.2_52-S	17	24079728	rs13482922	17	24238985	4.77e-15	Cis
BC018601	scl00104479.1_248-S	11	5428893	rs13480844	11	5272353	6.1e-15	Cis
Shmt2	scl0003775.1_106-S	10	126920088	rs8259806	10	126759817	6.26e-15	Cis
Tpm2	scl0002655.1_13-S	4	43535812	rs13477673	4	43277275	8.09e-15	Cis
Pep4	scl32792.15.1_2-S	7	34621153	rs3023117	7	34260676	1.14e-14	Cis
Rad23a	scl019358.2_23-S	8	87724757	rs13479910	8	92756236	1.35e-14	Cis
2410030J07Rik	scl23696.18_276-S	4	133401942	rs13477991	4	133151574	1.69e-14	Cis
Map4k3	scl49581.35_225-S	17	80488847	rs13483133	17	82979893	1.74e-14	Cis
Sspn	scl016651.4_36-S	6	145891306	rs3023101	6	146154780	2.1e-14	Cis
Apg7l	scl29614.24_170-S	6	114638616	rs3023087	6	114698224	2.33e-14	Cis
Hint2	scl24398.4.1_27-S	4	43675329	rs4224449	4	41669282	2.54e-14	Cis
Prdx1	scl018477.6_2-S	4	116183531	rs13477930	4	115512738	2.94e-14	Cis
Glt25d2	scl17368.14_311-S	1	154162139	rs13476178	1	152534016	4.19e-14	Cis
0610037D15Rik	scl068394.8_16-S	4	116206556	rs13477930	4	115512738	5.34e-14	Cis
Hmgcl	scl24827.11.452_11-S	4	135218541	rs13478004	4	136310515	8.84e-14	Cis
Cd207	scl28790.6.1_57-S	6	83636873	rs13478864	6	83629083	1.11e-13	Cis
9030612M13Rik	scl00208292.2_202-S	17	32509735	rs8242283	17	33797859	1.24e-13	Cis
BC066107	scl0240066.1_321-S	17	32617637	rs8249643	17	34628472	1.53e-13	Cis
Rbks	scl26728.9.1_113-S	5	31901033	rs13478170	5	32069349	1.89e-13	Cis
Harp	scl32126.2_354-S	7	119965025	rs13479485	7	118936254	2.06e-13	Cis
Ntn3	scl018209.1_33-S	17	23906155	rs13482922	17	24238985	2.19e-13	Cis
Actr10	scl056444.13_2-S	12	71856462	rs13481524	12	73184802	2.3e-13	Cis
Rhpn2	scl32786.14_33-S	7	35043074	rs4226547	7	35483176	2.32e-13	Cis
Cyp2d13	scl0068444.2_292-S	15	82464516	rs8279182	15	83960915	2.73e-13	Cis
Nagk	scl29832.6.7_1-S	6	83760702	rs13478863	6	83521678	2.94e-13	Cis
Dhrs1	scl45528.8.1_39-S	14	54693089	rs8251313	14	52772285	3.23e-13	Cis
Mia2	scl43181.4.1_246-S	12	60013812	rs13481483	12	60885507	3.64e-13	Cis
1700021C14Rik	scl21980.4.1_109-S	3	88368687	rs13477239	3	85330653	3.94e-13	Cis
Fbxo7	scl38604.10.1_9-S	10	85451796	rs8236839	10	85727637	4.79e-13	Cis
Cck	scl35202.5.1_0-S	9	121338523	rs8254358	9	119186837	4.8e-13	Cis
1110015E22Rik	scl32054.9.1_17-S	7	126557566	rs13479573	7	127172000	4.94e-13	Cis
Pi4k2b	scl0004021.1_968-S	5	53029839	rs13478257	5	54136234	5.33e-13	Cis
Rtn4rl1	scl41270.2_525-S	11	75009978	rs3023301	11	74525204	5.91e-13	Cis
Dguok	scl28799.5.1_30-S	6	83445877	rs13478863	6	83521678	5.98e-13	Cis
Arf5	scl011844.1_12-S	6	28373650	rs13478685	6	29517313	7.63e-13	Cis
Eya3	scl014050.16_119-S	4	131911122	rs13459077	4	132135324	7.72e-13	Cis
6720456B07Rik	scl29626.4_8-S	6	113570535	rs13478971	6	111265570	9.25e-13	Cis
Cyp2d22	scl056448.1_20-S	15	82199236	rs8279182	15	83960915	1.06e-12	Cis
Gfer	scl50203.3_209-S	17	24420790	rs13482922	17	24238985	1.26e-12	Cis
BC004636	scl0228019.1_0-S	2	70765637	rs13476443	2	71249547	1.36e-12	Cis
Cxcl12	scl0001241.1_2518-S	6	117134182	rs3677013	6	119727252	1.37e-12	Cis
D1Ertd396e	scl0052477.2_74-S	1	192629160	rs13492775	1	194424351	1.4e-12	Cis
Bcap29	scl42558.9_151-S	12	32181110	rs6236391	12	33399720	1.49e-12	Cis
Ssbp2	scl0003713.1_190-S	13	91935328	rs13481939	13	91357924	1.77e-12	Cis
2310005E10Rik	scl0067861.2_64-S	6	34314405	rs6163979	6	34485931	1.9e-12	Cis
Itga9	scl36362.30_255-S	9	118455407	rs8254358	9	119186837	2.02e-12	Cis
2510049J12Rik	scl070291.1_88-S	6	115549164	rs4226214	6	115908654	2.16e-12	Cis
Abcb11	scl19173.28.1_24-S	2	69039121	rs8263229	2	69109282	2.22e-12	Cis
Ivns1abp	scl000898.1_12-S	1	153106716	rs13476157	1	147065746	2.7e-12	Cis
Pnp	scl018950.7_181-S	14	49777557	rs13482179	14	49939586	3.15e-12	Cis
Fgd6	scl38536.23.1_129-S	10	93465960	rs13480714	10	93477084	3.99e-12	Cis
H2-Eb1	scl50824.6.23_33-S	17	33913591	rs8249643	17	34628472	5.51e-12	Cis
Mlh1	scl35303.18.1_6-S	9	111073071	rs13480417	9	110625783	5.92e-12	Cis
Bcl2l13	scl29560.8_88-S	6	120801849	rs13479008	6	121625816	6.07e-12	Cis
4930471O16Rik	scl0002833.1_35-S	4	99257420	rs13477881	4	103138638	6.47e-12	Cis
Hexa	scl36873.16.1_34-S	9	59337673	rs4227694	9	58060519	6.68e-12	Cis
Wars2	scl070560.6_1-S	3	99270151	rs13477287	3	99418420	6.69e-12	Cis
Hist1h4f	scl00319157.1_0-S	13	21742527	rs6314295	13	20128654	8.7e-12	Cis
Asph	scl0065973.1_101-S	4	9378438	rs13477549	4	8730859	9.32e-12	Cis
Mrpl53	scl29852.1_47-S	6	83068783	rs13478864	6	83629083	9.59e-12	Cis
AU016977	scl26187.4.1_94-S	5	114384933	rs3700556	5	114907185	9.78e-12	Cis
Fmip	scl0107829.17_13-S	11	4795346	rs13480842	11	4932100	2.81e-11	Cis
BC013529	scl00215751.1_299-S	10	7458137	rs3700694	10	10688019	3.15e-11	Cis
Efemp2	scl52843.9.1_76-S	19	5474701	rs13483525	19	10511087	3.33e-11	Cis
Slc35c1	scl18985.4_291-S	2	92253594	rs13476635	2	91295878	3.42e-11	Cis
Dusp19	scl068082.4_12-S	2	80418053	rs13476595	2	79752167	3.49e-11	Cis
Ncoa6ip	scl00116940.1_270-S	4	3502022	rs13477549	4	8730859	3.72e-11	Cis
5730455A04Rik	scl27195.11.1_4-S	5	127921465	rs6224637	5	123660070	3.88e-11	Cis
BC021614	scl53440.6.1_16-S	19	4057530	rs13483525	19	10511087	3.92e-11	Cis
Cap1	scl012331.2_166-S	4	122361365	rs13477954	4	123004313	4.37e-11	Cis
6430512A10Rik	scl0381626.4_101-S	5	28647987	rs13478160	5	29305540	4.64e-11	Cis
Cryzl1	scl0001778.1_28-S	16	91578183	rs4219629	16	92419045	4.8e-11	Cis
Gnpat	scl33179.17_29-S	8	127749143	rs13459175	8	127445470	6.43e-11	Cis
Pgbpll	scl26235.9.1_65-S	5	110344281	rs13478454	5	109289319	6.44e-11	Cis
6030411F23Rik	scl0102657.1_90-S	9	58322260	rs4227694	9	58060519	6.88e-11	Cis
Ppapdc1	scl33962.6.1_87-S	8	27185606	rs13479658	8	27604119	7.65e-11	Cis
Smarcc1	scl0020588.1_305-S	9	109977231	rs13480419	9	111037810	7.74e-11	Cis
4933408F15	scl0231510.14_8-S	5	101086598	rs6169275	5	100895203	7.79e-11	Cis
Il11ra2	scl0016158.2_239-S	4	42326917	rs6206598	4	43920819	8.74e-11	Cis
1300019J08Rik	scl37599.9_354-S	10	92953137	rs13480712	10	92946033	9.13e-11	Cis
Nr5a2	scl16229.10.1_244-S	1	138660687	rs13476129	1	138952149	9.23e-11	Cis
Mkks	scl0003351.1_17-S	2	136565224	rs13476794	2	136433404	1.02e-10	Cis
5730469M10Rik	scl45683.9_474-S	14	39902453	rs3088796	14	38682849	1.09e-10	Cis
E030030I06Rik	scl00319887.1_120-S	10	21833837	rs3088997	10	21743686	1.19e-10	Cis
2810036L13Rik	scl49589.13.8_8-S	17	79937814	rs13483133	17	82979893	1.74e-10	Cis
BC003281	scl0080285.2_59-S	16	35863116	rs4174469	16	38089979	2.12e-10	Cis
Mcm6	scl16333.16_85-S	1	130159137	rs13476089	1	124494708	2.12e-10	Cis
Rad23a	scl000680.1_0-S	8	87724757	rs13479862	8	85679940	2.3e-10	Cis
D730019B10Rik	scl39161.6.1_317-S	10	7522660	rs8252703	10	7354223	2.44e-10	Cis
Acp2	scl0011432.2_96-S	2	91003758	rs13476620	2	86950664	3.01e-10	Cis
Plcl2	scl00224860.2_197-S	17	49974970	rs13483023	17	50663904	3.11e-10	Cis
Cd3e	scl012501.1_271-S	9	44749738	rs13480172	9	45988348	3.52e-10	Cis
Mat2b	scl0001524.1_45-S	11	40522739	rs13477797	4	78662145	4.35e-10	Trans
Gsta3	scl18127.10.1_92-S	1	21225764	rs13475756	1	21046741	4.42e-10	Cis
Commd4	scl35797.7.1_123-S	9	56953377	rs13480204	9	54039629	4.78e-10	Cis
5830427H10Rik	scl29632.2_358-S	6	113408380	rs13478971	6	111265570	4.86e-10	Cis
Cidec	scl28542.7_206-S	6	113390413	rs13478971	6	111265570	6.1e-10	Cis
Tex261	scl28784.6_160-S	6	83736074	rs13478863	6	83521678	6.53e-10	Cis
Cyp2c54	scl000511.1_89-S	19	40091252	rs13479573	7	127172000	6.78e-10	Trans
Capn5	scl31022.12_350-S	7	97996757	rs13479425	7	99202553	6.89e-10	Cis
D4Ertd22e	scl0213491.1_175-S	4	140385077	rs8260738	4	141098247	7.44e-10	Cis
1110049F12Rik	scl066193.1_138-S	4	135247681	rs6203256	4	135479767	7.61e-10	Cis
Prkcn	scl0075292.1_77-S	17	78855620	rs13483133	17	82979893	8.42e-10	Cis
AA536749	scl0026936.2_165-S	11	59478727	rs13481055	11	60152775	8.88e-10	Cis
Rnase4	scl058809.2_14-S	14	50013068	rs13482191	14	53600551	9.33e-10	Cis
Wnt2	scl29258.5.1_11-S	6	17938940	rs13478649	6	18518250	9.37e-10	Cis
Zfp496	scl0268417.1_220-S	11	59301739	rs13481052	11	60363330	9.44e-10	Cis
BC065120	scl00328365.2_167-S	14	24292476	rs13482098	14	22840800	9.53e-10	Cis
Capn10	scl023830.13_151-S	1	94764782	rs8239527	1	94906822	1.06e-09	Cis
4930528F23Rik	scl51003.6.1_57-S	17	24556689	rs13482922	17	24238985	1.07e-09	Cis
Hc	scl19403.42.1_262-S	2	34805340	rs13476424	2	34223447	1.08e-09	Cis
Cdv1	scl26073.20.7_5-S	5	122810823	rs4225482	5	122811281	1.09e-09	Cis
Acaa1	scl00113868.1_328-S	9	119189992	rs8254358	9	119186837	1.22e-09	Cis
Pcaf	scl018519.18_103-S	17	53032244	rs13483051	17	57392417	1.24e-09	Cis
Ccdc5	scl51245.13.1_81-S	18	77961643	rs6298532	18	77618279	1.38e-09	Cis
Scamp5	scl35792.9_485-S	9	57241807	rs13480205	9	54328206	1.6e-09	Cis
5730494N06Rik	scl070612.1_126-S	2	131930935	rs4223511	2	131684975	1.67e-09	Cis
Accn5	scl23062.10.1_85-S	3	82082861	rs6196421	3	81715736	1.68e-09	Cis
Frzb	scl0020378.1_36-S	2	80212809	rs13476595	2	79752167	1.77e-09	Cis
Psen2	scl15849.13_157-S	1	182063681	rs13476265	1	181447199	1.81e-09	Cis
2010005J08Rik	scl0072046.1_240-S	11	5614188	rs13480844	11	5272353	2.22e-09	Cis
Ebpl	scl000389.1_0-S	14	60294860	rs13482235	14	66864508	2.31e-09	Cis
Isgf3g	scl016391.8_62-S	14	54558274	rs8251313	14	52772285	2.4e-09	Cis
Gtf3c1	scl0233863.1_140-S	7	125432102	rs13479573	7	127172000	2.5e-09	Cis
Nudt8	scl52798.4.1_101-S	19	4000580	rs13483525	19	10511087	2.54e-09	Cis
Slco1a4	scl0001096.1_118-S	6	141767844	rs8262456	6	141531314	2.95e-09	Cis
C130022K22Rik	scl29739.10.1_239-S	6	91843563	rs3142215	6	88976208	3.46e-09	Cis
Atp9b	scl0050771.2_184-S	18	80896202	rs13483460	18	80937021	3.71e-09	Cis
9330164H19Rik	scl31465.20_298-S	7	35397572	rs6164040	4	79828865	4.04e-09	Trans
2810027O19Rik	scl0068201.2_1-S	2	109818687	rs13475914	1	71562928	4.34e-09	Trans
Dmn	scl31222.7.115_17-S	7	67606115	rs13479314	7	68264990	4.61e-09	Cis
Nme6	scl36442.5.5_16-S	9	109690200	rs13480413	9	109734390	5.34e-09	Cis
D7Rp2e	scl31469.3.28_7-S	7	35256574	rs4226547	7	35483176	5.5e-09	Cis
1110007C02Rik	scl071784.1_62-S	13	95042274	rs13481951	13	95518736	5.63e-09	Cis
E2f6	scl0050496.2_252-S	12	16836457	rs3023949	12	17217442	5.74e-09	Cis
4732482E20Rik	scl26250.10.1_30-S	5	108681356	rs13478454	5	109289319	5.9e-09	Cis
Cd72	scl012517.2_30-S	4	43468835	rs6206598	4	43920819	6.02e-09	Cis
Fbxo36	scl17733.6.1_38-S	1	84718898	rs13475963	1	87900988	6.8e-09	Cis
AU018778	scl34488.15.1_131-S	8	96145364	rs13479910	8	92756236	7.05e-09	Cis
Rassf4	scl00213391.1_239-S	6	116598627	rs4226214	6	115908654	7.18e-09	Cis
Slc39a4	scl0002553.1_206-S	15	76439640	rs3088506	15	71350719	7.87e-09	Cis
Tlr12	scl0384059.1_27-S	4	128118039	rs13477972	4	127755458	7.91e-09	Cis
BC020535	scl20102.9.1_6-S	2	152757448	rs4223564	2	152701074	8.4e-09	Cis
Atp10d	scl27730.23_48-S	5	72482464	rs6340166	5	73076174	8.88e-09	Cis
Etv3	scl027049.22_14-S	3	87611568	rs6398474	3	85974250	9.01e-09	Cis
Cx3cr1	scl35213.3_207-S	9	119750314	rs13480450	9	119619321	1e-08	Cis
Cnr2	scl24829.3_156-S	4	135167470	rs6203256	4	135479767	1.02e-08	Cis
Creb3	scl25513.7.1_27-S	4	43583432	rs6206598	4	43920819	1.05e-08	Cis
Kif3a	scl0016568.1_42-S	11	53410826	rs13479070	6	137944101	1.09e-08	Trans
6330407G04Rik	scl45363.6_489-S	14	68452081	rs13482236	14	67411459	1.1e-08	Cis
Vps33b	scl32478.21.1_1-S	7	80143192	rs6351643	2	18737634	1.13e-08	Trans
Rrm1	scl32275.19.1_102-S	7	102315638	rs13479437	7	103060553	1.19e-08	Cis
Birc4	scl0002971.1_369-S	20	38315952	rs3724460	2	104014563	1.48e-08	Trans
2810037C14Rik	scl067211.6_180-S	5	21157637	rs13478135	5	21451517	1.51e-08	Cis
Pcolce2	scl0003537.1_10-S	9	95446980	rs13478096	5	4994702	1.53e-08	Trans
Tgfb1i4	scl46082.11_140-S	14	75149847	rs6202061	14	75642668	1.62e-08	Cis
3830408G10Rik	scl27727.5.1_11-S	5	72926931	rs6340166	5	73076174	1.64e-08	Cis
Sgk	scl020393.12_71-S	10	21617758	rs13475914	1	71562928	1.64e-08	Trans
BC023741	scl0209200.1_109-S	16	35846258	rs4174469	16	38089979	1.67e-08	Cis
Zfp94	scl022756.1_232-S	7	24010556	rs13479150	7	23693604	1.69e-08	Cis
Fastk	scl0004207.1_37-S	5	23951105	rs6349956	5	24381703	1.7e-08	Cis
5033428A16Rik	scl000719.1_1-S	8	91008892	rs6305026	8	79926840	1.7e-08	Trans
BC042513	scl41261.18_193-S	11	75347898	rs3143279	2	106150277	1.72e-08	Trans
Kif3a	scl0016568.1_42-S	11	53410826	rs13481023	11	51854720	1.78e-08	Cis
Glo1	scl50087.9.265_72-S	17	30319878	rs6358703	17	28506798	1.78e-08	Cis
AI527266	scl28543.6.1_114-S	6	113381109	rs13478975	6	112109488	1.85e-08	Cis
1110018J23Rik	scl073713.3_139-S	19	53730720	rs13479573	7	127172000	1.94e-08	Trans
Rasgrp1	scl0019419.1_154-S	2	116971424	rs4223406	2	113628190	2.03e-08	Cis
B230399E16Rik	scl51714.6.1_318-S	18	84854435	rs13483474	18	84206625	2.13e-08	Cis
Rnps1	scl51016.8.1_19-S	17	24142275	rs13482922	17	24238985	2.18e-08	Cis
Adrb3	scl34974.1.1_106-S	8	28691712	rs13479665	8	29083093	2.36e-08	Cis
Amid	scl38865.10.4_3-S	10	61110645	rs13480622	10	60362338	2.4e-08	Cis
6530413N01Rik	scl067792.1_262-S	1	155415255	rs13476178	1	152534016	2.5e-08	Cis
Nab2	scl0017937.2_143-S	10	127063868	rs8259806	10	126759817	2.66e-08	Cis
C1qtnf5	scl00235312.1_98-S	9	43852837	rs13477688	4	48052721	2.83e-08	Trans
Sik2	scl00235344.1_224-S	9	50645029	rs13477026	3	26572751	3.13e-08	Trans
1110014L17Rik	scl00103694.2_279-S	11	6170717	rs13480835	11	3234215	3.31e-08	Cis
Echdc1	scl39044.8_33-S	10	29003022	rs4225482	5	122811281	3.34e-08	Trans
0610037D15Rik	scl068394.8_16-S	4	116206556	rs13481825	13	57450061	3.69e-08	Trans
Cyp4a14	scl23970.12_438-S	4	114984077	rs13477930	4	115512738	3.81e-08	Cis
Trh	scl28676.3_567-S	6	92207566	rs6164040	4	79828865	3.94e-08	Trans
2310047O13Rik	scl0003100.1_18-S	2	12265117	rs13482134	14	33564662	3.97e-08	Trans
Commd10	scl51985.8_140-S	18	47084207	rs6172138	18	49263622	3.99e-08	Cis
Vps33a	scl26053.13_109-S	5	123789720	rs6224637	5	123660070	4.01e-08	Cis
Ndufa4	scl017992.3_16-S	6	11850373	rs13478635	6	12807777	4.06e-08	Cis
A930040G15Rik	scl0077827.2_271-S	6	48325172	rs13478740	6	47575696	4.15e-08	Cis
Mtap	scl25288.8_80-S	4	88608655	rs13477831	4	88422960	4.36e-08	Cis
9430063L05Rik	scl0229622.3_21-S	3	97775229	rs13477279	3	98070219	4.49e-08	Cis
Ly6c	scl47073.5.231_36-S	15	74822133	rs6406086	15	74204736	4.56e-08	Cis
Nde1	scl0001910.1_38-S	16	14076884	rs6287262	12	61085186	4.58e-08	Trans
Atp6v1e1	scl0011973.2_248-S	6	120760865	rs13479008	6	121625816	4.6e-08	Cis
Slco1b2	scl29389.16_66-S	6	141591924	rs8262456	6	141531314	4.65e-08	Cis
Slc9a1	scl24865.12_18-S	4	132642305	rs13477989	4	132836442	4.84e-08	Cis
9430063L05Rik	scl00229622.1_168-S	3	97775229	rs13477279	3	98070219	4.97e-08	Cis
Rpp14	scl46641.9_62-S	14	6872246	rs13482048	14	7810217	5.01e-08	Cis
Lepre1	scl056401.15_9-S	4	118730847	rs13476433	2	36755321	5.31e-08	Trans
Olfr1136	scl0258653.1_88-S	2	87493787	rs6164040	4	79828865	5.37e-08	Trans
1700009P13Rik	scl0215814.3_35-S	10	17903101	rs13480525	10	18950122	5.38e-08	Cis
BC056929	scl36405.5.1_303-S	9	111283929	rs13476695	2	110010541	5.39e-08	Trans
Kir3dl1	scl0002941.1_145-S	20	131864390	rs6164040	4	79828865	5.44e-08	Trans
Coq7	scl30756.4.28_1-S	7	118300959	rs4226875	7	118528214	5.75e-08	Cis
Mak10	scl44694.18.1_26-S	13	59595034	rs13481825	13	57450061	5.83e-08	Cis
3632413B07Rik	scl00228880.2_93-S	2	165476494	rs13482706	15	90825617	6.42e-08	Trans
BC031353	scl0235493.12_117-S	9	74739488	rs13480300	9	80169352	6.89e-08	Cis
Smpdl3b	scl23726.8.8_267-S	4	132005039	rs13459077	4	132135324	7.45e-08	Cis
Git2	scl026431.1_24-S	5	114988410	rs13480241	9	63991600	7.6e-08	Trans
BC051083	scl22869.17.1_4-S	3	96247442	rs13477273	3	96128306	8.02e-08	Cis
Gp5	scl48582.2_713-S	16	30227440	rs4167907	16	30000890	8.09e-08	Cis
1500031L02Rik	scl49245.4_458-S	16	32023625	rs4167907	16	30000890	8.27e-08	Cis
AW060207	scl0231571.13_44-S	5	107837998	rs13478454	5	109289319	8.43e-08	Cis
1110020P15Rik	scl40580.5.1_111-S	11	4601979	rs13480842	11	4932100	8.46e-08	Cis
Klrb1c	scl28352.5_665-S	6	128745078	rs13478484	5	118526489	9.14e-08	Trans
Lmnb2	scl37715.13_93-S	10	80304493	rs13475914	1	71562928	9.14e-08	Trans
Igsf11	scl49144.8.1_51-S	16	38821677	rs13479071	6	138219206	9.27e-08	Trans
Sorl1	scl0020660.2_10-S	9	41719598	rs4165602	16	27351548	9.97e-08	Trans
Cd14	scl51506.2_48-S	18	36851038	rs6230993	18	39588411	1.05e-07	Cis
Cyp2a12	scl013085.8_30-S	7	26737850	rs4226520	7	29490211	1.07e-07	Cis
Cldn10	scl000293.1_16-S	14	117701416	rs4227694	9	58060519	1.09e-07	Trans
Chd8	scl067772.1_248-S	14	51120102	rs13482191	14	53600551	1.14e-07	Cis
Enpp5	scl50698.5_378-S	17	43541924	rs13480155	9	40786255	1.19e-07	Trans
Hcph	scl28418.16.1_2-S	6	124686727	rs13478983	6	114228944	1.23e-07	Trans
Creld1	scl29631.10_10-S	6	113449203	rs13478975	6	112109488	1.24e-07	Cis
Tbxa2r	scl0003875.1_135-S	10	80731957	rs13482094	14	21302824	1.28e-07	Trans
Rpo1-2	scl20303.17.1_101-S	2	128792436	rs13476764	2	127839759	1.38e-07	Cis
C2ta	scl49439.24_604-S	16	10393637	rs13477007	3	20649336	1.45e-07	Trans
Rnf3	scl0069587.2_5-S	5	108701634	rs13478454	5	109289319	1.48e-07	Cis
Cldn10	scl000316.1_269-S	14	117701416	rs13475914	1	71562928	1.5e-07	Trans
Ogdh	scl018293.8_37-S	11	6191600	rs3023385	11	6582805	1.52e-07	Cis
Epb7.2	scl19399.8_192-S	2	35135999	rs13476424	2	34223447	1.55e-07	Cis
BC018222	scl36063.7.1_2-S	9	31175761	rs13480139	9	35550054	1.56e-07	Cis
Lsm10	scl0116748.2_296-S	4	125599028	rs3657938	4	125086202	1.73e-07	Cis
1110018G07Rik	scl42235.24_353-S	12	85807503	rs3674330	12	81036163	1.74e-07	Cis
0710001P09Rik	scl28701.8.1_115-S	6	89350242	rs13481609	12	99664302	1.76e-07	Trans
Eef1e1	scl44070.4.1_3-S	13	38653157	rs6208271	10	10589187	1.76e-07	Trans
Aif1	scl0001712.1_14-S	17	34779048	rs8249643	17	34628472	1.78e-07	Cis
Hmgcl	scl0002854.1_22-S	4	135218541	rs13478017	4	138941784	1.8e-07	Cis
Akr1b8	scl30225.10.1_18-S	6	34284322	rs6163979	6	34485931	1.91e-07	Cis
1810022C23Rik	scl069123.1_17-S	13	34954258	rs13479055	6	134587479	2.01e-07	Trans
Pfkfb1	scl018639.4_213-S	20	145930637	rs13481560	12	82684697	2.04e-07	Trans
A130010J15Rik	scl0319266.2_123-S	1	194853886	rs13476294	1	190145347	2.08e-07	Cis
Scamp2	scl36902.11_284-S	9	57359117	rs4227694	9	58060519	2.08e-07	Cis
Spp1	scl0020750.1_112-S	5	104675436	rs13478454	5	109289319	2.11e-07	Cis
Rps2	scl016898.7_20-S	17	24447707	rs13482922	17	24238985	2.16e-07	Cis
Opn1sw	scl29212.6_52-S	6	29326667	rs6164040	4	79828865	2.18e-07	Trans
Kptn	scl33059.9.1_102-S	7	15278417	rs13479117	7	9402597	2.23e-07	Cis
Pparg	scl29611.11.1_50-S	6	115387685	rs4226214	6	115908654	2.32e-07	Cis
Rab32	scl38210.4_147-S	10	10235229	rs13480488	10	8934507	2.32e-07	Cis
0610037H22Rik	scl0001831.1_14-S	16	44658213	rs4179117	16	42652204	2.35e-07	Cis
App	scl0011820.2_119-S	16	84837873	rs13480898	11	18776571	2.37e-07	Trans
Stk2	scl0020874.2_150-S	19	47632989	rs4165602	16	27351548	2.37e-07	Trans
Etv6	scl29445.10.1_1-S	6	134091327	rs13482028	13	117370792	2.37e-07	Trans
Cxcr3	scl53984.2_610-S	20	97934255	rs13477026	3	26572751	2.39e-07	Trans
Sah	scl32134.16.1_14-S	7	119552072	rs13479485	7	118936254	2.41e-07	Cis
Klrb1d	scl080782.1_76-S	6	128745078	rs13477026	3	26572751	2.49e-07	Trans
Zfp297b	scl0071834.2_182-S	2	33272296	rs13476395	2	27153130	2.62e-07	Cis
Ddx47	scl067755.12_300-S	6	134977313	rs3675615	6	107760667	2.71e-07	Trans
Nol4	scl0002252.1_88-S	18	22836189	rs6164040	4	79828865	2.73e-07	Trans
Fcgr2b	scl014130.1_14-S	1	172797236	rs8245949	1	172799743	2.74e-07	Cis
Sah	scl00080.1_62-S	7	119552072	rs4226875	7	118528214	2.76e-07	Cis
Clecsf13	scl28791.7.1_8-S	6	83610200	rs13478864	6	83629083	2.9e-07	Cis
Apobec1	scl28441.10_311-S	6	122543411	rs6393943	6	114372839	2.92e-07	Cis
Sod3	scl27823.3_67-S	5	52656189	rs13478254	5	52944507	2.96e-07	Cis
Zfp28	scl0022690.2_132-S	7	5987396	rs8256230	5	104678596	2.97e-07	Trans
4833439L19Rik	scl0097820.1_166-S	13	54560847	rs13481830	13	58451443	3e-07	Cis
Olfml1	scl32224.3.1_237-S	7	107358943	rs13479461	7	111739732	3.13e-07	Cis
Picalm	scl32408.23_56-S	7	90005765	rs13477549	4	8730859	3.16e-07	Trans
Ly6e	scl017069.4_4-S	15	74782872	rs6406086	15	74204736	3.19e-07	Cis
AI527266	scl28543.6.1_114-S	6	113381109	rs3023117	7	34260676	3.19e-07	Trans
0610012C01Rik	scl068338.3_10-S	1	135137373	rs3678662	1	134309460	3.26e-07	Cis
Adcy4	scl45526.26.1_78-S	14	54723163	rs8251313	14	52772285	3.27e-07	Cis
Rbm6	scl0003415.1_6-S	9	107631666	rs13482030	13	118018196	3.29e-07	Trans
1110038M16Rik	scl25052.6.1_35-S	4	116749921	rs3023117	7	34260676	3.65e-07	Trans
AI428855	scl0107173.1_330-S	19	7005114	rs13481319	12	16169162	3.73e-07	Trans
D19Ertd737e	scl000485.1_77-S	19	60253249	rs4167317	16	29259930	3.78e-07	Trans
BC019731	scl25839.9.1_1-S	5	140057430	rs13475907	1	68008647	3.86e-07	Trans
Scamp5	scl0003462.1_87-S	9	57241807	rs13480204	9	54039629	3.99e-07	Cis
2610020N02Rik	scl38191.11.1_70-S	10	12869084	rs13478573	5	144008504	4.04e-07	Trans
Kcnj16	scl40763.6_142-S	11	110840488	rs13481229	11	110530289	4.05e-07	Cis
Wrnip1	scl0003612.1_5-S	13	32809495	rs13477797	4	78662145	4.09e-07	Trans
Nfatc1	scl0002217.1_348-S	18	80797750	rs13479537	7	132709476	4.16e-07	Trans
Akr1d1	scl30202.10.1_68-S	6	37459781	rs13476695	2	110010541	4.17e-07	Trans
Ankrd27	scl00245886.1_51-S	7	35295010	rs13477026	3	26572751	4.19e-07	Trans
Fxyd3	scl017178.4_5-S	7	30779297	rs13481825	13	57450061	4.21e-07	Trans
Ces1	scl34487.14.1_100-S	8	96191522	rs4229749	13	53340443	4.28e-07	Trans
Pmpcb	scl28064.14.1_8-S	5	21248984	rs13478135	5	21451517	4.33e-07	Cis
Sdh1	scl20365.10_131-S	2	121926280	rs13476741	2	121505278	4.38e-07	Cis
Nfatc3	scl0018021.2_84-S	8	108948972	rs13482706	15	90825617	4.51e-07	Trans
Pole	scl27442.47.1_8-S	5	110526686	rs13476395	2	27153130	4.66e-07	Trans
Chd1l	scl068058.2_29-S	3	97646147	rs13477284	3	99205143	4.73e-07	Cis
3300001A09Rik	scl36783.2.1_280-S	9	67558602	rs13481081	11	67965592	5.01e-07	Trans
Mrps10	scl50660.8.1_1-S	17	46832083	rs13480881	11	14278767	5.03e-07	Trans
Mgea6	scl43180.27.1_0-S	12	60047758	rs13482357	14	105855322	5.09e-07	Trans
Tnks1bp1	scl20681.7.1_45-S	2	84858998	rs6199827	2	85081459	5.1e-07	Cis
Ttc8	scl0002347.1_9-S	12	99321639	rs13481611	12	99981077	5.22e-07	Cis
Vil2	scl0022350.2_262-S	17	6587789	rs13482856	17	7611151	5.29e-07	Cis
Lrrfip2	scl0003459.1_490-S	9	110962951	rs13476395	2	27153130	5.34e-07	Trans
Jak1	scl24063.27.1_21-S	4	100650299	rs13477026	3	26572751	5.48e-07	Trans
Dap	scl48021.6_11-S	15	31169014	rs13482507	15	31385957	5.51e-07	Cis
Bbs4	scl35765.18_440-S	9	59120876	rs13476882	2	161894873	5.65e-07	Trans
1200006F02Rik	scl25758.6.1_14-S	5	148188801	rs6164040	4	79828865	5.77e-07	Trans
Plxna4	scl29179.32.1_30-S	6	32080285	rs6164040	4	79828865	5.84e-07	Trans
Nr1h2	scl31411.7.1_30-S	7	44417659	rs3023117	7	34260676	5.99e-07	Trans
D15Ertd405e	scl0380967.6_277-S	15	97792313	rs3023427	15	97539953	6.09e-07	Cis
Vgll2	scl0003769.1_81-S	10	51710946	rs13477797	4	78662145	6.1e-07	Trans
Rnpc2	scl00170791.1_106-S	2	155838689	rs13475914	1	71562928	6.43e-07	Trans
Hist1h4i	scl00319158.2_61-S	13	21742527	rs3090768	13	36612141	6.44e-07	Trans
Srp68	scl39311.17_24-S	11	116061254	rs13476424	2	34223447	6.64e-07	Trans
Ank1	scl33987.4.1_0-S	8	24440681	rs13475907	1	68008647	6.79e-07	Trans
Krt1-23	scl0001486.1_9-S	11	99294064	rs13459167	3	19325869	6.83e-07	Trans
1110025I09Rik	scl00027.1_8-S	7	65523864	rs6199827	2	85081459	6.84e-07	Trans
Scn5a	scl0020271.2_300-S	9	119332109	rs6164040	4	79828865	6.89e-07	Trans
Zfp295	scl0114565.1_16-S	16	98102306	rs4220927	16	95114091	6.91e-07	Cis
Akr1a4	scl058810.1_30-S	4	116134440	rs4166422	16	27995780	6.95e-07	Trans
Zfp537	scl32778.3_549-S	7	36477381	rs13482028	13	117370792	7.04e-07	Trans
Nme6	scl0003589.1_16-S	9	109690200	rs13480413	9	109734390	7.05e-07	Cis
Osgep	scl45612.9.1_2-S	14	49828429	rs13482191	14	53600551	7.16e-07	Cis
Ccs	scl53474.8.1_75-S	19	4825367	rs4165602	16	27351548	7.24e-07	Trans
F630022B06Rik	scl0239827.3_270-S	16	31853701	rs13481339	5	12334938	7.3e-07	Trans
Casc3	scl0192160.16_158-S	11	98611606	rs6182565	15	57342666	7.38e-07	Trans
Xpa	scl0022590.2_38-S	4	46176448	rs6163912	4	46772822	7.4e-07	Cis
Tnrc11	scl54745.40.1_21-S	20	97476980	rs3023117	7	34260676	7.52e-07	Trans
Hes6	scl000908.1_4-S	1	93241889	rs13477517	3	157988136	7.68e-07	Trans
Slamf9	scl17201.4.1_50-S	1	174312049	rs13481905	13	81570690	7.72e-07	Trans
Sec23ip	scl000184.1_1-S	7	128536129	rs13481076	11	66535046	7.84e-07	Trans
Plxna4	scl29179.32.1_30-S	6	32080285	rs3143279	2	106150277	7.88e-07	Trans
Atf5	scl31408.4_131-S	7	44680299	rs8252339	7	45000692	7.9e-07	Cis
Zfp238	scl000842.1_292-S	1	179279082	rs13481968	13	99958446	7.93e-07	Trans
Thsd1	scl0056229.2_225-S	8	23692885	rs13476340	2	8517650	7.96e-07	Trans
Gmip	scl33748.23.1_11-S	8	72737676	rs13476339	2	8237600	7.99e-07	Trans
Nr1i3	scl000059.1_14-S	1	173050645	rs13482372	14	109997096	8.11e-07	Trans
BC024806	scl0235169.2_28-S	9	34953879	rs6164040	4	79828865	8.13e-07	Trans
Slc39a4	scl47037.12.1_89-S	15	76439640	rs6236706	15	77034591	8.32e-07	Cis
2010315L10Rik	scl000645.1_1-S	8	74296224	rs6327437	8	48291901	8.56e-07	Trans
Alox15b	scl40042.12.1_56-S	11	69000080	rs13481338	5	12159539	8.58e-07	Trans
2410012H22Rik	scl40109.5.1_10-S	11	62083425	rs13480881	11	14278767	8.74e-07	Trans
2810046C01Rik	scl067219.1_81-S	4	131730807	rs13459077	4	132135324	8.75e-07	Cis
Akr1c18	scl44314.9.1_18-S	13	4131870	rs13478536	5	132540141	8.82e-07	Trans
Gja12	scl40171.3.1_197-S	11	58991761	rs6315002	4	102547290	8.86e-07	Trans
2310047O13Rik	scl0003179.1_0-S	2	12265117	rs13481339	5	12334938	8.87e-07	Trans
Entpd4	scl0067464.2_263-S	14	68290504	rs13482236	14	67411459	8.96e-07	Cis
Skiip	scl0066354.2_231-S	12	88339013	rs13482636	15	69461078	9.03e-07	Trans
Pkm2	scl018746.1_82-S	9	59454614	rs4227694	9	58060519	9.53e-07	Cis
S3-12	scl057435.1_222-S	17	55695065	rs8254771	6	115325777	9.55e-07	Trans
D4Ertd432e	scl069743.6_262-S	4	147648192	rs13478573	5	144008504	9.55e-07	Trans
5430428G01Rik	scl0066789.2_51-S	3	121283796	rs13477379	3	122829729	9.62e-07	Cis
Arntl2	scl0272322.13_8-S	6	146762700	rs13459189	15	79552743	9.63e-07	Trans
Gstt1	scl37811.6.1_5-S	10	75227531	rs8236839	10	85727637	9.85e-07	Trans
D430044G18Rik	scl00225608.2_164-S	18	62078453	rs6256752	5	20759298	1.01e-06	Trans
Unc13a	scl073695.2_9-S	8	74558412	rs13478349	5	80970711	1.01e-06	Trans
BC051080	scl0237422.9_211-S	10	84347415	rs13480687	10	86526276	1.02e-06	Cis
Cdh5	scl33446.12_65-S	8	106990828	rs6182565	15	57342666	1.02e-06	Trans
Barhl1	scl19489.6_533-S	2	28729682	rs13477026	3	26572751	1.03e-06	Trans
Tnfrsf22	scl0319679.1_12-S	7	143444205	rs13482030	13	118018196	1.06e-06	Trans
Azi1	scl39247.26.1_37-S	11	119880525	rs13482030	13	118018196	1.09e-06	Trans
Tial1	scl0021843.2_5-S	7	128233450	rs13479516	7	127575082	1.1e-06	Cis
Arhgap24	scl0004201.1_110-S	5	102721693	rs13477529	3	146019140	1.1e-06	Trans
Rev1l	scl16846.27.1_59-S	1	37997330	rs13478396	5	94232188	1.11e-06	Trans
BC025076	scl0216829.1_190-S	11	62464875	rs13480881	11	14278767	1.12e-06	Trans
Cebpa	scl0012606.2_178-S	7	34828063	rs3023117	7	34260676	1.13e-06	Cis
1810010N17Rik	scl066264.3_24-S	4	129121578	rs13477972	4	127755458	1.14e-06	Cis
Gnpda1	scl026384.2_40-S	18	38453524	rs13483310	18	38781128	1.15e-06	Cis
Hes6	scl000908.1_4-S	1	93241889	rs13477980	4	129997724	1.16e-06	Trans
Rutbc2	scl26197.25_374-S	5	113485308	rs3088796	14	38682849	1.18e-06	Trans
Ethe1	scl32956.7.1_6-S	7	24296303	rs13479150	7	23693604	1.19e-06	Cis
4732471D19Rik	scl00319719.1_26-S	13	54534960	rs13482028	13	117370792	1.19e-06	Trans
Fbxo2	scl24708.6.1_98-S	4	147004468	rs6164040	4	79828865	1.19e-06	Trans
Pcaf	scl0018519.1_112-S	17	53032244	rs13483051	17	57392417	1.22e-06	Cis
Gprasp1	scl54622.12_49-S	20	131142503	rs3023117	7	34260676	1.22e-06	Trans
Trim33	scl22788.4.1_19-S	3	103408354	rs6164040	4	79828865	1.24e-06	Trans
Eef1e1	scl44070.4.1_3-S	13	38653157	rs3088825	13	37639426	1.25e-06	Cis
1600023A02Rik	scl0003156.1_0-S	2	164253921	rs13476881	2	161762649	1.27e-06	Cis
Txln	scl23766.9_174-S	4	129128387	rs13477980	4	129997724	1.3e-06	Cis
Fez1	scl0003544.1_55-S	9	36582480	rs13480139	9	35550054	1.36e-06	Cis
2610507L03Rik	scl32785.20.1_122-S	7	35105795	rs4226547	7	35483176	1.36e-06	Cis
Tmem18	scl43318.5_59-S	12	31170523	rs13477797	4	78662145	1.36e-06	Trans
Rnf166	scl34222.7_318-S	8	125352237	rs8238624	8	123558510	1.37e-06	Cis
Cml2	scl093673.1_29-S	6	85831056	rs6255362	5	119246943	1.4e-06	Trans
2510015F01Rik	scl46497.11.10_2-S	14	29963862	rs13476433	2	36755321	1.4e-06	Trans
1700024C24Rik	scl40212.8.1_71-S	11	54670291	rs13477797	4	78662145	1.41e-06	Trans
Bat1a	scl50778.12.1_32-S	17	34849866	rs8238040	17	34810129	1.42e-06	Cis
Gtf2f1	scl098053.3_1-S	17	56688526	rs13476433	2	36755321	1.42e-06	Trans
Fmo5	scl0014263.1_71-S	3	97714280	rs13478454	5	109289319	1.43e-06	Trans
Oprs1	scl0002696.1_5-S	4	41927007	rs3023087	6	114698224	1.44e-06	Trans
Klf1	scl33570.4.1_25-S	8	87792033	rs13479886	8	89031632	1.45e-06	Cis
AU040829	scl40078.22.435_203-S	11	64818234	rs4166422	16	27995780	1.47e-06	Trans
Pclo	scl0026875.1_310-S	5	14521228	rs3669635	5	14507596	1.48e-06	Cis
Za20d1	scl0229603.11_13-S	3	96189932	rs13480081	9	16126414	1.48e-06	Trans
Cyp2d9	scl47686.9.1_164-S	15	82280158	rs13479091	6	147444970	1.48e-06	Trans
2410004C24Rik	scl53527.2.1_48-S	19	6116094	rs13483656	19	48920679	1.49e-06	Trans
Surb7	scl29355.4.1_15-S	6	146599749	rs3023103	6	146943265	1.5e-06	Cis
Rnpc2	scl00170791.1_106-S	2	155838689	rs13476383	2	23261347	1.54e-06	Trans
Bcr	scl0003865.1_8-S	10	74505374	rs6230993	18	39588411	1.6e-06	Trans
Nupr1	scl30680.4.1_44-S	7	126414397	rs13479573	7	127172000	1.61e-06	Cis
Arrdc4	scl066412.2_22-S	7	68612993	rs13479315	7	68730571	1.65e-06	Cis
Fbxo3	scl0003006.1_310-S	2	103828638	rs6164040	4	79828865	1.67e-06	Trans
Habp4	scl056541.13_2-S	13	64171088	rs4165602	16	27351548	1.67e-06	Trans
App	scl0011820.2_119-S	16	84837873	rs13480826	10	127840348	1.68e-06	Trans
Gm111	scl19512.8.1_10-S	2	26775572	rs13479516	7	127575082	1.68e-06	Trans
2410001E19Rik	scl37132.7_178-S	9	35017536	rs13480130	9	33041068	1.72e-06	Cis
Pou5f1	scl0001667.1_341-S	17	35114104	rs13481483	12	60885507	1.73e-06	Trans
Rai2	scl024004.2_257-S	20	157061732	rs13483664	19	51000810	1.74e-06	Trans
Map3k1	scl43508.21.1_5-S	13	112867468	rs4166422	16	27995780	1.76e-06	Trans
Cpne6	scl46281.16.1_127-S	14	54464694	rs13477797	4	78662145	1.77e-06	Trans
A530057A03Rik	scl20322.10.1_168-S	2	127116640	rs4223454	2	126795062	1.85e-06	Cis
Snai3	scl34228.3.1_289-S	8	125340296	rs4226520	7	29490211	1.87e-06	Trans
Dtx3	scl37395.7.349_6-S	10	126593913	rs13480805	10	123136718	1.89e-06	Cis
Top3a	scl0021975.2_34-S	11	60556253	rs3023641	14	10146660	1.9e-06	Trans
Mki67	scl017345.1_50-S	7	135528432	rs6164040	4	79828865	1.91e-06	Trans
1810021J13Rik	scl37119.4.1_30-S	9	36958004	rs13477549	4	8730859	1.91e-06	Trans
Rab3a	scl019339.5_272-S	8	73684845	rs13476305	1	193145377	1.95e-06	Trans
Asb9	scl54484.8.1_12-S	20	159850473	rs6164040	4	79828865	1.95e-06	Trans
Bcan	scl21988.12.1_0-S	3	88073458	rs6164040	4	79828865	1.97e-06	Trans
Mdm1	scl0003856.1_12-S	10	117532014	rs13476831	2	149165591	1.98e-06	Trans
Tnfsf10	scl23340.5.1_148-S	3	27508150	rs3022950	3	27289219	1.99e-06	Cis
Pemt	scl40150.13.1_57-S	11	59786809	rs13480138	9	35265782	1.99e-06	Trans
Lepre1	scl056401.15_9-S	4	118730847	rs13477472	3	145793459	2e-06	Trans
Trh	scl28676.3_567-S	6	92207566	rs3143279	2	106150277	2e-06	Trans
Drap1	scl53495.6.1_70-S	19	5422811	rs13483513	19	7340232	2.01e-06	Cis
Alox15b	scl40042.12.1_56-S	11	69000080	rs4229511	12	100610610	2.01e-06	Trans
Ranbp9	scl44046.14.7_2-S	13	43414351	rs13481339	5	12334938	2.02e-06	Trans
Enpp5	scl50698.5_378-S	17	43541924	rs13479054	6	134415560	2.03e-06	Trans
Dcbld1	scl0066686.2_263-S	10	51922034	rs3683440	10	47219321	2.04e-06	Cis
Fech	scl0002190.1_16-S	18	64581919	rs13477797	4	78662145	2.04e-06	Trans
1500016O10Rik	scl32050.6.1_24-S	7	126588816	rs13478484	5	118526489	2.04e-06	Trans
2010002N16Rik	scl17889.26.19_108-S	1	61573110	rs6364818	18	59531296	2.1e-06	Trans
1810009M01Rik	scl29041.8.1_24-S	6	48763404	rs13483299	18	36246046	2.1e-06	Trans
Mx2	scl017858.14_123-S	16	97690999	rs4215832	16	88770875	2.11e-06	Cis
ORF9	scl48150.3.1_29-S	16	97576044	rs13476269	1	182702840	2.11e-06	Trans
Strn3	scl42484.15.73_1-S	12	52531245	rs13478374	5	87700512	2.13e-06	Trans
Slc2a4	scl40010.11.1_28-S	11	69758738	rs13481084	11	68586711	2.15e-06	Cis
A930009M04Rik	scl00320806.1_195-S	13	98238636	rs3023051	5	117479131	2.18e-06	Trans
Lgals4	scl016857.8_15-S	7	28542750	rs13479172	7	29049106	2.19e-06	Cis
Ncoa3	scl0017979.2_290-S	2	165683882	rs13475914	1	71562928	2.19e-06	Trans
Cog4	scl33321.20.266_29-S	8	113733724	rs13476119	1	136027124	2.19e-06	Trans
Il10rb	scl016155.8_10-S	16	91295167	rs13478454	5	109289319	2.2e-06	Trans
Reln	scl0019699.2_228-S	5	21397297	rs13478145	5	24158464	2.22e-06	Cis
Catsper1	scl52834.10.1_4-S	19	5335741	rs13459189	15	79552743	2.22e-06	Trans
Irak4	scl47581.8.1_10-S	15	94371840	rs6285067	15	95142725	2.23e-06	Cis
Arl2bp	scl000628.1_299-S	8	97555780	rs13479041	6	132367211	2.24e-06	Trans
Shank2	scl31845.29.1_306-S	7	143985283	rs6346101	18	68639843	2.28e-06	Trans
1700007D05Rik	scl37671.3.1_35-S	10	84549235	rs13480677	10	84010482	2.35e-06	Cis
1700013L23Rik	scl19560.8.1_32-S	2	25320660	rs4166422	16	27995780	2.36e-06	Trans
Sms	scl53675.10_10-S	20	59036250	rs13481338	5	12159539	2.37e-06	Trans
C330046L10Rik	scl0224836.7_210-S	17	47093881	rs13475914	1	71562928	2.39e-06	Trans
Spata13	scl0219140.10_154-S	14	59660982	rs13482205	14	58159232	2.42e-06	Cis
Ttc8	scl42881.15.1_25-S	12	99321639	rs13481611	12	99981077	2.42e-06	Cis
1700021K19Rik	scl48541.22_313-S	16	32741454	rs13476548	2	65459332	2.43e-06	Trans
Acbd6	scl17348.11.20_75-S	1	157320337	rs13476193	1	158100088	2.45e-06	Cis
Gp5	scl48582.2_713-S	16	30227440	rs13478092	5	3601412	2.46e-06	Trans
Rab35	scl077407.4_257-S	5	115892928	rs13482414	14	123410183	2.48e-06	Trans
Clecsf10	scl056620.6_30-S	6	123195476	rs13479008	6	121625816	2.49e-06	Cis
Stard4	scl00170459.2_123-S	18	33326232	rs13476685	2	106025323	2.55e-06	Trans
Gns	scl38366.14_414-S	10	120768150	rs3023051	5	117479131	2.58e-06	Trans
Slc4a9	scl52087.13.4_6-S	18	36654125	rs13483302	18	36773128	2.59e-06	Cis
4922503N01Rik	scl25130.20.1_3-S	4	108905044	rs13477906	4	108282612	2.63e-06	Cis
4930570C03Rik	scl47561.6_103-S	15	97612453	rs13478096	5	4994702	2.67e-06	Trans
Npr2	scl25510.19.1_73-S	4	43653035	rs13477673	4	43277275	2.69e-06	Cis
Scn1b	scl000120.1_12-S	7	30825284	rs3670283	5	90270077	2.69e-06	Trans
Tyk2	scl054721.1_119-S	9	20854476	rs3023117	7	34260676	2.69e-06	Trans
Dhx8	scl40872.23.1_6-S	11	101549046	rs13482030	13	118018196	2.69e-06	Trans
B430104H02Rik	scl18705.7.9_1-S	2	127127657	rs4223454	2	126795062	2.7e-06	Cis
2310022M17Rik	scl0001408.1_125-S	11	31565145	rs13480944	11	31492521	2.71e-06	Cis
BC057893	scl0272027.1_270-S	4	46135846	rs13482190	14	53154095	2.71e-06	Trans
Igsf11	scl49144.8.1_51-S	16	38821677	rs13478397	5	94514441	2.72e-06	Trans
Pigl	scl0327942.7_271-S	11	62274655	rs3023809	11	62211019	2.74e-06	Cis
Ptp4a3	scl0002580.1_4-S	15	73552053	rs6323879	15	73414574	2.83e-06	Cis
Lrrn2	scl17473.2_640-S	1	134707901	rs4222857	1	180157609	2.83e-06	Trans
E030030I06Rik	scl0319887.1_22-S	10	21833837	rs13477487	3	150092495	2.84e-06	Trans
Lats2	scl0050523.1_281-S	14	56643772	rs6164040	4	79828865	2.85e-06	Trans
2310007B03Rik	scl16463.7.1_11-S	1	94981762	rs8239527	1	94906822	2.88e-06	Cis
Zadh2	scl51719.2_118-S	18	84222351	rs13483471	18	83842751	2.9e-06	Cis
Smc1l1	scl0002897.1_8-S	20	147357144	rs13480081	9	16126414	2.91e-06	Trans
Agpt2	scl35042.9.1_7-S	8	18691314	rs8260429	2	163443200	2.91e-06	Trans
1500005A01Rik	scl45540.5.1_3-S	14	54535592	rs13482200	14	57265954	2.93e-06	Cis
Stk19	scl50012.2.189_28-S	17	34432049	rs13477685	4	47392501	2.95e-06	Trans
Dscr1l1	scl50699.8.1_77-S	17	43264906	rs13476695	2	110010541	2.98e-06	Trans
Rad52	scl29572.9.1_67-S	6	119868333	rs13477556	4	10488585	3.04e-06	Trans
Rab40c	scl50165.9_604-S	17	25609714	rs13478094	5	4310158	3.04e-06	Trans
Igf2bp3	scl0140488.1_27-S	6	49016928	rs13481339	5	12334938	3.05e-06	Trans
Igsf11	scl49144.8.1_51-S	16	38821677	rs13481023	11	51854720	3.05e-06	Trans
Nolc1	scl0070769.2_129-S	19	46129174	rs13480139	9	35550054	3.12e-06	Trans
2210412D01Rik	scl31078.5_227-S	7	83985541	rs6308296	2	4671228	3.17e-06	Trans
Nrp	scl018186.2_129-S	8	131245328	rs13480893	11	12578543	3.18e-06	Trans
Lipe	scl31633.12_17-S	7	25088287	rs6327437	8	48291901	3.19e-06	Trans
D330024H06Rik	scl53255.10.1_6-S	19	25471374	rs13476269	1	182702840	3.2e-06	Trans
Olfr586	scl30933.2.1_243-S	7	102995650	rs3023117	7	34260676	3.25e-06	Trans
Pcaf	scl018519.18_103-S	17	53032244	rs13477821	4	86220990	3.26e-06	Trans
Slc9a3r2	scl50205.8_548-S	17	24366888	rs13476999	3	18917541	3.26e-06	Trans
BC037034	scl0231807.1_240-S	5	138489448	rs6182565	15	57342666	3.29e-06	Trans
Adam23	scl023792.26_1-S	1	63380180	rs13479179	7	31156791	3.29e-06	Trans
Bk	scl30758.8.1_56-S	7	118173005	rs6256752	5	20759298	3.31e-06	Trans
5730502D15Rik	scl067976.11_22-S	15	88903837	rs6163041	15	87530696	3.38e-06	Cis
Zfp219	scl069890.1_204-S	14	50928037	rs3023117	7	34260676	3.4e-06	Trans
4933405A16Rik	scl21501.10.1_60-S	3	131311893	rs13475706	1	5896545	3.4e-06	Trans
Slc29a3	scl37927.8.1_330-S	10	60111193	rs6182565	15	57342666	3.4e-06	Trans
Cox6b	scl0110323.3_24-S	7	30325734	rs4165602	16	27351548	3.42e-06	Trans
Fmo5	scl22846.10_380-S	3	97714280	rs13477279	3	98070219	3.45e-06	Cis
Mrpl28	scl50963.5.1_38-S	17	25851122	rs4165602	16	27351548	3.45e-06	Trans
4930572J05Rik	scl47828.2.1_30-S	15	74548489	rs6406086	15	74204736	3.51e-06	Cis
Tnfrsf21	scl0094185.2_20-S	17	42480039	rs13478096	5	4994702	3.53e-06	Trans
Ceecam1	scl0099151.1_201-S	2	29691503	rs4165602	16	27351548	3.54e-06	Trans
AU042671	scl0269700.12_110-S	5	121546903	rs13482030	13	118018196	3.54e-06	Trans
Klrk1	scl28333.9.1_21-S	6	129577264	rs3724460	2	104014563	3.56e-06	Trans
Slc3a2	scl000473.1_5-S	19	8773927	rs13478402	5	96430952	3.6e-06	Trans
Adarb1	scl00110532.2_314-S	10	76734109	rs13478484	5	118526489	3.62e-06	Trans
Dap3	scl065111.1_137-S	3	89006730	rs4166422	16	27995780	3.69e-06	Trans
Chaf1b	scl48848.13.1_52-S	16	93772441	rs3700556	5	114907185	3.69e-06	Trans
Lcmt1	scl000114.1_3-S	7	123169130	rs13481582	12	90563081	3.7e-06	Trans
D4Ertd89e	scl25420.7.1_19-S	4	53847162	rs13477704	4	52417975	3.73e-06	Cis
Parp6	scl36871.20.1_240-S	9	59415292	rs13481093	11	72366705	3.73e-06	Trans
H2-Eb1	scl50824.6.23_33-S	17	33913591	rs13479537	7	132709476	3.74e-06	Trans
Wbscr27	scl0079565.2_121-S	5	135217000	rs3023117	7	34260676	3.75e-06	Trans
Cdc25a	scl012530.13_135-S	9	109732985	rs13482094	14	21302824	3.78e-06	Trans
Ube2q	scl070093.11_3-S	3	89859543	rs6208271	10	10589187	3.81e-06	Trans
Samd10	scl18198.5_227-S	2	181524625	rs13479516	7	127575082	3.85e-06	Trans
Golgb1	scl078090.2_4-S	16	36794441	rs13481338	5	12159539	3.89e-06	Trans
E030030I06Rik	scl00319887.1_120-S	10	21833837	rs13481297	12	10626325	3.91e-06	Trans
Hal	scl38547.21.1_21-S	10	92918567	rs6164040	4	79828865	4.02e-06	Trans
AI428855	scl0107173.1_330-S	19	7005114	rs13483505	19	5047572	4.08e-06	Cis
Arhgap24	scl0004201.1_110-S	5	102721693	rs13482028	13	117370792	4.08e-06	Trans
Nkx2-5	scl50145.2_248-S	17	26566254	rs4229511	12	100610610	4.12e-06	Trans
Fbln2	scl014115.17_10-S	6	91178368	rs4227694	9	58060519	4.23e-06	Trans
Prpsap1	scl39304.10.1_23-S	11	116286936	rs13475914	1	71562928	4.25e-06	Trans
Pigt	18S_rRNA_X00686_523-S	2	164188725	rs13478484	5	118526489	4.27e-06	Trans
Ccdc3	scl21321.4_587-S	2	5055048	rs6364818	18	59531296	4.27e-06	Trans
4632409L19Rik	scl068142.2_67-S	2	119064478	rs13480239	9	63609066	4.3e-06	Trans
2400003N08Rik	scl26137.12_266-S	5	117352712	rs13478469	5	113607899	4.31e-06	Cis
Zfp336	scl20159.6_23-S	2	148372605	rs6164040	4	79828865	4.31e-06	Trans
Insig2	scl000765.1_6-S	1	123131899	rs3717360	1	124828211	4.35e-06	Cis
Fcrl3	scl17239.5.1_240-S	1	172855601	rs3090340	1	172250433	4.36e-06	Cis
Sds	scl27295.8.1_2-S	5	120737164	rs13480881	11	14278767	4.36e-06	Trans
Tex2	scl39445.1.46_133-S	11	106318224	rs13476383	2	23261347	4.51e-06	Trans
Bzrp	scl0002467.1_77-S	15	83391377	rs13482676	15	82608893	4.57e-06	Cis
2810013M15Rik	scl41280.17_8-S	11	74589717	rs13481093	11	72366705	4.57e-06	Cis
Ptger2	scl46431.2.1_13-S	14	43910072	rs13476302	1	192521998	4.59e-06	Trans
Ncoa6ip	scl0116940.11_15-S	4	3502022	rs13477546	4	7682680	4.61e-06	Cis
Gzmd	scl014941.4_46-S	14	55083651	rs4229511	12	100610610	4.61e-06	Trans
Alas2	scl54562.12.1_64-S	20	145888161	rs6206598	4	43920819	4.62e-06	Trans
1500026D16Rik	scl52849.1.37_5-S	19	5601873	rs13483508	19	5795602	4.63e-06	Cis
Tef	scl47703.8_132-S	15	81630072	rs13479179	7	31156791	4.63e-06	Trans
H47	scl32570.6.1_25-S	7	65958664	rs3669635	5	14507596	4.71e-06	Trans
Col9a3	scl19784.32.1_29-S	2	180527630	rs6164040	4	79828865	4.74e-06	Trans
Wisp1	scl47854.5_552-S	15	66721062	rs13482622	15	66506010	4.75e-06	Cis
Xbp1	scl022433.7_46-S	11	5420970	rs13480849	11	6774747	4.76e-06	Cis
Itga3	scl39694.29_139-S	11	94860566	rs13482030	13	118018196	4.77e-06	Trans
Cryzl1	scl066609.1_124-S	16	91578183	rs13478296	5	61292184	4.78e-06	Trans
Fbxl12	scl0003599.1_3-S	9	20388188	rs6338896	18	58683247	4.81e-06	Trans
2600017H08Rik	scl19174.6.1_6-S	2	68994735	rs6172138	18	49263622	4.81e-06	Trans
4632433K11Rik	scl33119.1.1_6-S	7	4637165	rs13481338	5	12159539	4.82e-06	Trans
Enpp5	scl50698.5_378-S	17	43541924	rs13478092	5	3601412	4.83e-06	Trans
Rod1	scl00230257.2_191-S	4	59569120	rs6243157	12	37784746	4.84e-06	Trans
1810015M01Rik	scl27363.2_20-S	5	115602246	rs3023117	7	34260676	4.84e-06	Trans
BC048403	scl0270802.1_64-S	10	121142997	rs13477007	3	20649336	4.85e-06	Trans
V1rc20	scl1660.1.1_213-S	6	56931933	rs6164040	4	79828865	4.85e-06	Trans
Ftcd	scl0003872.1_9-S	10	76019383	rs13480881	11	14278767	4.87e-06	Trans
1600012K10Rik	scl32562.20.1_76-S	7	67520954	rs3022888	2	84402978	5.01e-06	Trans
Git2	scl026431.1_24-S	5	114988410	rs4165602	16	27351548	5.05e-06	Trans
AI194308	scl00101497.2_226-S	7	28068364	rs13482030	13	118018196	5.08e-06	Trans
BC024806	scl0003528.1_25-S	9	34953879	rs6164040	4	79828865	5.1e-06	Trans
1810037G04Rik	scl21817.6.1_28-S	3	96281993	rs4165602	16	27351548	5.16e-06	Trans
Zfp339	scl0003007.1_111-S	2	143996616	rs13481337	5	11974063	5.18e-06	Trans
Piwil1	scl27193.23.1_209-S	5	129050954	rs13478563	5	141639933	5.19e-06	Trans
Pcsk4	scl34147.4.1_61-S	10	79724431	rs6313405	9	60170988	5.19e-06	Trans
Tank	scl20876.12.1_41-S	2	61379422	rs6255362	5	119246943	5.25e-06	Trans
Ndrg4	scl0234593.14_96-S	8	98567215	rs6164040	4	79828865	5.26e-06	Trans
Trmt1	scl0002584.1_7-S	15	85707086	rs13481337	5	11974063	5.31e-06	Trans
Fbxo46	scl33009.3_512-S	7	18278392	rs13482601	15	60943719	5.38e-06	Trans
Jmjd2b	scl50598.25_178-S	17	55959801	rs8259806	10	126759817	5.4e-06	Trans
1110006O17Rik	scl51523.11.1_152-S	18	35839609	rs6164040	4	79828865	5.4e-06	Trans
Polr2g	scl52776.8.1_198-S	19	8860173	rs6208271	10	10589187	5.41e-06	Trans
Apcs	scl15913.2.1_30-S	1	174730637	rs13459167	3	19325869	5.42e-06	Trans
Clpx	scl36809.14.1_41-S	9	65092314	rs13479785	8	62053077	5.44e-06	Trans
Hps4	scl0192232.13_96-S	5	112583398	rs13482601	15	60943719	5.49e-06	Trans
Cldn10	scl45960.1.17_5-S	14	117701416	rs13475914	1	71562928	5.5e-06	Trans
1110037F02Rik	scl0002796.1_20-S	4	11413186	rs13475907	1	68008647	5.53e-06	Trans
Kbtbd4	scl0003083.1_1-S	2	90705625	rs13478882	6	89630673	5.59e-06	Trans
Ccm2	scl41854.11.8_46-S	11	6446959	rs13480857	11	8040593	5.61e-06	Cis
Pofut2	scl0080294.2_302-S	10	76703016	rs13482636	15	69461078	5.61e-06	Trans
Elavl4	scl0015572.1_330-S	4	109701669	rs6230993	18	39588411	5.62e-06	Trans
Slc25a4	scl34858.4_85-S	8	47705991	rs13478536	5	132540141	5.62e-06	Trans
1200013B22Rik	scl17480.9.1_6-S	1	134143684	rs4222622	1	133495407	5.63e-06	Cis
Trim33	scl22788.4.1_19-S	3	103408354	rs13459189	15	79552743	5.64e-06	Trans
Dhrs7	scl066375.2_40-S	12	73569192	rs13481519	12	71938171	5.66e-06	Cis
Nlgn2	scl0216856.1_260-S	11	69639317	rs13482030	13	118018196	5.66e-06	Trans
4933427L07Rik	scl51764.24.1_222-S	18	75144141	rs13479186	7	34109396	5.67e-06	Trans
Deb1	scl026901.3_41-S	9	121559084	rs4166422	16	27995780	5.75e-06	Trans
V1rk1	scl9195.1.1_203-S	7	12031650	rs6164040	4	79828865	5.8e-06	Trans
Nktr	scl0018087.1_31-S	9	121567874	rs13480138	9	35265782	5.82e-06	Trans
Cd14	scl51506.2_48-S	18	36851038	rs6257041	3	39280673	5.84e-06	Trans
Pkm2	scl0004183.1_9-S	9	59454614	rs13481076	11	66535046	5.85e-06	Trans
Susd2	scl37815.13.4_0-S	10	75080339	rs13479884	8	90549450	5.95e-06	Trans
H2-Q7	scl015018.6_2-S	17	35002152	rs8249643	17	34628472	6.02e-06	Cis
1200013B08Rik	scl54952.8_631-S	20	44391154	rs13483738	20	44406887	6.05e-06	Cis
Atp6v0b	scl23930.5.1_96-S	4	117382262	rs13477940	4	118096455	6.09e-06	Cis
Arhgap25	scl28733.12.1_10-S	6	87424485	rs13459119	10	20015098	6.09e-06	Trans
6030445D17Rik	scl24812.1.2_237-S	4	135734326	rs13478017	4	138941784	6.11e-06	Cis
Hdhd3	scl24262.3_152-S	4	61985373	rs8237214	20	129943889	6.18e-06	Trans
Mustn1	scl46503.3.1_8-S	14	29708549	rs13477688	4	48052721	6.18e-06	Trans
1110012N22Rik	scl39226.2.178_25-S	11	120462122	rs3143279	2	106150277	6.21e-06	Trans
Fem1b	scl35722.2_7-S	9	62589827	rs13480239	9	63609066	6.24e-06	Cis
Cmya4	scl41150.22.1_20-S	11	82727875	rs13481123	11	82073678	6.27e-06	Cis
Papd4	scl0100715.12_2-S	13	94248153	rs13479091	6	147444970	6.39e-06	Trans
Ap3s1	scl011777.6_49-S	18	46867257	rs13483343	18	46755507	6.42e-06	Cis
Mscp	scl45372.3_35-S	14	68195176	rs13482236	14	67411459	6.43e-06	Cis
Ela2	scl013706.2_82-S	4	141087038	rs8260738	4	141098247	6.45e-06	Cis
Map1lc3a	scl20056.4.1_63-S	2	154967885	rs13476861	2	156187341	6.46e-06	Cis
Psca	scl072373.3_313-S	15	74542094	rs6406086	15	74204736	6.49e-06	Cis
Hao3	scl21771.9.1_67-S	3	99003638	rs4224133	3	101068343	6.49e-06	Cis
Vegfb	scl52906.7.1_110-S	19	7049516	rs13479397	7	90344274	6.56e-06	Trans
Gpr49	scl37484.18.1_30-S	10	114855736	rs13476501	2	52635610	6.58e-06	Trans
Pip5k2b	scl39642.11_373-S	11	97531247	rs8236884	11	97056731	6.61e-06	Cis
Cox6a1	scl0012861.1_173-S	5	115606652	rs8271280	2	69040060	6.61e-06	Trans
1110029E03Rik	scl00242406.1_148-S	4	43600029	rs6206598	4	43920819	6.64e-06	Cis
0610007P22Rik	scl000093.1_57_REVCOMP-S	17	24967799	rs13477397	3	128628617	6.65e-06	Trans
E330036I19Rik	scl0231871.16_33-S	5	143728564	rs3669635	5	14507596	6.67e-06	Trans
Defb1	scl34009.2.1_30-S	8	23242144	rs6164040	4	79828865	6.69e-06	Trans
Tmem2	scl0083921.1_123-S	19	21845439	rs13481562	12	83448334	6.71e-06	Trans
Atp6v0a1	scl011975.20_15-S	11	100825542	rs4227694	9	58060519	6.73e-06	Trans
Xpo6	scl30696.27.1_29-S	7	125893415	rs3023117	7	34260676	6.74e-06	Trans
Prodh2	scl32814.10.1_3-S	7	30202418	rs4166422	16	27995780	6.77e-06	Trans
Axin2	scl40778.15_394-S	11	108736456	rs13479902	8	91218742	6.77e-06	Trans
Scmh1	scl0029871.2_145-S	4	119950878	rs4227694	9	58060519	6.78e-06	Trans
Hgd	scl49165.14.1_109-S	16	37507930	rs4166422	16	27995780	6.82e-06	Cis
Abcc3	scl39713.31.1_94-S	11	94159385	rs13459167	3	19325869	6.9e-06	Trans
Sumo1	scl0022218.1_0-S	1	59584746	rs6164040	4	79828865	6.93e-06	Trans
Pml	scl0003446.1_7-S	9	58016222	rs6256752	5	20759298	6.96e-06	Trans
Slc5a1	scl0020537.2_143-S	5	33421091	rs13480081	9	16126414	7.02e-06	Trans
Dyrk3	scl00226419.2_84-S	1	132955987	rs13477517	3	157988136	7.08e-06	Trans
Taf15	scl41136.13.1_30-S	11	83289303	rs3023117	7	34260676	7.09e-06	Trans
Dvl1	scl0002705.1_5-S	4	154691212	rs4227694	9	58060519	7.21e-06	Trans
Zfp162	scl0022668.2_279-S	19	6363945	rs8236884	11	97056731	7.21e-06	Trans
2010012F05Rik	scl075608.7_106-S	2	154348565	rs13482509	15	31986757	7.24e-06	Trans
2610019P18Rik	scl27081.7_488-S	5	138417267	rs8260429	2	163443200	7.38e-06	Trans
2610101N10Rik	scl067958.2_9-S	9	95269754	rs3024135	6	139957634	7.42e-06	Trans
4921504I05Rik	scl44235.1_205-S	13	21474719	rs13478460	5	111512036	7.42e-06	Trans
Tnfrsf8	scl0002664.1_28-S	4	144535663	rs3023051	5	117479131	7.44e-06	Trans
Cdkl2	scl26378.15_277-S	5	93081275	rs13476433	2	36755321	7.44e-06	Trans
4933404M02Rik	scl0066748.2_33-S	2	70309658	rs13459189	15	79552743	7.46e-06	Trans
Arl2	scl53528.4.1_29-S	19	6134387	rs13481194	11	101415112	7.47e-06	Trans
AI467484	scl16025.6_102-S	1	165221584	rs4228098	10	8312145	7.53e-06	Trans
Cdx4	scl54721.3.1_47-S	20	99524117	rs6164040	4	79828865	7.54e-06	Trans
2210013M04Rik	scl21050.3.17_15-S	2	32597795	rs13479504	7	123972585	7.57e-06	Trans
Pdlim4	scl40219.8.1_51-S	11	53898355	rs4228731	11	55237976	7.68e-06	Cis
BC034054	scl41018.11_650-S	11	94825969	rs3090660	7	50217097	7.7e-06	Trans
Echdc1	scl39044.8_33-S	10	29003022	rs13459120	10	35728462	7.72e-06	Cis
Cables2	scl00252966.2_251-S	2	180188286	rs4177892	16	40893267	7.72e-06	Trans
Tra1	scl37659.18.259_11-S	10	86121428	rs13477556	4	10488585	7.73e-06	Trans
Ccl4	scl0001448.1_45-S	11	83478782	rs13479704	8	38143603	7.75e-06	Trans
5730472N09Rik	scl21090.15_384-S	2	30186281	rs13476695	2	110010541	7.76e-06	Trans
BC026744	scl26046.6_19-S	5	124265259	rs4227694	9	58060519	7.76e-06	Trans
1810014F10Rik	scl069064.1_23-S	7	139949831	rs3700241	7	139639693	7.77e-06	Cis
Fadd	scl014082.1_28-S	7	144387713	rs13477649	4	37079404	7.78e-06	Trans
Coxvib2	scl31804.3.1_22-S	7	4354881	rs13479104	7	3953959	7.87e-06	Cis
4632433K11Rik	scl33119.1.1_6-S	7	4637165	rs4229511	12	100610610	7.95e-06	Trans
2900064A13Rik	scl073024.7_20-S	2	112255883	rs13476340	2	8517650	8.01e-06	Trans
Dvl1	scl24607.15_131-S	4	154691212	rs3023117	7	34260676	8.02e-06	Trans
Rab3a	scl019339.5_272-S	8	73684845	rs6255362	5	119246943	8.07e-06	Trans
Tbrg1	scl36022.9.1_13-S	9	37398853	rs13480139	9	35550054	8.15e-06	Cis
Cpd	scl0012874.1_259-S	11	76598184	rs13476433	2	36755321	8.17e-06	Trans
Olfr672	scl30894.1.1_263-S	7	104869785	rs3023117	7	34260676	8.19e-06	Trans
Wars2	scl070560.6_1-S	3	99270151	rs13482094	14	21302824	8.26e-06	Trans
BC039161	scl45611.6.1_108-S	14	49848021	rs3023409	14	48748666	8.27e-06	Cis
Bbs4	scl35765.18_440-S	9	59120876	rs4227694	9	58060519	8.29e-06	Cis
Rohn	scl011858.3_21-S	11	101284428	rs3673722	11	13574420	8.3e-06	Trans
7030401O21Rik	scl38310.1.1198_95-S	10	127142487	rs13477224	3	81446152	8.31e-06	Trans
Cugbp1	scl0013046.1_235-S	2	90741297	rs13478094	5	4310158	8.32e-06	Trans
Ephb2	scl0013844.2_257-S	4	135925688	rs13478004	4	136310515	8.33e-06	Cis
Sf3b1	scl16746.24_37-S	1	54929714	rs13480172	9	45988348	8.33e-06	Trans
4930563C04Rik	scl39996.17.1192_12-S	11	70209079	rs13482706	15	90825617	8.36e-06	Trans
Csda	scl0001218.1_87-S	6	131330551	rs6263067	1	128995782	8.39e-06	Trans
C630049M13	scl51357.6.1_32-S	18	61822206	rs13481198	11	102443035	8.39e-06	Trans
D10Wsu52e	scl37666.12.1_12-S	10	85368436	rs13480689	10	86937886	8.44e-06	Cis
Mapk9	scl41621.13_164-S	11	49690177	rs13476695	2	110010541	8.46e-06	Trans
Prkx	scl0019108.2_16-S	20	74014742	rs8255195	18	60874480	8.48e-06	Trans
1810019A08Rik	scl21847.2.1_30-S	3	95224925	rs13482262	14	76692933	8.5e-06	Trans
Amid	scl38865.10.4_3-S	10	61110645	rs13478374	5	87700512	8.5e-06	Trans
Clk4	scl41598.17.1_21-S	11	51106594	rs8237214	20	129943889	8.53e-06	Trans
Il1f8	scl21205.5.1_34-S	2	23975170	rs13479504	7	123972585	8.55e-06	Trans
Arfrp1	scl0003291.1_0-S	2	181287240	rs13480881	11	14278767	8.58e-06	Trans
A530065I17Rik	scl0319742.2_48-S	9	44806185	rs13477399	3	129074794	8.59e-06	Trans
2700087H15Rik	scl070427.1_310-S	10	78943374	rs6350017	9	48706869	8.64e-06	Trans
AA408296	scl00215193.1_126-S	1	194805127	rs6305026	8	79926840	8.72e-06	Trans
Upb1	scl0003871.1_18-S	10	74850749	rs13478547	5	137031629	8.74e-06	Trans
Btbd12	scl48821.4_3-S	16	3895049	rs8279182	15	83960915	8.76e-06	Trans
Zfp101	scl0022643.1_281-S	17	32989767	rs13477134	3	58907119	8.77e-06	Trans
2610034H20Rik	scl31159.5.1_13-S	7	78700987	rs13477504	3	154259860	8.79e-06	Trans
Mak	scl0017152.2_183-S	13	41036094	rs4229511	12	100610610	8.84e-06	Trans
Prnp	scl019122.2_199-S	2	131601398	rs3089366	10	89110842	8.87e-06	Trans
BC021917	scl52747.18.1_15-S	19	10659673	rs13481319	12	16169162	8.87e-06	Trans
Reck	scl053614.23_117-S	4	43896630	rs13477399	3	129074794	8.91e-06	Trans
AW049765	scl49779.7.1_13-S	17	55590375	rs13477685	4	47392501	8.91e-06	Trans
LOC384677	scl000107.1_4-S	7	132448986	rs13476119	1	136027124	8.95e-06	Trans
1110038M16Rik	scl25052.6.1_35-S	4	116749921	rs13481755	13	34413252	8.99e-06	Trans
9130012B15Rik	scl00096.1_2-S	7	143604984	rs13476917	2	171080233	9.02e-06	Trans
Sntb2	scl000695.1_0-S	8	109824879	rs6351643	2	18737634	9.04e-06	Trans
Iapp	scl29386.3.1_1-S	6	142255650	rs13482922	17	24238985	9.04e-06	Trans
Lass2	scl22884.7.1_23-S	3	95400669	rs13482355	14	105465637	9.11e-06	Trans
AI586015	scl0004037.1_2-S	5	87146389	rs13482636	15	69461078	9.12e-06	Trans
Cyp2a5	scl00023.1_1-S	7	26544101	rs8259806	10	126759817	9.13e-06	Trans
Mint	scl056381.3_9-S	4	140740934	rs6182565	15	57342666	9.13e-06	Trans
Gtl3	scl014894.1_227-S	8	98310262	rs13479902	8	91218742	9.2e-06	Cis
Taf11	scl068776.1_229-S	17	27628717	rs6358703	17	28506798	9.2e-06	Cis
Dok1	scl0001236.1_24-S	6	82996592	rs13481380	12	32682578	9.2e-06	Trans
Psmb7	scl0003171.1_33-S	2	38410046	rs13480881	11	14278767	9.2e-06	Trans
Slc36a4	scl00234967.2_3-S	9	15460162	rs13478276	5	59491450	9.23e-06	Trans
Hgfac	scl27904.14.1_131-S	5	35358417	rs13478175	5	33905035	9.27e-06	Cis
2810046M22Rik	scl0269633.1_325-S	5	24222334	rs13479884	8	90549450	9.3e-06	Trans
Ddx24	scl42112.9.1_0-S	12	103809032	rs13475914	1	71562928	9.34e-06	Trans
2900026A02Rik	scl26201.8.1_64-S	5	113332722	rs13481076	11	66535046	9.35e-06	Trans
Sepp1	scl48140.10_39-S	15	3224674	rs13476339	2	8237600	9.4e-06	Trans
Ubqln1	scl0003697.1_56-S	13	58185786	rs4138683	5	147658375	9.56e-06	Trans
Mrps11	scl00036.1_15-S	7	78656823	rs13479352	7	77495591	9.59e-06	Cis
Fbxl17	scl49708.14_0-S	17	62745733	rs13477239	3	85330653	9.64e-06	Trans
2010315L10Rik	scl000589.1_182-S	8	74296224	rs13480081	9	16126414	9.65e-06	Trans
G6pc3	scl0001294.1_4-S	11	102005710	rs13477685	4	47392501	9.73e-06	Trans
Ugt1a6	scl000797.1_375-S	1	89901971	rs13475967	1	89320807	9.79e-06	Cis
Il4	scl016189.4_22-S	11	53455891	rs6164040	4	79828865	9.85e-06	Trans
Ppp2r4	scl21088.14_336-S	2	30238059	rs4177892	16	40893267	9.85e-06	Trans
Sspn	scl016651.4_36-S	6	145891306	rs6310000	4	102817476	9.91e-06	Trans
Lmo6	scl55078.9.1_18-S	20	6814348	rs3673722	11	13574420	9.92e-06	Trans
4921538N17Rik	scl36345.29.1_111-S	9	119786304	rs13479516	7	127575082	9.94e-06	Trans
Cpt1b	scl0002448.1_81-S	15	89244388	rs13476433	2	36755321	9.95e-06	Trans
Paip2	scl067869.4_264-S	18	35724641	rs13476340	2	8517650	9.95e-06	Trans
Cutl1	scl0004016.1_381-S	5	136532763	rs13478546	5	136818237	9.96e-06	Cis
2010005O13Rik	scl000940.1_15-S	1	167011172	rs13475914	1	71562928	9.96e-06	Trans
Gosr2	scl39475.6_48-S	11	103492939	rs13481392	12	36211821	1e-05	Trans
Trp53	scl41368.8.97_6-S	11	69396600	rs13482601	15	60943719	1e-05	Trans
Slc27a4	scl21110.13_169-S	2	29624689	rs13476433	2	36755321	1.01e-05	Cis
Ttpa	scl25637.7_145-S	4	19935390	rs3673722	11	13574420	1.01e-05	Trans
Trpm2	scl37779.36.1_230-S	10	77312056	rs4227694	9	58060519	1.02e-05	Trans
Mtl5	scl52788.9.1_0-S	19	3388869	rs13478454	5	109289319	1.02e-05	Trans
Igfbp7	scl26445.6.1_1-S	5	78424021	rs13476383	2	23261347	1.03e-05	Trans
ICRFP703B1614Q5.6	scl32203.4.1_10-S	7	109494914	rs13481825	13	57450061	1.03e-05	Trans
Amhr2	scl0110542.11_226-S	15	102273454	rs13476433	2	36755321	1.04e-05	Trans
F10	scl34064.10_3-S	8	13037299	rs4165602	16	27351548	1.04e-05	Trans
Nlk	scl0018099.2_232-S	11	78383361	rs13481968	13	99958446	1.05e-05	Trans
Usp16	scl48911.16.3_18-S	16	87344207	rs13480835	11	3234215	1.05e-05	Trans
AA407930	scl25844.10_237-S	5	139724858	rs13478563	5	141639933	1.06e-05	Cis
Maob	scl54377.16.1_8-S	20	15866998	rs13483704	20	7140277	1.06e-05	Cis
Bcr	scl0003865.1_8-S	10	74505374	rs13481339	5	12334938	1.06e-05	Trans
Acox1	scl011430.3_98-S	11	115987978	rs6308296	2	4671228	1.06e-05	Trans
Polm	scl40553.9.1_1-S	11	5727864	rs13477685	4	47392501	1.06e-05	Trans
Dbt	scl0001925.1_80-S	3	116505111	rs13482262	14	76692933	1.07e-05	Trans
Arl2bp	scl000628.1_299-S	8	97555780	rs13481905	13	81570690	1.07e-05	Trans
Nfkbia	scl42451.6.1_16-S	12	56407731	rs13475914	1	71562928	1.07e-05	Trans
2610510L01Rik	scl41883.7.1_5-S	11	4604681	rs13480875	11	12195809	1.08e-05	Cis
Pecr	scl16633.10.1_180-S	1	72192385	rs6308296	2	4671228	1.08e-05	Trans
2510004L01Rik	scl42587.7_160-S	12	27029021	rs13481055	11	60152775	1.08e-05	Trans
Cyp3a13	scl0004051.1_4-S	5	138122721	rs8265976	5	138149391	1.09e-05	Cis
A530065I17Rik	scl0319742.2_48-S	9	44806185	rs13459120	10	35728462	1.09e-05	Trans
Abhd8	scl34676.6_69-S	8	74386172	rs8251139	20	147573274	1.09e-05	Trans
BC021381	scl43917.11.1_43-S	13	55548939	rs13481319	12	16169162	1.09e-05	Trans
Pim1	scl50896.9.1_95-S	17	29217824	rs6266683	11	27407001	1.09e-05	Trans
Fubp1	scl22453.17.1_0-S	3	152147884	rs13483078	17	66667134	1.1e-05	Trans
0610042E07Rik	scl31797.6.1_289-S	7	4448047	rs4230027	13	101596757	1.1e-05	Trans
2610012O22Rik	scl069902.2_6-S	4	138619517	rs6203256	4	135479767	1.11e-05	Cis
Zfp313	scl19885.7_41-S	2	167194635	rs6301542	2	24031213	1.11e-05	Trans
Spred2	scl0114716.6_81-S	11	19824445	rs13459097	6	84855959	1.11e-05	Trans
Nfe2l1	scl018023.1_196-S	11	96633522	rs3021895	12	74847937	1.11e-05	Trans
Centd2	scl000191.1_3-S	7	101246814	rs3090660	7	50217097	1.12e-05	Trans
Il1r1	scl000816.1_87-S	1	40169626	rs4227694	9	58060519	1.12e-05	Trans
Brp16	scl059053.6_177-S	15	76196153	rs13475914	1	71562928	1.13e-05	Trans
Galnt10	scl0171212.11_63-S	11	57461637	rs13477704	4	52417975	1.14e-05	Trans
Lig4	scl0319583.2_43-S	8	9969992	rs13478402	5	96430952	1.14e-05	Trans
Prrg2	scl31397.7.1_11-S	7	44921655	rs13477517	3	157988136	1.14e-05	Trans
Eps15-rs	scl34655.25.1_28-S	8	75270370	rs3023117	7	34260676	1.14e-05	Trans
2410001E19Rik	scl37132.7_178-S	9	35017536	rs8279182	15	83960915	1.14e-05	Trans
Ndufv1	scl53438.9.1_79-S	19	4007505	rs4166422	16	27995780	1.14e-05	Trans
Aaas	scl0002545.1_6-S	15	102166291	rs6256752	5	20759298	1.15e-05	Trans
A630077B13Rik	scl38058.2.1_88-S	10	33815485	rs3023251	11	20853303	1.15e-05	Trans
1500002M01Rik	scl39416.15_560-S	11	106982741	rs8237214	20	129943889	1.15e-05	Trans
Cdkl5	scl53651.15.1_42-S	20	156128584	rs13480241	9	63991600	1.15e-05	Trans
Ceacam1	scl026365.2_7-S	7	24990200	rs13479120	7	8975238	1.16e-05	Trans
9830001H06Rik	scl0320706.1_37-S	2	156707238	rs6182565	15	57342666	1.16e-05	Trans
Usp52	scl38286.24.1_5-S	10	127706284	rs3023117	7	34260676	1.16e-05	Trans
Olfr54	scl41602.1.1_187-S	11	50870427	rs4229749	13	53340443	1.16e-05	Trans
Yaf2	scl46822.5_2-S	15	93112073	rs6313405	9	60170988	1.16e-05	Trans
Ilvbl	scl0003808.1_9-S	10	77977671	rs8259806	10	126759817	1.17e-05	Trans
Ddx24	scl0002318.1_312-S	12	103809032	rs13482713	15	92376308	1.17e-05	Trans
Clcnkb	scl0056365.2_312-S	4	140676436	rs3090660	7	50217097	1.17e-05	Trans
Nudt12	scl0067993.2_43-S	17	58684949	rs6164040	4	79828865	1.17e-05	Trans
Gpt2	scl33556.12_71-S	8	88382690	rs13480138	9	35265782	1.17e-05	Trans
Serpina3n	scl020716.5_261-S	12	104807779	rs6288403	12	91376149	1.18e-05	Trans
Smo	scl0319757.3_203-S	6	29685513	rs13478397	5	94514441	1.18e-05	Trans
Sema5b	scl49191.18.1_6-S	16	35461109	rs13475914	1	71562928	1.18e-05	Trans
Shc1	scl020416.3_0-S	3	89504541	rs3089363	1	129409729	1.19e-05	Trans
Olfr924	scl0404322.1_323-S	9	38598687	rs13481718	13	19835297	1.19e-05	Trans
AA673488	scl31890.12.1_22-S	7	141108182	rs13477831	4	88422960	1.19e-05	Trans
1500016O10Rik	scl32050.6.1_24-S	7	126588816	rs6288403	12	91376149	1.19e-05	Trans
Dhx40	scl39775.19.1_132-S	11	86585947	rs13480677	10	84010482	1.19e-05	Trans
Cyp1b1	scl0013078.2_259-S	17	79615279	rs13483314	18	40070047	1.2e-05	Trans
2610019I03Rik	scl46921.7.4_52-S	15	82061848	rs8279182	15	83960915	1.21e-05	Cis
Ars2	scl0083701.2_327-S	5	137525503	rs13477332	3	112652042	1.21e-05	Trans
D15Ertd366e	scl065970.1_40-S	15	99607455	rs13478374	5	87700512	1.21e-05	Trans
Smarcd2	scl083796.1_300-S	11	105972346	rs13483012	17	48065418	1.21e-05	Trans
Rutbc2	scl26197.25_374-S	5	113485308	rs4177892	16	40893267	1.21e-05	Trans
BC022641	scl33400.27.1_21-S	8	108770080	rs3023117	7	34260676	1.21e-05	Trans
Farp1	scl00223254.1_50-S	14	120237192	rs13482601	15	60943719	1.22e-05	Trans
Znrf1	scl0170737.5_30-S	8	114423515	rs13482706	15	90825617	1.22e-05	Trans
Krtap5-4	scl050775.1_57-S	7	142112985	rs3724460	2	104014563	1.22e-05	Trans
Qrsl1	scl38000.11.1_181-S	10	43562605	rs13479397	7	90344274	1.22e-05	Trans
Ptgds	scl19558.7.10_4-S	2	25286029	rs13479537	7	132709476	1.23e-05	Trans
Sh3d1B	scl43428.43_108-S	12	4606965	rs13482030	13	118018196	1.23e-05	Trans
Tlr7	scl53578.6_289-S	20	162649036	rs13481877	13	74001146	1.23e-05	Trans
1810010N17Rik	scl0002652.1_12-S	4	129121578	rs13459077	4	132135324	1.24e-05	Cis
Abca6	scl0001569.1_1-S	11	109992910	rs13481166	11	94188963	1.24e-05	Trans
Lmna	scl016905.3_15-S	3	88568249	rs8237214	20	129943889	1.24e-05	Trans
4930519N13Rik	scl18515.2.486_1-S	2	150626142	rs13482030	13	118018196	1.24e-05	Trans
Dgka	scl37347.19.1_52-S	10	128123083	rs3697243	10	126215959	1.25e-05	Cis
Olfr1136	scl0258653.1_88-S	2	87493787	rs3143279	2	106150277	1.25e-05	Trans
BC023741	scl0209200.1_109-S	16	35846258	rs13477043	3	31671455	1.25e-05	Trans
Ak3l	scl056248.1_79-S	19	29086831	rs13476339	2	8237600	1.25e-05	Trans
6720463E02Rik	scl068097.1_32-S	11	87795728	rs13482713	15	92376308	1.25e-05	Trans
1810009O10Rik	scl0069109.2_3-S	11	78567105	rs3697243	10	126215959	1.26e-05	Trans
Narg1	scl0074838.1_14-S	3	51504055	rs6243157	12	37784746	1.26e-05	Trans
Mtvr2	scl017826.2_113-S	19	5728088	rs8237214	20	129943889	1.26e-05	Trans
Rabgap1	scl0227800.12_249-S	2	37265294	rs13475914	1	71562928	1.26e-05	Trans
Cops7a	scl026894.1_5-S	6	124924435	rs13477230	3	82887965	1.26e-05	Trans
Tada2l	scl0001529.1_346-S	11	83895115	rs3023117	7	34260676	1.27e-05	Trans
Dlx6	scl30412.3.1_154-S	6	6813797	rs13459189	15	79552743	1.27e-05	Trans
Bbs2	scl34474.17.1_135-S	8	96957083	rs13477134	3	58907119	1.27e-05	Trans
Txnrd2	scl0001784.1_73-S	16	18340017	rs6364818	18	59531296	1.28e-05	Trans
Cyp4a10	scl0013117.1_24-S	4	115016219	rs13459167	3	19325869	1.28e-05	Trans
F630022B06Rik	scl0239827.3_270-S	16	31853701	rs13481611	12	99981077	1.28e-05	Trans
Es31	scl0382053.6_30-S	8	107937730	rs13475931	1	76258163	1.28e-05	Trans
D2Bwg0891e	scl052840.5_2-S	2	164177520	rs13483600	19	34738598	1.28e-05	Trans
Cnksr1	scl23694.2.1_82-S	4	133500119	rs13481172	11	95972798	1.28e-05	Trans
Rnf32	scl27996.10.1_104-S	5	29529361	rs4211749	16	83614987	1.28e-05	Trans
Snx24	scl51946.9_43-S	18	53371031	rs13483365	18	53518896	1.29e-05	Cis
BC033596	scl0216345.21_201-S	10	114802155	rs13482689	15	86434884	1.29e-05	Trans
Fzd1	scl28129.1_67-S	5	4761658	rs13478656	6	21893927	1.29e-05	Trans
B430104H02Rik	scl0003028.1_68-S	2	127127657	rs6369977	2	126125504	1.3e-05	Cis
Armcx3	scl071703.5_40-S	20	130102961	rs8237214	20	129943889	1.3e-05	Cis
Hs1bp1	scl023897.2_20-S	3	90081384	rs4166422	16	27995780	1.3e-05	Trans
Ramp3	scl41848.4.1_11-S	11	6558536	rs6164040	4	79828865	1.3e-05	Trans
Pou5f1	scl0001667.1_341-S	17	35114104	rs13481908	13	82539756	1.31e-05	Trans
Cdkl2	scl0003961.1_4-S	5	93081275	rs13480128	9	32494787	1.31e-05	Trans
AI842396	scl0103844.2_26-S	11	70504556	rs3716069	18	37547238	1.31e-05	Trans
2810407P21Rik	scl069940.12_93-S	5	77604150	rs13477517	3	157988136	1.31e-05	Trans
Nos3	scl0000110.1_1-S	5	23874884	rs13476503	2	53005617	1.32e-05	Trans
Hpcal1	scl0002366.1_72-S	12	17716294	rs13477134	3	58907119	1.32e-05	Trans
Abhd2	scl054608.13_1-S	7	79146779	rs13476395	2	27153130	1.32e-05	Trans
Mospd1	scl070380.1_33-S	20	49589227	rs6208415	15	97718522	1.32e-05	Trans
5730438N18Rik	scl23492.6.209_2-S	4	148588274	rs13476697	2	110462014	1.32e-05	Trans
Csda	scl0001218.1_87-S	6	131330551	rs6256752	5	20759298	1.33e-05	Trans
Wfs1	scl26674.8_0-S	5	37254356	rs3023117	7	34260676	1.34e-05	Trans
Rassf4	scl0213391.1_158-S	6	116598627	rs4226214	6	115908654	1.35e-05	Cis
Jmjd1b	scl52119.18_599-S	18	34903026	rs6164040	4	79828865	1.35e-05	Trans
Slc5a1	scl0020537.2_143-S	5	33421091	rs13479041	6	132367211	1.36e-05	Trans
1110067D22Rik	scl00216551.2_0-S	11	20723577	rs8237214	20	129943889	1.36e-05	Trans
Rnf7	scl35488.3_0-S	9	96280305	rs6208271	10	10589187	1.36e-05	Trans
AV006891	scl0003057.1_2-S	2	72086605	rs13478397	5	94514441	1.37e-05	Trans
Olfr353	scl4524.1.1_43-S	2	36711920	rs13477625	4	30201790	1.37e-05	Trans
Hic2	scl0058180.2_11-S	16	17147150	rs13479179	7	31156791	1.38e-05	Trans
Suv420h2	scl33129.9_499-S	7	4343202	rs13479104	7	3953959	1.39e-05	Cis
Rbm19	scl074111.25_119-S	5	120377130	rs13475907	1	68008647	1.39e-05	Trans
C730027P07Rik	scl36313.6.1_58-S	9	121801432	rs6255362	5	119246943	1.39e-05	Trans
Cklfsf7	scl0003450.1_9-S	9	114605534	rs3023460	17	93503908	1.4e-05	Trans
Tek	scl25278.23_305-S	4	94231313	rs4165602	16	27351548	1.4e-05	Trans
4732429D16Rik	scl39351.4_153-S	11	114798364	rs13478460	5	111512036	1.4e-05	Trans
Them2	scl44185.3.1_24-S	13	24825420	rs6211135	7	137457343	1.4e-05	Trans
Hsd3b7	scl00101502.1_299-S	7	127591777	rs13479517	7	127781650	1.41e-05	Cis
Cox4i1	scl33243.5.1_27-S	8	123554267	rs4165602	16	27351548	1.41e-05	Trans
Mtf1	scl017764.4_33-S	4	124304876	rs13477688	4	48052721	1.42e-05	Trans
Sf3b5	scl0066125.2_261-S	10	12695541	rs3023117	7	34260676	1.42e-05	Trans
Mcoln1	scl094178.12_1-S	8	3500506	rs8237214	20	129943889	1.42e-05	Trans
Decr2	scl50155.9_2-S	17	25810476	rs6213083	2	3942106	1.42e-05	Trans
2810040O04Rik	scl072701.15_8-S	4	62451971	rs13477797	4	78662145	1.43e-05	Trans
Lcmt1	scl32083.13.1_101-S	7	123169130	rs13475914	1	71562928	1.43e-05	Trans
Lrrfip2	scl0003511.1_1-S	9	110962951	rs13477797	4	78662145	1.44e-05	Trans
Zfp398	scl00272347.2_200-S	6	47765283	rs6230993	18	39588411	1.44e-05	Trans
5730538E15Rik	scl0070675.2_209-S	1	9708406	rs13483918	20	99109581	1.44e-05	Trans
Camkk2	scl0207565.1_29-S	5	122993796	rs13475705	1	5585593	1.44e-05	Trans
Fbxl16	scl0214931.6_73-S	17	25544015	rs13479678	8	32164574	1.44e-05	Trans
Scrn1	scl069938.2_27-S	6	54435472	rs13482922	17	24238985	1.44e-05	Trans
Tnc	scl24244.27.1_30-S	4	63446149	rs13478397	5	94514441	1.44e-05	Trans
1700064K09Rik	scl0076608.2_255-S	4	116493280	rs13477797	4	78662145	1.45e-05	Trans
Ostb	scl35692.3.1_12-S	9	65210759	rs13481589	12	92581896	1.45e-05	Trans
Npn3	scl0076650.1_42-S	2	151796965	rs13479694	8	35680246	1.46e-05	Trans
Zfyve19	scl20426.12.1_162-S	2	118900075	rs13478821	6	73755623	1.46e-05	Trans
Rhot2	scl0214952.1_17-S	17	25566438	rs13483012	17	48065418	1.47e-05	Trans
Stk16	scl17780.6_86-S	1	75094003	rs13477487	3	150092495	1.47e-05	Trans
Ep400	scl26220.57_399-S	5	110904680	rs13480138	9	35265782	1.47e-05	Trans
Mtx1	scl21950.8.1_214-S	3	89295016	rs13477233	3	83565257	1.48e-05	Cis
Caskin2	scl00140721.2_267-S	11	115615274	rs13477529	3	146019140	1.48e-05	Trans
Ceecam1	scl0099151.1_201-S	2	29691503	rs13459087	5	88166640	1.49e-05	Trans
Cgn	scl070737.1_295-S	3	94845487	rs13482028	13	117370792	1.49e-05	Trans
2400003C14Rik	scl071955.1_257-S	8	112560454	rs13476339	2	8237600	1.49e-05	Trans
Tceb2	scl50229.6.1_24-S	17	23552362	rs13476548	2	65459332	1.49e-05	Trans
Paox	scl00052.1_165-S	7	139977004	rs3700241	7	139639693	1.5e-05	Cis
Mpi1	scl35790.9.1_0-S	9	57342857	rs4227694	9	58060519	1.51e-05	Cis
Phf19	scl074016.1_7-S	2	34715764	rs13481586	12	91943285	1.51e-05	Trans
Cpb2	scl000329.1_22-S	14	73976442	rs13480139	9	35550054	1.52e-05	Trans
Ehmt1	scl19585.28.1_12-S	2	24612778	rs3700241	7	139639693	1.52e-05	Trans
Casp4	scl37316.9.1_41-S	9	5308874	rs4225482	5	122811281	1.52e-05	Trans
Kif3a	scl016568.8_47-S	11	53410826	rs13480893	11	12578543	1.53e-05	Trans
Khk	scl0004092.1_2-S	5	31198476	rs13480881	11	14278767	1.53e-05	Trans
Btbd2	scl0208198.1_7-S	10	80045754	rs13477952	4	122454187	1.53e-05	Trans
Atf7ip	scl072488.1_25-S	6	136483047	rs13476395	2	27153130	1.53e-05	Trans
Zfyve19	scl20426.12.1_162-S	2	118900075	rs13478092	5	3601412	1.55e-05	Trans
Paqr4	scl50233.3_39-S	17	23463810	rs13478092	5	3601412	1.55e-05	Trans
Senp1	scl0223870.1_36-S	15	97870924	rs13482601	15	60943719	1.56e-05	Trans
Brd4	scl0001729.1_256-S	17	31924980	rs3023057	5	125963523	1.56e-05	Trans
Dpp3	scl000521.1_26-S	19	4907232	rs8237214	20	129943889	1.56e-05	Trans
Stk25	scl000828.1_34-S	1	95452314	rs13479321	7	70128831	1.56e-05	Trans
Adam23	scl000907.1_9-S	1	63380180	rs4175233	16	38923808	1.56e-05	Trans
Rasip1	scl069903.6_164-S	7	45495579	rs13477485	3	149363618	1.56e-05	Trans
2610039E05Rik	scl078779.1_155-S	8	126116613	rs13480300	9	80169352	1.56e-05	Trans
Ticam2	scl51432.3_551-S	18	46683562	rs13477004	3	19836704	1.56e-05	Trans
Serpina12	scl0068054.1_3-S	12	104429819	rs4229538	12	104055529	1.57e-05	Cis
Oas1c	scl26108.8.1_25-S	5	121060816	rs13481718	13	19835297	1.57e-05	Trans
Ktn1	scl46398.42.1_4-S	14	46571234	rs13481876	13	73760054	1.57e-05	Trans
Sgpl1	scl37923.18_59-S	10	60494001	rs13480927	11	27728598	1.58e-05	Trans
Mid1ip1	scl55044.4_94-S	20	9874441	rs13477857	4	96016883	1.58e-05	Trans
2310061I09Rik	scl16886.1.319_8-S	1	34381222	rs13481581	12	89918792	1.59e-05	Trans
Ndor1	scl19572.12_3-S	2	25066828	rs3670283	5	90270077	1.59e-05	Trans
Fcho1	scl34668.28.1_25-S	8	74637625	rs6369641	9	74954735	1.59e-05	Trans
Olfr971	scl37075.1.12_21-S	9	39590007	rs13477797	4	78662145	1.59e-05	Trans
Adra1d	scl4115.1.1_51-S	2	131237291	rs13480365	9	98388663	1.59e-05	Trans
Prps1	scl54584.7_603-S	20	135802977	rs13477549	4	8730859	1.59e-05	Trans
Pbef1	scl0002359.1_0-S	12	33405722	rs6164040	4	79828865	1.61e-05	Trans
Rcl1	scl000518.1_101-S	19	29167372	rs6164040	4	79828865	1.61e-05	Trans
Fabp4	scl011770.1_148-S	3	10186879	rs13459189	15	79552743	1.61e-05	Trans
1810045J01Rik	scl069801.2_0-S	2	164583098	rs13481319	12	16169162	1.61e-05	Trans
Cdk5rap1	scl18476.16.14_21-S	2	154026821	rs13482179	14	49939586	1.61e-05	Trans
Large	scl34640.17_455-S	8	75710671	rs4165602	16	27351548	1.61e-05	Trans
Amn	scl42754.12.1_99-S	12	111718919	rs6256752	5	20759298	1.61e-05	Trans
MTERF	scl0208595.2_271-S	5	4198373	rs13478097	5	5688755	1.62e-05	Cis
Crat	scl0012908.2_4-S	2	30222480	rs13480138	9	35265782	1.62e-05	Trans
1110007C05Rik	scl32713.7.1_59-S	7	44336098	rs13481319	12	16169162	1.62e-05	Trans
Itpk1	scl0217837.1_325-S	12	102969633	rs3023117	7	34260676	1.63e-05	Trans
2400010D15Rik	scl076482.18_130-S	18	12312283	rs13476999	3	18917541	1.63e-05	Trans
2310042N02Rik	scl21978.7.1_53-S	3	88414580	rs13478656	6	21893927	1.63e-05	Trans
4921528H16Rik	scl30229.21.1_176-S	6	33959606	rs3090660	7	50217097	1.63e-05	Trans
Raly	scl019383.10_130-S	2	154482598	rs13476872	2	158983765	1.64e-05	Cis
Hist1h2bn	scl0319187.1_0-S	13	21723228	rs13479186	7	34109396	1.64e-05	Trans
2410015B03Rik	scl52082.9.1_8-S	18	36861042	rs13476433	2	36755321	1.64e-05	Trans
4631427C17Rik	scl30281.25_19-S	6	29718502	rs13478685	6	29517313	1.65e-05	Cis
Rnpc2	scl0170791.2_95-S	2	155838689	rs13479504	7	123972585	1.65e-05	Trans
Hdac7a	scl46782.29_11-S	15	97620713	rs13476340	2	8517650	1.65e-05	Trans
1110019C08Rik	scl49010.6_349-S	16	58670561	rs3023117	7	34260676	1.65e-05	Trans
Upb1	scl0003871.1_18-S	10	74850749	rs13480678	10	84115179	1.66e-05	Cis
Mmp9	scl19917.13_586-S	2	164639437	rs13478092	5	3601412	1.66e-05	Trans
Anapc5	scl059008.1_54-S	5	123048086	rs3023057	5	125963523	1.67e-05	Cis
Gtf2a1	scl0083602.1_4-S	12	91964245	rs13477797	4	78662145	1.67e-05	Trans
Acat2	scl0110460.1_24-S	17	12767369	rs13476540	2	63373691	1.67e-05	Trans
Apoc1	scl00021.1_10-S	7	18848006	rs4166422	16	27995780	1.68e-05	Trans
0610016J10Rik	scl0076890.1_96-S	17	74105655	rs13475914	1	71562928	1.68e-05	Trans
Magoh	scl25152.5.1_78-S	4	107377701	rs13475914	1	71562928	1.68e-05	Trans
Ppargc1a	scl26595.14.1_90-S	5	51745885	rs13481163	11	93001360	1.68e-05	Trans
Pinx1	scl46190.7.1_7-S	14	62814474	rs13476265	1	181447199	1.68e-05	Trans
F8	scl0002908.1_1-S	20	71425575	rs13477026	3	26572751	1.69e-05	Trans
Hip1r	scl27228.32_300-S	5	124234381	rs13482601	15	60943719	1.69e-05	Trans
Pex7	scl0003772.1_20-S	10	19549944	rs13482601	15	60943719	1.7e-05	Trans
Btbd14a	scl0067991.1_107-S	2	25877545	rs8237214	20	129943889	1.7e-05	Trans
Ctsk	scl22881.8.1_12-S	3	95584660	rs3024135	6	139957634	1.7e-05	Trans
AI326906	scl26224.14.1_3-S	5	110888721	rs13477688	4	48052721	1.7e-05	Trans
Hoxa5	scl29006.2.1_119-S	6	52131337	rs13479041	6	132367211	1.71e-05	Trans
Pacsin3	scl0003147.1_18-S	2	91057001	rs13483210	18	11926037	1.71e-05	Trans
Rgs19ip1	scl000689.1_50-S	8	86542783	rs6351643	2	18737634	1.71e-05	Trans
Rev1l	scl16846.27.1_59-S	1	37997330	rs13479071	6	138219206	1.71e-05	Trans
Lpxn	scl0107321.9_13-S	19	12863212	rs13483600	19	34738598	1.72e-05	Trans
2400006A19Rik	scl000397.1_19-S	14	12905451	rs13477026	3	26572751	1.72e-05	Trans
Scrt1	scl0170729.1_37-S	15	76343464	rs13477952	4	122454187	1.72e-05	Trans
D10Bur2e	scl38642.20.1_2-S	10	81032676	rs13479938	8	100307957	1.72e-05	Trans
1700093K21Rik	scl40443.6.1_30-S	11	23416249	rs13482922	17	24238985	1.72e-05	Trans
Tff2	scl50084.4.1_68-S	17	30868938	rs4222751	1	164435392	1.72e-05	Trans
Slc12a9	scl25883.15_188-S	5	137544346	rs13480963	11	35321570	1.73e-05	Trans
Nkx2-5	scl50145.2_248-S	17	26566254	rs13481338	5	12159539	1.73e-05	Trans
Nrxn1	scl0001711.1_8-S	17	89945405	rs13481560	12	82684697	1.74e-05	Trans
Nrp	scl0018186.1_241-S	8	131245328	rs13480893	11	12578543	1.74e-05	Trans
Clstn1	scl0065945.2_70-S	4	148430228	rs4229511	12	100610610	1.74e-05	Trans
P4ha2	scl41559.17.1_109-S	11	53944435	rs13477071	3	40244399	1.74e-05	Trans
Alg8	scl0381903.13_135-S	7	97246820	rs4220927	16	95114091	1.75e-05	Trans
Rassf4	scl0001215.1_7-S	6	116598627	rs8254771	6	115325777	1.76e-05	Cis
Tars	scl47390.18.104_38-S	15	11328388	rs13480175	9	47018378	1.76e-05	Trans
Gria3	scl54967.10.1218_2-S	20	37646141	rs6364818	18	59531296	1.76e-05	Trans
Pparg	scl0001203.1_155-S	6	115387685	rs13477233	3	83565257	1.77e-05	Trans
1110014D18Rik	scl068501.6_11-S	15	59203928	rs6208271	10	10589187	1.77e-05	Trans
C9	scl48122.9.2_1-S	15	6392548	rs13482048	14	7810217	1.77e-05	Trans
Ndufs4	scl0017993.1_168-S	13	115409302	rs13476339	2	8237600	1.78e-05	Trans
Usf2	scl022282.6_54-S	7	30654756	rs13483525	19	10511087	1.78e-05	Trans
BC037034	scl0231807.1_240-S	5	138489448	rs13477715	4	55068825	1.78e-05	Trans
2310067B10Rik	scl0071947.2_64-S	11	115581523	rs13482094	14	21302824	1.79e-05	Trans
AI553587	scl0103784.8_117-S	11	17059266	rs13478402	5	96430952	1.79e-05	Trans
Csk	scl012988.1_164-S	9	57424784	rs4227694	9	58060519	1.8e-05	Cis
Tbx20	scl0003482.1_2198-S	9	24473611	rs13481560	12	82684697	1.8e-05	Trans
4732496O19Rik	scl0099470.2_32-S	3	104144030	rs6364818	18	59531296	1.8e-05	Trans
Nek1	scl33792.34_294-S	8	63885337	rs4165602	16	27351548	1.8e-05	Trans
Ptpn1	scl0019246.2_230-S	2	167623614	rs3669635	5	14507596	1.81e-05	Trans
BC002230	scl0217827.2_0-S	12	100526503	rs13477688	4	48052721	1.81e-05	Trans
Sirt3	scl00048.1_13-S	7	140714990	rs13482355	14	105465637	1.82e-05	Trans
2610319K07Rik	scl25655.8_229-S	4	14791366	rs13477422	3	134358056	1.82e-05	Trans
Bzrp	scl47677.6.2_17-S	15	83391377	rs13482676	15	82608893	1.83e-05	Cis
Ltb4r2	scl0057260.2_132-S	14	54715499	rs3023051	5	117479131	1.83e-05	Trans
Sdpr	scl17984.2_572-S	1	51233671	rs13481172	11	95972798	1.83e-05	Trans
4732429D16Rik	scl39351.4_153-S	11	114798364	rs13480155	9	40786255	1.83e-05	Trans
D19Ertd703e	scl0073197.1_297-S	19	3454928	rs13480488	10	8934507	1.84e-05	Trans
Mospd1	scl070380.6_0-S	20	49589227	rs13477797	4	78662145	1.84e-05	Trans
Smc6l1	scl43387.27.1_23-S	12	11292229	rs13481755	13	34413252	1.84e-05	Trans
Ythdf3	scl0229096.2_166-S	3	16375648	rs4165602	16	27351548	1.85e-05	Trans
Stx6	scl058244.8_59-S	1	156920960	rs13476433	2	36755321	1.85e-05	Trans
Sucla2	scl075265.1_98-S	14	72286941	rs6164040	4	79828865	1.85e-05	Trans
BC003251	scl41519.8_316-S	11	58146945	rs3023051	5	117479131	1.85e-05	Trans
Aldrl6	scl47618.10.1_16-S	15	89162230	rs6163041	15	87530696	1.86e-05	Cis
Ppm1a	scl019042.1_95-S	12	73702516	rs13477797	4	78662145	1.86e-05	Trans
4930562C15Rik	scl1386.7.1_155-S	16	4750817	rs13482618	15	65688260	1.86e-05	Trans
Cltb	scl43941.6_46-S	13	54602561	rs13477283	3	98981632	1.86e-05	Trans
Phc2	scl24928.17_534-S	4	128207300	rs13477980	4	129997724	1.87e-05	Cis
Pacsin3	scl0003147.1_18-S	2	91057001	rs13476433	2	36755321	1.87e-05	Trans
Otub1	scl52894.8_133-S	19	7265250	rs13481319	12	16169162	1.87e-05	Trans
Golga5	scl42857.13.1_22-S	12	102873078	rs6288403	12	91376149	1.88e-05	Trans
Entpd6	scl0003031.1_27-S	2	150440483	rs6164040	4	79828865	1.88e-05	Trans
Neurod1	scl19085.2_285-S	2	79253480	rs6164040	4	79828865	1.88e-05	Trans
Olfr1309	scl18873.2.10_226-S	2	111783973	rs6164040	4	79828865	1.89e-05	Trans
Egf	scl21522.25_9-S	3	129669600	rs13483026	17	51209995	1.89e-05	Trans
Wars	scl0002319.1_93-S	12	109308119	rs13477797	4	78662145	1.9e-05	Trans
Mcm10	scl19733.18.1_13-S	2	4906986	rs13483462	18	81352399	1.9e-05	Trans
4631402N15Rik	scl33627.1.1_30-S	8	83909322	rs13481560	12	82684697	1.9e-05	Trans
B230380D07Rik	scl35647.8.7_6-S	9	70403733	rs6313405	9	60170988	1.91e-05	Trans
Cldn2	scl0012738.2_49-S	20	135147192	rs13484035	20	136323087	1.92e-05	Cis
Rgr	scl000348.1_43-S	14	35948731	rs6230993	18	39588411	1.92e-05	Trans
Baiap1	scl0014924.2_213-S	6	93643711	rs13459087	5	88166640	1.94e-05	Trans
Ncoa4	scl0027057.2_200-S	12	119705034	rs13480130	9	33041068	1.94e-05	Trans
D14Ertd226e	scl45684.12_151-S	14	39815141	rs3089366	10	89110842	1.94e-05	Trans
Itgb7	scl46686.16.1_15-S	15	102044030	rs6199580	3	112212736	1.95e-05	Trans
Gfra1	scl014585.2_30-S	19	58288862	rs4222106	19	57086699	1.96e-05	Cis
Tubb5	scl49975.4.297_19-S	17	35442860	rs13483164	17	90820510	1.96e-05	Trans
Cep2	scl20040.6.1_121-S	2	155648013	rs13481373	12	31139708	1.96e-05	Trans
Manbal	scl20013.3_0-S	2	157059059	rs13476679	2	104524654	1.97e-05	Trans
Rgs3	scl0002681.1_25-S	4	62046208	rs13478374	5	87700512	1.97e-05	Trans
AA408296	scl15748.11.135_10-S	1	194805127	rs13477485	3	149363618	1.97e-05	Trans
Slc40a1	scl16803.9_203-S	1	45852630	rs13480889	11	17364751	1.97e-05	Trans
Mrpl46	scl31161.4.1_8-S	7	78648749	rs4166422	16	27995780	1.98e-05	Trans
Glipr1	scl37497.8.1_151-S	10	111389572	rs3023460	17	93503908	1.98e-05	Trans
Lisch7	scl000243.1_36-S	7	30666539	rs3023117	7	34260676	1.99e-05	Cis
Efna5	scl0013640.1_290-S	17	62292804	rs13483066	17	63005759	1.99e-05	Cis
Plec1	scl0002497.1_191-S	15	75998231	rs13475907	1	68008647	1.99e-05	Trans
Samsn1	scl0067742.1_215-S	16	75741474	rs13482112	14	27141161	2e-05	Trans
Sfrs4	scl24880.7_98-S	4	131145732	rs3658247	17	51092557	2e-05	Trans
4732418C07Rik	scl0002597.1_5-S	4	115236005	rs13481166	11	94188963	2.01e-05	Trans
Rps19	scl0020085.2_0-S	7	24593896	rs3023087	6	114698224	2.01e-05	Trans
Calu	scl0012321.1_21-S	6	29298191	rs13478977	6	112490237	2.02e-05	Trans
Mr1	scl0015064.2_38-S	1	156890096	rs13482636	15	69461078	2.02e-05	Trans
Ncoa4	scl0027057.2_200-S	12	119705034	rs13477797	4	78662145	2.02e-05	Trans
D2Ertd391e	scl0051897.1_90-S	2	91475464	rs3023117	7	34260676	2.02e-05	Trans
Trim11	scl094091.6_116-S	11	58794311	rs13480167	9	44105579	2.02e-05	Trans
Itch	scl0016396.1_119-S	2	154824973	rs13477952	4	122454187	2.03e-05	Trans
Psme4	scl0103554.4_30-S	11	30671983	rs13480941	11	30715581	2.04e-05	Cis
Snurf	scl000252.1_5-S	7	59874399	rs6306968	19	14388348	2.04e-05	Trans
Il15ra	scl0003076.1_71-S	2	11623296	rs13482355	14	105465637	2.04e-05	Trans
A530082C11Rik	scl00320541.1_138-S	4	154445411	rs13476327	2	5266024	2.04e-05	Trans
Pafah1b3	scl31635.5.1_15-S	7	25003809	rs4226520	7	29490211	2.05e-05	Cis
Eaf2	scl0106389.1_41-S	16	36713119	rs13483346	18	47398274	2.07e-05	Trans
Pdcd6ip	scl0018571.2_141-S	9	113501953	rs13476795	2	136495122	2.08e-05	Trans
Thap11	scl33402.1_220-S	8	108744272	rs13479662	8	28372791	2.09e-05	Trans
D030070L09Rik	scl0002145.1_3-S	18	24247771	rs13482357	14	105855322	2.09e-05	Trans
Olfr414	scl14314.1.1_14-S	1	176267105	rs6164040	4	79828865	2.1e-05	Trans
Zfp467	scl0068910.2_247-S	6	48357386	rs6346101	18	68639843	2.11e-05	Trans
1810014L12Rik	scl069071.1_105-S	11	78358012	rs13478800	6	64745833	2.11e-05	Trans
BC064033	scl29154.3_539-S	6	35242898	rs13478397	5	94514441	2.11e-05	Trans
Hfe	scl44206.4_1-S	13	23709504	rs13481339	5	12334938	2.12e-05	Trans
Tpst1	scl022021.6_75-S	5	130364337	rs13476294	1	190145347	2.13e-05	Trans
1200020A08Rik	scl056724.5_33-S	17	86933894	rs13476339	2	8237600	2.13e-05	Trans
Dtx3	scl37395.7.349_6-S	10	126593913	rs4166422	16	27995780	2.13e-05	Trans
Pbx2	scl0001746.1_14-S	17	34200527	rs13478573	5	144008504	2.13e-05	Trans
Cacna1c	scl0001213.1_32-S	6	118557938	rs6164040	4	79828865	2.14e-05	Trans
Thea	scl00329910.1_213-S	4	106242487	rs13480203	9	53859627	2.14e-05	Trans
Uts2	scl24667.4.1_169-S	4	149840897	rs13480138	9	35265782	2.14e-05	Trans
1110007C09Rik	scl43994.7.1_169-S	13	49215057	rs4222857	1	180157609	2.14e-05	Trans
Paqr4	scl50233.3_39-S	17	23463810	rs13481183	11	99060064	2.15e-05	Trans
Arl8	scl21260.7_101-S	2	14967149	rs4227694	9	58060519	2.16e-05	Trans
Aadat	scl33796.16.1_75-S	8	63398266	rs6182565	15	57342666	2.16e-05	Trans
Slc12a2	scl51913.28_530-S	18	58004047	rs3089229	18	55577468	2.17e-05	Cis
Serf1	scl0020365.1_201-S	13	101208305	rs3700924	17	26835912	2.17e-05	Trans
1200016D23Rik	scl000974.1_4-S	1	165766465	rs13480835	11	3234215	2.19e-05	Trans
Liph	scl00239759.1_201-S	16	21868757	rs13483656	19	48920679	2.19e-05	Trans
1300002A08Rik	scl33549.18.1_0-S	8	89514212	rs3023409	14	48748666	2.19e-05	Trans
Egln1	scl34173.5_8-S	8	127795494	rs4165602	16	27351548	2.19e-05	Trans
BC033606	scl00231108.2_206-S	5	32509327	rs13476125	1	137934030	2.2e-05	Trans
Ttf1	scl022130.13_33-S	2	28886627	rs6327437	8	48291901	2.21e-05	Trans
1110061O04Rik	scl29636.20.1_18-S	6	113203670	rs3023117	7	34260676	2.21e-05	Trans
Wdr21	scl42999.15.1_85-S	12	84415831	rs13479172	7	29049106	2.21e-05	Trans
1700051E09Rik	scl0067338.1_255-S	11	82620017	rs13479179	7	31156791	2.22e-05	Trans
1700030K01Rik	scl075571.5_264-S	13	76433741	rs6311081	12	37521062	2.22e-05	Trans
Khk	scl27972.10.1_31-S	5	31198476	rs13480881	11	14278767	2.22e-05	Trans
BC022641	scl33400.27.1_21-S	8	108770080	rs13482601	15	60943719	2.22e-05	Trans
Mllt3	scl0002648.1_0-S	4	87243884	rs3708074	10	48842568	2.23e-05	Trans
Ddx28	scl34380.1_1-S	8	108898931	rs3023087	6	114698224	2.23e-05	Trans
C530015C18	scl27021.5_396-S	5	143500348	rs13482601	15	60943719	2.24e-05	Trans
Pdzk3	scl47383.8.1_2-S	15	12306804	rs13481908	13	82539756	2.24e-05	Trans
Snx15	scl000539.1_19-S	19	6119399	rs13481093	11	72366705	2.25e-05	Trans
1500019C06Rik	scl28047.15_452-S	5	23297809	rs13482893	17	15446867	2.25e-05	Trans
Cml4	scl068396.1_227-S	6	85796040	rs4221995	6	86388938	2.26e-05	Cis
Mat2a	scl00232087.1_95-S	6	72362308	rs13481755	13	34413252	2.27e-05	Trans
Dctn4	scl0067665.1_200-S	18	60651590	rs13482601	15	60943719	2.27e-05	Trans
Fgf22	scl067112.1_18-S	10	79158243	rs13481055	11	60152775	2.27e-05	Trans
Aqp7	scl0011832.2_50-S	4	41221917	rs13481339	5	12334938	2.28e-05	Trans
Cpsf4	scl26987.8.1779_4-S	5	145420751	rs13477685	4	47392501	2.28e-05	Trans
Sec8l1	scl30230.21.1_91-S	6	33179286	rs4227694	9	58060519	2.28e-05	Trans
Snx15	scl000539.1_19-S	19	6119399	rs13475914	1	71562928	2.29e-05	Trans
Cox6a1	scl012861.2_54-S	5	115606652	rs8271280	2	69040060	2.29e-05	Trans
Epha8	scl23654.17.1_41-S	4	136201495	rs3700556	5	114907185	2.29e-05	Trans
Slc15a4	scl26009.10.1_18-S	5	127884861	rs13477026	3	26572751	2.29e-05	Trans
2410015B03Rik	scl52082.9.1_8-S	18	36861042	rs4177892	16	40893267	2.29e-05	Trans
Olfm1	scl0003387.1_1121-S	2	28015102	rs13478397	5	94514441	2.3e-05	Trans
Atp11b	scl076295.3_96-S	3	35969574	rs13475914	1	71562928	2.3e-05	Trans
Pttg1	scl40322.5_155-S	11	43263685	rs13459087	5	88166640	2.3e-05	Trans
Idh3g	scl54154.5.1_20-S	20	70031683	rs13477797	4	78662145	2.3e-05	Trans
Gal3st1	scl41896.5_609-S	11	3883639	rs13478993	6	117066240	2.31e-05	Trans
E430025E21Rik	scl47166.29.1_41-S	15	59161679	rs13476339	2	8237600	2.31e-05	Trans
BC034507	scl00207704.1_15-S	8	34657131	rs13482601	15	60943719	2.32e-05	Trans
Clk1	scl16734.10.1_6-S	1	58356743	rs13459087	5	88166640	2.32e-05	Trans
Slc20a1	scl20301.11_1-S	2	128890241	rs13478402	5	96430952	2.32e-05	Trans
Olfr794	scl38260.1.1_71-S	10	128973606	rs13482462	15	19108696	2.32e-05	Trans
Scara3	scl45410.6_648-S	14	64874847	rs4165602	16	27351548	2.32e-05	Trans
Cdkn1a	scl0012575.2_206-S	17	28821439	rs6399089	17	68038174	2.33e-05	Trans
4933421G18Rik	scl071175.1_21-S	15	8238440	rs13482706	15	90825617	2.33e-05	Trans
St7	scl30353.21.1_7-S	6	17644032	rs13479517	7	127781650	2.33e-05	Trans
9430038I01Rik	scl30540.4_93-S	7	137213915	rs3673722	11	13574420	2.33e-05	Trans
Ccl9	scl39819.5_328-S	11	83389112	rs13480881	11	14278767	2.34e-05	Trans
Mdm4	scl0017248.2_96-S	1	134817391	rs6164040	4	79828865	2.34e-05	Trans
Ak2	scl24926.6.1_18-S	4	128495528	rs13477517	3	157988136	2.34e-05	Trans
1200015A22Rik	scl29744.12_13-S	6	91439217	rs3716069	18	37547238	2.34e-05	Trans
Picalm	scl32408.23_56-S	7	90005765	rs13481877	13	74001146	2.34e-05	Trans
Tm6sf2	scl33742.10.1_35-S	8	73001921	rs8237214	20	129943889	2.34e-05	Trans
Fbxo38	scl51350.23.1_4-S	18	62629529	rs3023117	7	34260676	2.34e-05	Trans
Rex3	scl0019716.1_268-S	20	131560336	rs13476433	2	36755321	2.36e-05	Trans
Cyp2d9	scl47686.9.1_164-S	15	82280158	rs13479580	17	22557304	2.36e-05	Trans
Uqcrc2	scl32119.15.11_22-S	7	120426395	rs13480881	11	14278767	2.37e-05	Trans
Mrps17	scl066258.4_19-S	5	130030236	rs13478520	5	128425629	2.38e-05	Cis
6030458H05	scl0270066.1_219-S	8	75410672	rs13477485	3	149363618	2.38e-05	Trans
Sec24b	scl099683.1_9-S	3	129975205	rs4165602	16	27351548	2.38e-05	Trans
Stk19	scl0001620.1_1-S	17	34432049	rs13477688	4	48052721	2.39e-05	Trans
Sec63	scl0140740.24_211-S	10	42449911	rs13477239	3	85330653	2.39e-05	Trans
Pml	scl0003452.1_34-S	9	58016222	rs4227694	9	58060519	2.41e-05	Cis
Serpina1e	scl0020704.1_175-S	12	104347981	rs6239325	7	36852292	2.41e-05	Trans
Top1	scl0021969.2_45-S	2	160337671	rs13477797	4	78662145	2.41e-05	Trans
Vldlr	scl0022359.2_126-S	19	27284117	rs13459167	3	19325869	2.41e-05	Trans
Gbp2	scl014469.12_181-S	3	142558028	rs6164040	4	79828865	2.41e-05	Trans
BC046331	scl00230967.2_306-S	4	152819361	rs13481562	12	83448334	2.42e-05	Trans
Aco2	scl011429.19_155-S	15	81699718	rs13480138	9	35265782	2.42e-05	Trans
2310058J06Rik	scl22139.3.11_1-S	3	57543578	rs13478936	6	102416790	2.42e-05	Trans
A730032D07Rik	scl46883.13_90-S	15	84613150	rs3658895	5	80311032	2.42e-05	Trans
Gjb2	scl45494.2.1_3-S	14	56052721	rs13482198	14	56532410	2.43e-05	Cis
2010004O20Rik	scl26803.4.1_96-S	5	23955528	rs6287262	12	61085186	2.43e-05	Trans
C530015C18	scl27021.5_396-S	5	143500348	rs13479517	7	127781650	2.43e-05	Trans
Slc17a6	scl32619.12_480-S	7	51490086	rs13481560	12	82684697	2.43e-05	Trans
Gsto1	scl53077.5.8_20-S	19	47908300	rs13482372	14	109997096	2.43e-05	Trans
Eif4b	scl0075705.1_5-S	15	101901964	rs13482713	15	92376308	2.44e-05	Cis
Rab3a	scl019339.5_272-S	8	73684845	rs13479041	6	132367211	2.44e-05	Trans
D030051D21	scl0214552.1_161-S	9	45517953	rs13478396	5	94232188	2.44e-05	Trans
Tcfe3	scl55073.12_278-S	20	6919632	rs13482601	15	60943719	2.44e-05	Trans
Kif3c	scl016570.2_240-S	12	3365132	rs6255362	5	119246943	2.45e-05	Trans
Cmah	scl0012763.1_321-S	13	24334869	rs13478402	5	96430952	2.46e-05	Trans
Marcks	scl017118.3_6-S	10	36824237	rs13477517	3	157988136	2.46e-05	Trans
Rab20	scl019332.1_23-S	8	11453494	rs13477422	3	134358056	2.46e-05	Trans
Pkn1	scl0320795.3_2-S	8	86560199	rs13476339	2	8237600	2.46e-05	Trans
C1qr1	scl18542.4.1_65-S	2	148128092	rs13498649	18	36942941	2.46e-05	Trans
Arl2	scl53528.4.1_29-S	19	6134387	rs6301542	2	24031213	2.46e-05	Trans
Camk2b	scl40549.24_164-S	11	5869675	rs13478573	5	144008504	2.47e-05	Trans
Arhgap24	scl27525.13.1_50-S	5	102721693	rs13483310	18	38781128	2.48e-05	Trans
Vps26	scl37899.10_160-S	10	61850592	rs13482706	15	90825617	2.48e-05	Trans
G22p1	scl0002561.1_38-S	15	81842774	rs13481339	5	12334938	2.5e-05	Trans
[truncated: 1,729 more rows]
